# Supplementary material for: Toward explainable AI-empowered cognitive health assessment
Source: Front Public Health. 2023 Mar 9;11:1024195. doi: 10.3389/fpubh.2023.1024195 (PMC10033697; doi:10.3389/fpubh.2023.1024195)
Supplement: Supplementary file 1 [file Data_Sheet_1.CSV]

A003	E002	M001	M002	M003	M004	M006	M007	M008	M009	M010	M011	M012	M013	M014	M015	M016	M017	M018	M019	M023	M051	M052	P001	T005	D007	I006	I010	T002	T004	T001	A002	D009	D013	I012	M021	M022	D012	M005	SS001	SS002	SS003	D010	I001	I002	SS004	T003	A001	P002	M025
0.1	0.001351	0.416667	0.107143	0.181818	0.166667	0.086957	0.166667	0.210526	0.1	0.0625	0.25	0.285714	0.181818	0.297297	0.170732	0.189189	0.146552	0.5	0.1	0.105263	0.210526	0.372549	0.16	0.142857	0	0	0	0	0	0	0	0	0	0	0	0	0	0	0	0	0	0	0	0	0	0	0	0	0
0	0.002703	0	0	0	0	0	0	0	0	0	0	0	0	0	0	0	0.043103	0	0	0	0	0.156863	0.14	0.142857	0.166667	0.090909	0.1	0.111111	0.125	0	0	0	0	0	0	0	0	0	0	0	0	0	0	0	0	0	0	0	0
0	0.003378	0	0	0	0	0	0	0	0	0	0	0	0.439394	0.162162	0.02439	0.027027	0.008621	0	0	0	0	0.117647	0.07	0	0	0	0	0	0	0	0	0	0	0	0	0	0	0	0	0	0	0	0	0	0	0	0	0	0
0	0	0	0.232143	0	0	0.217391	0.208333	0.026316	0.05	0	0	0	0.015152	0.027027	0	0	0	0	0	0	0	0.313725	0.38	0	0	0	0	0.111111	0	0.142857	0	0	0	0	0	0	0	0	0	0	0	0	0	0	0	0	0	0	0
0.2	0	0	0	0	0	0.043478	0.041667	0.105263	0.05	0	0	0	0	0.027027	0.146341	0.135135	0.103448	0.261905	0	0	0.210526	0.068627	0.02	0	0	0	0	0	0	0	0.25	0	0	0	0	0	0	0	0	0	0	0	0	0	0	0	0	0	0
0.3	0.002027	0	0	0	0	0	0	0.052632	0	0	0	0	0.212121	0.189189	0.073171	0	0	0	0	0	0	0.078431	0.04	0	0	0	0	0	0	0	0	0	0	0	0	0	0	0	0	0	0	0	0	0	0	0	0	0	0
0	0	0	0	0	0	0	0	0	0	0	0	0	0	0	0.02439	0.027027	0.12069	0	0	0	0	0	0	0	0.166667	0.909091	0.4	0.111111	0	0.142857	0	0	0	0	0	0	0	0	0	0	0	0	0	0	0	0	0	0	0
0	0.002027	0	0	0	0	0	0	0	0	0	0	0	0.712121	0.081081	0.02439	0.027027	0	0	0	0	0	0	0.01	0.285714	0	0	0	0	0	0	0	0	0	0	0	0	0	0	0	0	0	0	0	0	0	0	0	0	0
0	0.000676	0.083333	0.5	0	0	0	0.270833	0.157895	0.025	0	0	0	0.242424	0.108108	0	0	0	0	0	0	0	0	0.24	0	0	0	0	0.333333	0	0	0	0	0.5	0.5	0	0	0	0	0	0	0	0	0	0	0	0	0	0	0
0	0.000676	0.083333	0.017857	0	0	0	0.041667	0.052632	0.05	0	0	0	0	0	0.073171	0.054054	0.051724	0.238095	0.1	0.052632	0.157895	0	0	0	0	0	0	0.111111	0	0	0	0	0	0	0.142857	0.038462	0	0	0	0	0	0	0	0	0	0	0	0	0
0	0	0.166667	0	0	0	0	0.0625	0.131579	0.05	0	0	0	0	0	0	0	0	0	0	0.105263	0	0	0	0	0	0	0	0	0	0	0	0	0	0	0	0	0.25	0	0	0	0	0	0	0	0	0	0	0	0
0	0	0	0	0	0	0	0	0	0	0	0	0	0.015152	0.027027	0.02439	0.027027	0.025862	0	0	0	0	0.088235	0	0	0.333333	0.181818	0.2	0	0	0	0	0	0	0	0	0	0	0	0	0	0	0	0	0	0	0	0	0	0
0	0.000676	0	0	0	0	0	0	0	0	0.0625	0	0	0.424242	0	0	0	0	0	0	0	0	0.117647	0.05	0	0	0	0	0	0	0	0	0	0	0	0	0	0	0	0	0	0	0	0	0	0	0	0	0	0
0	0	0	0.0625	0	0	0.173913	0.208333	0.078947	0.05	0	0	0	0.030303	0.054054	0	0	0	0	0	0	0	0.156863	0.33	0	0	0	0	0.111111	0.125	0.142857	0	0	0	0	0	0	0	0	0	0	0	0	0	0	0	0	0	0	0
0	0	0	0	0	0	0	0.041667	0.052632	0.05	0	0	0	0.015152	0	0.121951	0.081081	0.068966	0.214286	0	0	0.157895	0	0.03	0	0	0	0	0	0	0	0.166667	0	0	0	0	0	0	0	0	0	0	0	0	0	0	0	0	0	0
0	0	0	0	0	0	0	0	0	0	0	0	0	0.181818	0.216216	0	0	0	0	0	0	0	0.039216	0.1	0	0	0	0	0	0	0	0	0	0	0	0	0	0	0	0	0	0	0	0	0	0	0	0	0	0
0	0	0.083333	0.089286	0.454545	0.166667	0.043478	0.083333	0.105263	0.05	0	0.125	0.142857	0.151515	0.378378	0.146341	0.108108	0.12069	0.285714	0.1	0	0.210526	0.382353	0.07	0	0	0	0	0.111111	0	0.142857	0	0	0	0	0	0	0	0.148148	0.25	0	0.190476	0	0	0	0	0	0.421053	0	0
0	0	0	0	0	0	0	0	0	0	0	0	0	0	0	0.02439	0.027027	0.034483	0	0	0	0	0.137255	0.02	0	0.166667	0.181818	0.2	0	0	0	0	0	0	0	0	0	0	0	0	0	0	0	0	0	0	0	0.368421	0	0
0	0	0	0	0	0	0	0	0	0	0	0	0	0.318182	0.108108	0	0	0	0	0	0	0	0.078431	0.03	0	0	0	0	0	0	0	0	0	0	0	0	0	0	0	0	0	0	0	0	0	0	0	0.280702	0	0
0	0.000676	0	0.142857	0	0	0.173913	0.208333	0.026316	0.025	0	0	0	0.015152	0.027027	0	0	0	0	0	0	0	0.294118	0.24	0	0	0	0	0	0	0.142857	0	0	0	0	0	0	0	0	0	0	0	0	0	0	0	0	0.631579	0	0
0.2	0	0	0	0	0	0.043478	0.083333	0.105263	0.1	0	0	0	0	0	0.121951	0.108108	0.086207	0.190476	0	0	0.210526	0.019608	0	0.142857	0	0	0	0	0	0.142857	0.166667	0	0	0	0	0	0	0	0	0	0	0	0	0	0	0	0.105263	0	0
0	0	0	0	0	0	0.021739	0.083333	0.157895	0.175	0	0	0	0	0.27027	0.04878	0	0	0	0	0	0	0.088235	0.02	0	0	0	0	0	0	0	0	0	0	0	0	0	0	0	0	0	0	0	0	0	0	0	0.140351	0	0
0	0	0.083333	0.035714	0.181818	0.083333	0	0.083333	0.105263	0.1	0	0.125	0.142857	0.060606	0.135135	0.097561	0.216216	0.12931	0.404762	0	0	0.210526	0.039216	0.14	0	0	0	0	0	0	0	0	0	0	0	0	0	0	0	0	0	0	0	0	0	0	0	0	0	0
0	0	0	0	0	0	0	0	0.026316	0.025	0	0	0	0	0	0.02439	0.027027	0.077586	0	0	0	0	0.039216	0.21	0.142857	0.166667	0.181818	0.2	0	0	0	0	0	0	0	0	0	0	0	0	0	0	0	0	0	0	0	0	0	0
0	0.001351	0	0	0	0	0	0	0	0	0	0	0	0.181818	0.054054	0	0	0	0	0	0	0	0.019608	0.21	0	0	0	0	0.111111	0	0	0	0	0	0	0	0	0	0	0	0	0	0	0	0	0	0	0	0	0
0.6	0	0	0.035714	0.181818	0	0.043478	0.083333	0.105263	0	0	0	0	0	0	0.097561	0.135135	0.103448	0.261905	0	0	0.157895	0.019608	0.08	0	0	0	0	0	0	0	0.333333	0	0	0	0	0	0	0	0	0	0	0	0	0	0	0	0	1	0
0	0.000676	0	0.008929	0	0	0.26087	0.104167	0.105263	0.075	0.0625	0	0	0	0	0	0	0	0	0	0	0	0.039216	0.12	0	0	0	0	0	0	0	0	0	0	0	0	0	0	0	0	0	0	0	0	0	0	0	0	0	0
0	0	0.333333	0.035714	0.272727	0.083333	0.130435	0.125	0.105263	0.05	0.0625	0	0	0.030303	0.108108	0.121951	0.189189	0.12069	0.428571	0.2	0	0.263158	0	0.11	0	0	0	0	0	0.125	0	0	0	0	0	0	0	0	0.222222	0	0	0	0	0	0	0	0	0	0	0
0	0	0	0	0	0	0	0	0	0	0	0	0	0	0	0.02439	0.027027	0.12069	0	0	0	0	0	0.06	0.142857	0.166667	0	0.2	0.111111	0	0.142857	0	0	0	0	0	0	0	0	0	0	0	0	0	0	0	0	0	0	0
0	0	0.083333	0.1875	0	0	0.26087	0.208333	0.078947	0.075	0	0	0	0.015152	0.054054	0	0	0	0	0	0	0	0	0.29	0.142857	0	0	0	0	0	0.142857	0	0	0.5	0	0	0	0	0	0	0	0	0	0	0	0	0	0	0	0
0	0	0	0	0	0	0.086957	0.041667	0.105263	0.05	0	0	0	0.015152	0.027027	0.121951	0.162162	0.103448	0.238095	0	0	0.157895	0	0	0	0	0	0	0	0	0	0	0	0	0	0	0	0	0	0	0	0	0	0	0	0	0	0	0	0
0	0	0	0	0	0	0.217391	0.166667	0.105263	0.05	0	0	0	0.030303	0.054054	0	0	0	0	0	0	0	0	0.04	0	0	0	0	0	0	0	0	0	0	0	0	0	0	0	0	0	0	0	0	0	0	0	0	0	0
0	0	0	0	0	0	0	0	0	0	0	0	0	0.045455	0.108108	0.121951	0.108108	0.413793	0.095238	0	0	0.105263	0	0.17	0.142857	0.5	0	0	0.111111	0.125	0	0	0	0	0	0	0	0	0	0	0	0	0	0	0	0	0	0	0	0
0	0	0.166667	0	0	0	0.086957	0.166667	0.078947	0.05	0	0	0	0.015152	0.054054	0	0	0	0	0	0.105263	0	0	0.01	0	0	0	0	0	0	0	0	0	0	0	0	0.076923	0.5	0	0	0	0	0	0	0	0	0	0	0	0
0	0	0.083333	0.053571	0.272727	0.083333	0.043478	0.083333	0.105263	0.1	0	0.375	0.142857	0.060606	0.162162	0.097561	0.108108	0.137931	0.380952	0.2	0	0.157895	0	0.14	0	0	0	0	0	0	0	0	0	0	0	0	0	0	0.074074	0	0	0	0	0	0	0	0	0	0	0
0	0	0	0	0	0	0	0	0	0	0	0	0	0	0.027027	0.02439	0.027027	0.103448	0	0	0	0	0	0.05	0	0.166667	0.181818	0.2	0	0	0	0	0	0	0	0	0	0	0	0	0	0	0	0	0	0	0	0	0	0
0	0.003378	0	0	0	0	0	0	0	0	0.0625	0	0	0.727273	0.054054	0.02439	0.027027	0.008621	0	0	0	0	0	0.06	0	0	0	0	0	0	0	0	0	0	0	0	0	0	0	0	0	0	0	0	0	0	0	0	0	0
0	0.000676	0	0.178571	0	0	0.086957	0.208333	0.078947	0.075	0	0	0	0.015152	0.027027	0	0	0	0	0	0	0	0	0.24	0	0	0	0	0	0	0	0	0	0	0	0	0	0	0	0	0	0	0	0	0	0	0	0	0	0
0	0	0	0	0	0	0.086957	0.083333	0.105263	0.05	0	0	0	0	0.027027	0.121951	0.135135	0.094828	0.261905	0	0	0.157895	0	0	0	0	0	0	0	0	0	0	0	0	0	0	0	0	0	0	0	0	0	0	0	0	0	0	0	0
0	0.000676	0.166667	0	0	0	0	0.125	0.131579	0.05	0	0	0	0.015152	0.027027	0	0	0	0	0	0.105263	0	0	0.04	0	0	0	0	0	0	0	0	0	0	0	0	0	0.25	0	0	0	0	0	0	0	0	0	0	0	0
0	0	0.166667	0.035714	0.181818	0.083333	0.043478	0	0.052632	0	0	0.125	0.142857	0.060606	0.081081	0.073171	0.081081	0.094828	0.285714	0.1	0.052632	0.157895	0.166667	0.03	0	0	0	0	0.111111	0	0	0	0	0	0	0.142857	0.038462	0	0	0	0	0	0	0	0	0	0	0.017544	0	0
0	0	0	0	0	0	0	0	0	0	0	0	0	0.015152	0	0.02439	0.027027	0.043103	0	0	0	0	0.303922	0.07	0	0.166667	0.181818	0.2	0.111111	0	0	0	0	0	0	0	0	0	0	0	0	0	0	0	0	0	0	0.035088	0	0
0	0	0	0	0	0	0	0	0	0	0.0625	0	0	0.19697	0.054054	0	0	0	0	0	0	0	0.313725	0.14	0.142857	0	0	0	0.111111	0	0	0	0	0	0	0	0	0	0	0	0	0	0	0	0	0	0	0	0	0
0	0	0	0.098214	0	0	0.130435	0.145833	0.052632	0.075	0.0625	0	0	0.015152	0.027027	0	0	0	0	0	0	0	0.480392	0.28	0	0	0	0	0.111111	0.125	0	0	0	0	0	0	0	0	0	0	0	0	0	0	0	0	0	0	0	0
0.2	0	0.083333	0	0	0	0.043478	0.083333	0.052632	0	0	0	0	0	0.027027	0.073171	0.054054	0.068966	0.238095	0.1	0	0.157895	0.058824	0	0	0	0	0	0	0	0	0.166667	0	0	0	0.142857	0.038462	0	0	0	0	0	0	0	0	0	0	0	0	0
0	0	0	0	0	0	0.130435	0.083333	0.105263	0.05	0.0625	0	0	0.030303	0.054054	0	0	0	0	0	0	0	0.04902	0.02	0	0	0	0	0	0	0	0	0	0	0	0	0	0	0	0	0	0	0	0	0	0	0	0.035088	0	0
0	0	0.166667	0	0	0	0	0.041667	0.078947	0.05	0	0	0	0.015152	0.027027	0	0	0	0	0	0.157895	0	0.019608	0.04	0	0	0	0	0	0	0	0	0	0	0	0	0	0.5	0	0	0	0	0	0	0	0	0	0.035088	0	0
0	0	0	0.035714	0.181818	0	0.086957	0.083333	0.105263	0	0	0	0	0	0	0.121951	0.189189	0.086207	0.309524	0.1	0	0.315789	0.166667	0.05	0	0	0	0	0	0	0	0	0	0	0	0	0	0	0.074074	0	0	0	0	0	0	0	0	0	0	0.142857
0	0	0	0	0	0	0	0	0	0	0	0	0	0.015152	0	0.02439	0.027027	0.181034	0	0	0	0	0.264706	0.09	0	0.166667	0.181818	0.2	0	0	0	0	0	0	0	0	0	0	0	0	0	0	0	0	0	0	0	0	1	0
0	0.001351	0	0	0	0	0	0	0	0	0.0625	0	0	0.515152	0.054054	0.02439	0.027027	0.008621	0	0	0	0	0.107843	0.12	0.142857	0	0	0	0.111111	0	0	0	0	0	0	0	0	0	0	0	0	0	0	0	0	0	0	0	0	0
0.2	0	0	0	0	0	0	0.083333	0.105263	0.05	0	0	0	0.015152	0	0.121951	0.135135	0.068966	0.261905	0	0	0.157895	0.019608	0.03	0	0	0	0	0	0	0	0	0	0	0	0	0	0	0	0	0	0	0	0	0	0	0	0	0	0
0	0	0.083333	0.053571	0.181818	0	0	0.291667	0.631579	0.3	0	0	0	0.166667	0.432432	0	0	0	0	0	0	0	0.127451	0.14	0.142857	0	0	0	0	0	0	0	0	0	0	0	0	0	0	0	0	0	0	0	0	0	0	0	0	0
0	0	0.166667	0	0	0	0.086957	0.104167	0.052632	0.05	0.0625	0	0	0.015152	0.054054	0	0	0	0	0	0.052632	0	0.04902	0.02	0	0	0	0	0	0	0	0	0	0	0	0	0	0.5	0	0	0	0	0	0	0	0	0	0	0	0
0	0	0.25	0.089286	0.090909	0.083333	0.043478	0.083333	0.105263	0.175	0.125	0.625	0.142857	0.121212	0.216216	0.219512	0.297297	0.172414	0.428571	0.5	0.105263	0.421053	0	0.04	0	0	0	0	0	0	0	0	0	0	0	0	0	0	0	0	0	0	0	0	0	0	0	0	0	0
0	0	0	0	0	0	0	0	0.026316	0.025	0	0	0	0	0	0.02439	0.027027	0.086207	0	0	0	0	0	0.02	0	0.166667	0.181818	0.2	0	0	0	0	0	0	0	0	0	0	0	0	0	0	0	0	0	0	0	0	0	0
0	0.000676	0	0	0	0	0	0	0.052632	1	0	0	0	0	0	0	0	0	0	0	0	0	0	0.05	0	0	0	0	0	0	0	0	0	0	0	0	0	0	0	0	0	0	0	0	0	0	0	0	0	0
0	0.006081	0	0.160714	0.090909	0	0.304348	0.625	0.078947	0.075	0	0	0	0	0	0.02439	0.027027	0.008621	0	0	0	0	0	0.32	0	0	0	0	0	0	0	0	0	0	0	0	0	0	0.222222	0	0	0	0	0	0	0	0	0	0	0
0	0	0	0	0	0	0.043478	0.083333	0.131579	0.05	0	0	0	0	0	0.146341	0.135135	0.068966	0.214286	0	0	0.157895	0	0	0	0	0	0	0	0	0	0	0	0	0	0	0	0	0	0	0	0	0	0	0	0	0	0	0	0
0	0.001351	0	0	0	0	0.152174	0.0625	0.315789	0.2	0	0	0	0	0	0	0	0	0	0	0	0	0	0.03	0	0	0	0	0	0	0	0	0	0	0	0	0	0	0.296296	0	0	0	0	0	0	0	0	0	0	0
0	0.001351	0	0	0	0	0	0	0	0	0	0	0	0.030303	0.108108	0.04878	0.108108	0.5	0.238095	0	0	0.105263	0	0.24	0	0.333333	0	0	0	0	0	0	0	0	0	0	0	0	0	0	0	0	0	0	0	0	0	0	0	0
0	0.000676	0.25	0	0	0	0	0.333333	0.157895	0.2	0	0	0	0.015152	0.027027	0	0	0	0	0	0.157895	0	0	0.01	0	0	0	0	0	0	0	0	0	0	0	0	0.076923	0.25	0	0	0	0	0	0	0	0	0	0	0	0
0	0	0	0.035714	0.090909	0	0	0.083333	0.105263	0.05	0	0.125	0.142857	0.090909	0.135135	0.317073	0.297297	0.112069	0.380952	0.1	0	0.447368	0.196078	0.02	0	0	0	0	0	0	0	0	0	0	0	0	0	0	0	0	0	0	0	0	0	0	0	0	0	0
0	0	0	0	0	0	0	0	0	0	0	0	0	0	0	0	0.027027	0.060345	0	0	0	0	0.411765	0.07	0	0.166667	0.181818	0.2	0	0	0	0	0	0	0	0	0	0	0	0	0	0	0	0	0	0	0	0	0	0
0	0	0	0	0	0	0	0	0	0	0.03125	0	0	0.469697	0	0	0	0	0	0	0	0	0.039216	0.01	0	0	0	0	0	0	0	0	0	0	0	0	0	0	0	0	0	0	0	0	0	0	0	0	0	0
0	0	0	0.151786	0	0	0.086957	0.145833	0.052632	0.05	0	0	0	0.015152	0.027027	0	0	0	0	0	0	0	0.27451	0.21	0	0	0	0	0	0	0	0	0	0	0	0	0	0	0	0	0	0	0	0	0	0	0	0	0	0
0	0	0.083333	0	0	0	0.043478	0.083333	0.052632	0	0	0	0	0	0.027027	0.097561	0.054054	0.068966	0.214286	0.1	0	0.157895	0.019608	0	0	0	0	0	0	0	0	0	0	0	0	0.142857	0.038462	0	0	0	0	0	0	0	0	0	0	0	0	0
0	0.000676	0	0	0	0	0	0	0.105263	0	0	0	0	0.393939	0.27027	0	0	0	0	0	0	0	0.098039	0.02	0	0	0	0	0	0	0	0	0	0	0	0	0	0	0	0	0	0	0	0	0	0	0	0	0	0
0	0	0.166667	0	0	0	0.021739	0.083333	0.078947	0.075	0	0	0	0.015152	0.027027	0	0	0	0	0	0.052632	0	0	0	0	0	0	0	0	0	0	0	0	0	0	0	0	0.25	0	0	0	0	0	0	0	0	0	0	0	0
0	0	0	0	0	0	0	0	0.105263	0	0	0.25	0.285714	0.121212	0.216216	0.170732	0.108108	0.086207	0.52381	0.3	0	0.315789	0.22549	0.04	0	0	0	0	0	0	0	0	0	0	0	0	0	0	0	0	0	0	0	0	0	0	0	0	0	0
0	0	0	0	0	0	0	0	0	0	0	0	0	0	0	0.02439	0.027027	0.155172	0	0	0	0	0.147059	0.12	0	0.166667	0.181818	0.2	0	0	0	0	0	0	0	0	0	0	0	0	0	0	0	0	0	0	0	0	0	0
0	0.000676	0.083333	0	0	0	0.043478	0.083333	0.052632	0	0	0	0	0	0	0.04878	0.054054	0.060345	0.261905	0.15	0.052632	0.157895	0.058824	0.07	0	0	0	0	0	0	0	0	0	0	0	0.142857	0.038462	0	0	0	0	0	0	0	0	0	0	0	0	0
0	0.000676	0	0	0	0	0	0	0.105263	0.1	0	0	0	0.060606	0.108108	0	0	0	0	0	0	0	0.058824	0.07	0	0	0	0	0	0	0	0	0	0	0	0	0	0	0	0	0	0	0	0	0	0	0	0	0	0
0	0.001351	0	0	0	0	0	0.125	0.105263	0.1	0	0	0	0.015152	0.027027	0.146341	0.27027	0.215517	0.047619	0	0	0	0.166667	0.3	0	0.333333	0	0	0	0	0	0	0	0	0	0	0	0	0	0	0	0	0	0	0	0	0	0	0	0
0	0	0.375	0	0	0	0	0.083333	0.052632	0	0	0	0	0	0	0	0	0	0	0	0.236842	0	0.098039	0.09	0	0	0	0	0	0	0	0	0	0	0	0	0	0	0	0	0	0	0	0	0	0	0	0	0	0
0	0	0	0	0	0	0	0	0	0	0	0	0	0	0	0.02439	0.027027	0.181034	0	0	0	0	0.107843	0.05	0	0.166667	0.181818	0.2	0	0	0	0	0	0	0	0	0	0	0	0	0.12	0	0	0	0	0	0	0.192982	0	0
0	0	0	0.008929	0	0	0	0.020833	0.026316	0.025	0.0625	0	0	0.484848	0.027027	0	0	0	0	0	0	0	0.147059	0.04	0	0	0	0	0	0	0	0	0	0	0	0	0	0	0	0	0.16	0	0	0	0	0	0.2	0.438596	0	0
0	0.000676	0	0.116071	0	0	0	0.020833	0.026316	0	0	0	0	0	0	0	0	0	0	0	0	0	0.245098	0.18	0.142857	0	0	0	0.111111	0	0	0	0	0	0	0	0	0	0	0	0	0	0	0	0	0	0	0.157895	0	0
0.6	0	0	0.017857	0	0	0.086957	0.083333	0.105263	0.1	0	0	0	0	0	0.146341	0.162162	0.068966	0.214286	0	0	0.210526	0.068627	0	0	0	0	0	0	0	0	0	0	0	0	0	0	0	0	0	0.28	0	0	0	0	0	0	0.087719	0	0
0	0	0.166667	0.053571	0.272727	0.083333	0	0.1875	0.263158	0.2	0	0.25	0.285714	0.060606	0.162162	0.04878	0	0	0	0	0	0	0	0.02	0	0	0	0	0	0	0	0	0	0	0	0	0	0	0	0	0	0	0	0	0	0	0	0.035088	0	0
0.4	0	0.166667	0	0	0	0	0.041667	0.052632	0	0	0	0	0.015152	0.027027	0.146341	0.378378	0.525862	0.285714	0.1	0.105263	0.315789	0.196078	0.15	0	0.333333	0	0	0	0	0	0	0.666667	0	0	0.285714	0.038462	0	0	0	0.56	0	0.333333	0.25	0.25	0	0.2	0.315789	0	0
0	0	0.208333	0.008929	0	0	0	0.020833	0.052632	0.05	0	0	0	0	0	0	0	0	0	0	0.131579	0	0	0	0	0	0	0	0	0	0	0	0	0	0	0	0.038462	0.25	0	0	0	0	0	0	0	0	0	0	0	0
0	0	0.083333	0.053571	0.272727	0.166667	0.086957	0.083333	0.105263	0	0	0.125	0.142857	0.060606	0.216216	0.170732	0.243243	0.086207	0.380952	0.1	0	0.368421	0	0.01	0.142857	0	0	0	0.111111	0	0	0	0	0	0	0	0	0	0.074074	0	0	0	0	0	0	0	0	0	0	0
0	0	0	0	0	0	0	0	0	0	0	0	0	0	0.027027	0.02439	0.027027	0.051724	0	0	0	0	0	0.01	0	0.166667	0	0.4	0	0	0	0	0	0	0	0	0	0	0	0	0	0	0	0	0	0	0	0	0	0
0	0.001351	0	0	0	0	0	0	0	0	0	0	0	0.606061	0.405405	0.02439	0	0	0	0	0	0	0	0	0	0	0	0	0	0	1	0	0	0	0	0	0	0	0	0	0	0	0	0	0	0	0	0	0	0
0	0.001351	0	0.410714	0	0	0.043478	0.416667	0.131579	0.025	0	0	0	0	0.027027	0	0	0	0	0	0	0	0	0.22	0.428571	0	0	0	0.222222	0	0	0	0	0.5	0	0	0	0	0	0	0	0	0	0	0	0	0	0	0	0
0	0	0	0	0	0	0	0.041667	0.105263	0.05	0	0	0	0	0	0.121951	0.108108	0.068966	0.190476	0	0	0.157895	0	0	0	0	0	0	0	0	0	0	0	0	0	0	0	0	0	0	0	0	0	0	0	0	0	0	0	0
0	0	0	0	0	0	0.086957	0.083333	0.210526	0.1	0	0	0	0	0.054054	0	0	0	0	0	0	0	0	0.06	0	0	0	0	0	0	0	0	0	0	0	0	0	0	0	0	0	0	0	0	0	0	0	0	0	0
0	0	0.208333	0	0	0	0.130435	0.208333	0.105263	0.125	0	0	0	0	0.027027	0	0	0	0	0	0.263158	0	0	0.01	0.142857	0	0	0	0	0	0	0	0	0	0	0	0	0.25	0	0	0	0	0	0	0	0	0	0	0	0
0	0	0.25	0.241071	0.5	0.083333	0.086957	0.208333	0.210526	0.05	0	0.5	0.285714	0.227273	0.351351	0.292683	0.27027	0.12069	0.428571	0.4	0.052632	0.368421	0	0.06	0.285714	0	0	0	0.222222	0.25	0.285714	0	0	0	0	0	0	0	0.148148	0	0	0	0	0	0	0	0.4	0	0	0
0	0	0	0	0	0	0	0	0	0	0	0	0	0	0.027027	0.02439	0.027027	0.258621	0	0	0	0	0	0	0	0.083333	0.181818	0.3	0	0	0	0	0	0	0	0	0	0	0	0	0	0	0	0	0	0	0	0	0	0
0	0	0	0	0	0	0	0	0	0	0	0	0	0.424242	0.432432	0	0	0	0	0	0	0	0	0.02	0.142857	0	0	0	0.111111	0.125	0.142857	0	0	0	0	0	0	0	0	0	0	0	0	0	0	0	0.2	0	0	0
0	0.034459	0.333333	0.401786	0.181818	0	1	0.541667	0.263158	0.05	0	0	0	0	0.054054	0	0	0	0	0	0	0	0	0.24	0.285714	0	0	0	0.222222	0.25	0.285714	0	0	0	0	0	0	0	0.222222	0	0	0	0	0	0	0	0.4	0	0	0
0	0	0	0.035714	0	0	0	0.041667	0.105263	0.1	0	0	0	0	0	0.121951	0.162162	0.068966	0.238095	0	0	0.157895	0	0.02	0	0	0	0	0	0	0	0	0	0	0	0	0	0	0	0	0	0	0	0	0	0	0	0	0	0
0	0	0	0	0	0	0.521739	0.083333	0.315789	0.1	0.28125	0	0	0	0.108108	0.02439	0	0	0	0	0	0	0	0.05	0	0	0	0	0	0	0	0	0	0	0	0	0	0	0	0	0	0	0	0	0	0	0	0	0	0
0	0.006757	0.333333	0	0	0	0.086957	0.3125	0.210526	0.2	0	0	0	0	0	0	0	0	0	0	0.473684	0	0	0.07	0	0	0	0	0	0	0	0	0	0	0	0	0.076923	0.25	0	0	0	0	0	0	0	0	0	0	0	0
0	0	0.083333	0.017857	0	0	0.043478	0.083333	0.052632	0	0	0.125	0	0.181818	0.378378	0.121951	0.162162	0.060345	0.428571	0.25	0.052632	0.157895	0.27451	0.04	0.142857	0	0	0	0.111111	0	0.142857	0	0	0	0	0.214286	0.038462	0	0	0.375	0.04	0.190476	0	0	0	0	0	0	0	0
0	0	0	0	0	0	0	0.020833	0	0	0	0	0	0	0	0.02439	0.027027	0.103448	0	0	0	0	0.284314	0.01	0	0.166667	0.181818	0.4	0.111111	0	0.142857	0	0	0	0	0	0	0	0	0	0	0	0	0	0	0	0	0	0	0
0	0	0	0	0	0	0	0.020833	0.026316	0.025	0	0	0	0.318182	0.081081	0	0	0	0	0	0	0	0.127451	0.07	0.142857	0	0	0	0.111111	0	0.142857	0	0	0	0	0	0	0	0	0	0	0	0	0	0	0	0	0	0	0
0	0.002703	0	0.357143	0	0	0.173913	0.166667	0	0	0	0	0	0	0	0	0	0	0	0	0	0	0.470588	0.26	0	0	0	0	0.111111	0	0	0	0	0	0	0	0	0	0	0	0	0	0	0	0	0	0	0	0	0
0.6	0	0	0	0	0	0.043478	0.083333	0.105263	0	0	0	0	0	0	0.146341	0.135135	0.103448	0.261905	0	0	0.157895	0.107843	0.03	0	0	0	0	0	0	0	0	0	0	0	0	0	0	0	0	0	0	0	0	0	0	0	0	0	0
0	0	0	0.017857	0	0	0.130435	0.208333	0.210526	0.15	0	0	0	0	0	0	0	0	0	0	0	0	0.107843	0.02	0.142857	0	0	0	0	0	0.142857	0	0	0	0	0	0	0	0	0	0	0	0	0	0	0	0	0	0	0
0	0	0.208333	0.008929	0	0	0.021739	0.0625	0	0	0	0	0	0	0	0	0	0	0	0	0.157895	0	0.029412	0	0	0	0	0	0	0	0	0	0	0	0	0	0	0	0	0	0	0	0	0	0	0	0	0	0	0
0	0	0.25	0.107143	0.545455	0	0.217391	0.083333	0.105263	0.2	0.25	1	1	0.151515	0.27027	0.195122	0.216216	0.163793	0.5	0.2	0.210526	0.736842	0	0	0	0	0	0	0	0	0	0	0	0	0	0	0	0	0.222222	0.5	0.16	0.190476	0	0	0	0.5	0	0	0	0
0	0	0	0	0	0	0	0	0	0	0	0	0	0	0	0.04878	0.108108	0.741379	0	0	0	0	0	0	0	0.166667	0.181818	0.2	0	0	0	0	0	0	0	0	0	0	0	0	0	0	0	0	0	0	0	0	0	0
0	0	0	0	0	0	0	0	0	0	0.125	0	0	0.575758	0	0	0	0	0	0	0	0	0	0	0	0	0	0	0	0	0	0	0	0	0	0	0	0	0	0	0	0	0	0	0	0	0	0	0	0
0	0	0	0	0	0	0	0.083333	0.105263	0.1	0	0	0	0	0	0.097561	0.108108	0.051724	0.285714	0	0	0.210526	0	0	0	0	0	0	0	0	0	0	0	0	0	0	0	0	0	0	0	0	0	0	0	0	0	0	0	0
0	0	0	0	0	0	0	0	0.263158	0.225	0	0	0	0.121212	0.135135	0.097561	0	0	0	0	0	0	0	0	0	0	0	0	0	0	0	0	0	0	0	0	0	0	0	0	0	0	0	0	0	0	0	0	0	0
0	0.000676	0	0	0	0	0	0	0	0	0	0	0	0.484848	0	0	0	0	0	0	0	0	0.352941	0.13	0.142857	0	0	0	0	0	0	0	0	0	0	0	0	0	0	0	0	0	0	0	0	0	0.2	0.245614	0	0
0	0	0	0.080357	0	0	0.130435	0.1875	0.052632	0.05	0	0	0	0.015152	0.027027	0	0	0	0	0	0	0	0.137255	0.43	0.142857	0	0	0	0.222222	0	0.285714	0	0	0	0	0	0	0	0	0	0	0	0	0	0	0	0.2	0.070175	0	0
0	0	0	0	0	0	0.043478	0.083333	0.105263	0.05	0	0	0	0.015152	0	0.121951	0.162162	0.103448	0.142857	0	0	0.157895	0	0.02	0	0	0	0	0	0	0	0.333333	0	0	0	0	0	0	0	0	0	0	0	0	0	0	0	0	0	0
0	0	0.083333	0	0	0	0	0.083333	0.157895	0.1	0	0	0	0.015152	0.189189	0.195122	0.216216	0.051724	0.142857	0.1	0.052632	0.052632	0.019608	0.08	0	0	0	0	0	0	0	0	0	0	0	0.142857	0.038462	0	0	0	0	0	0	0	0	0	0	0	0	0
0	0	0.166667	0	0	0	0	0.041667	0.131579	0.025	0	0	0	0.015152	0.027027	0	0	0	0	0	0.263158	0	0.009804	0.06	0	0	0	0	0	0	0	0	0	0	0	0	0.076923	0	0	0	0	0	0	0	0	0	0	0.122807	0	0
0	0	0	0.017857	0.090909	0	0.043478	0.125	0.105263	0.05	0	0.125	0.142857	0.060606	0.162162	0.097561	0.189189	0.155172	0.428571	0.1	0	0.263158	0	0.13	0.285714	0	0	0	0.111111	0	0	0	0	0	0	0	0	0	0	0	0	0	0	0	0	0	0	0	0	0
0	0	0	0	0	0	0	0	0	0	0	0	0	0	0	0.02439	0.027027	0	0	0	0	0	0	0.2	0.142857	0.166667	0.181818	0.1	0	0	0.714286	0	0	0	0	0	0	0	0	0	0	0	0	0	0	0	0	0	0	0
0	0	0	0	0	0	0	0	0	0	0	0	0	0.333333	0.054054	0	0	0	0	0	0	0	0	0.03	0	0	0	0	0	0	0	0	0	0	0	0	0	0	0	0	0	0	0	0	0	0	0	0	0	0
0	0.001351	0	1	0	0	0	0.083333	0.078947	0.05	0	0	0	0	0.027027	0	0	0	0	0	0	0	0	0.34	0.142857	0	0	0	0	0	0	0	0	0	0	0	0	0	0	0	0	0	0	0	0	0	0	0	0	0
0	0	0	0	0	0	0	0.041667	0.105263	0.05	0	0	0	0	0	0.121951	0.108108	0.103448	0.190476	0	0	0.157895	0	0.02	0	0	0	0	0	0	0	0	0	0	0	0	0	0	0	0	0	0	0	0	0	0	0	0	0	0
0	0.001351	0	0.008929	0	0	0	0.020833	0.631579	0	0	0	0	0	0	0.02439	0.027027	0	0	0	0	0	0	0.05	0	0	0	0	0	0	0	0	0.166667	0	0	0	0	0	0	0	0	0	0	0	0	0	0	0	0	0
0	0	0.083333	0.053571	0.090909	0.166667	0.173913	0.125	0.105263	0	0	0.125	0	0.090909	0.162162	0.121951	0.189189	0.094828	0.380952	0	0	0.578947	0.176471	0.21	0.142857	0	0	0	0	0	0.142857	0	0	0	0	0	0	0	0.074074	0.3125	0.12	0.142857	0	0	0	0	0.2	0.035088	0	0
0	0	0	0	0	0	0	0	0	0	0	0	0	0	0	0	0	0.051724	0	0	0	0	0.098039	0.12	0	0.166667	0.181818	0.2	0	0	0	0	0	0	0	0	0	0	0	0	0	0	0	0	0	0	0	0.035088	0	0
0	0.003378	0	0.5625	0	0	0	0.041667	0.026316	0	0	0	0	0	0	0.02439	0	0	0	0	0	0	0.411765	0.88	0.142857	0	0	0	0	0	0.142857	0	0	0.5	0	0	0	0	0	0	0	0	0	0	0	0	0.4	0.192982	0	0
0.2	0	0	0	0	0	0.043478	0.083333	0.105263	0.05	0	0	0	0	0	0.097561	0.108108	0.086207	0.238095	0	0	0.157895	0	0.09	0	0	0	0	0	0	0	0.166667	0	0	0	0	0	0	0	0	0	0	0	0	0	0	0	0	0	0
0	0	0	0	0	0	0	0.083333	0.157895	0.1	0	0	0	0	0	0	0	0	0	0	0	0	0.009804	0.14	0	0	0	0	0	0	0	0	0	0	0	0	0	0	0	0	0	0	0	0	0	0	0	0	0	0
0.2	0.001351	0	0	0	0	0	0	0.289474	0	0	0	0	0	0.027027	0.243902	0.189189	0.327586	0.047619	0	0	0.052632	0.254902	0.69	0	0.5	0	0	0.111111	0	0.285714	0	0.666667	0	0	0	0	0	0	0	0	0	0.333333	0.5	0.25	0	0.4	0	0	0
0	0	0.166667	0.017857	0	0	0.086957	0.125	0.131579	0.1	0	0.125	0	0.030303	0.108108	0.146341	0.162162	0.12931	0.333333	0.2	0	0.157895	0.068627	0.1	0.142857	0	0	0	0	0	0.142857	0	0	0	0	0	0	0	0.074074	0	0	0	0	0	0	0	0	0	0	0
0	0	0	0	0	0	0	0	0	0	0	0	0	0	0	0.02439	0.027027	0.008621	0	0	0	0	0.245098	0.01	0.142857	0.166667	0.181818	0.2	0.111111	0	0	0	0	0	0	0	0	0	0	0	0	0	0	0	0	0	0	0	0	0
0	0	0	0	0	0	0	0	0	0	0	0	0	0.545455	0.054054	0	0	0	0	0	0	0	0.117647	0.15	0	0	0	0	0.111111	0	0	0	0	0	0	0	0	0	0	0	0	0	0	0	0	0	0	0	0	0
0	0.000676	0	0.133929	0	0	0.086957	0.25	0.052632	0.25	0	0	0	0	0	0	0	0	0	0	0	0	0.372549	0.21	0	0	0	0	0.111111	0	0	0	0	0	0	0	0	0	0	0	0	0	0	0	0	0	0	0	0	0
0.3	0	0	0.035714	0.181818	0	0.043478	0.083333	0.105263	0.1	0	0	0	0	0	0.146341	0.108108	0.086207	0.261905	0	0	0.157895	0.098039	0	0	0	0	0	0	0	0	0.166667	0	0	0	0	0	0	0	0	0	0	0	0	0	0	0	0	0	0
0	0.000676	0	0	0	0	0	0	0.526316	0.4	0	0	0	0	0	0	0	0	0	0	0	0	0.078431	0.06	0	0	0	0	0	0	0	0	0	0	0	0	0	0	0	0	0	0	0	0	0	0	0	0	0	0
0	0.000676	0.166667	0	0	0	0.043478	0.125	0.052632	0.025	0	0	0	0	0	0	0	0	0	0	0.052632	0	0	0.08	0	0	0	0	0	0	0	0	0	0	0	0	0.115385	0	0	0	0	0	0	0	0	0	0	0	0	0
0	0	0	0	0	0	0	0	0	0	0	0	0	0	0	0.073171	0.162162	0.155172	0.428571	0.2	0	0.368421	0	0.07	0	0	0	0	0	0	0	0	0	0	0	0	0	0	0	0	0	0	0	0	0	0	0	0	1	0
0	0	0	0	0	0	0	0	0	0	0	0	0	0	0.027027	0.02439	0.027027	0.034483	0	0	0	0	0.058824	0.03	0	0.166667	0.181818	0.4	0	0	0	0	0	0	0	0	0	0	0	0	0	0	0	0	0	0	0	0	0	0
0	0	0	0	0	0	0	0	0	0	0	0	0	0.272727	0.054054	0	0	0	0	0	0	0	0.117647	0	0	0	0	0	0	0.125	0	0	0	0	0	0	0	0	0	0	0	0	0	0	0	0	0	0	0	0
0	0.001351	0	0.232143	0	0	0	0.333333	0.184211	0.225	0	0	0	0	0.027027	0	0	0	0	0	0	0	0.235294	0.15	0	0	0	0	0	0	0.142857	0	0	0	0	0	0	0	0	0	0	0	0	0	0	0	0	0	0	0
0	0.000676	0	0	0	0	0	0.083333	0.105263	0.05	0	0	0	0	0.027027	0.146341	0.162162	0.103448	0.309524	0	0	0.157895	0	0.01	0	0	0	0	0	0	0	0	0	0	0	0	0	0	0	0	0	0	0	0	0	0	0	0	0	0
0	0.000676	0	0.008929	0	0	0.043478	0.125	0.210526	0.1	0	0	0	0	0	0	0	0	0	0	0	0	0	0	0	0	0	0	0	0	0	0	0	0	0	0	0	0	0	0	0	0	0	0	0	0	0	0	0	0
0	0.000676	0.25	0	0	0	0	0.104167	0.105263	0	0	0	0	0	0	0	0	0	0	0	0.263158	0	0.029412	0	0	0	0	0	0	0.125	0	0	0	0	0	0	0	0	0	0	0	0	0	0	0	0	0	0	0	0
0	0	0.166667	0.035714	0	0	0.043478	0.0625	0.052632	0.05	0	0.125	0.285714	0.060606	0.243243	0.195122	0.162162	0.094828	0.309524	0.2	0	0.315789	0	0.16	0.142857	0	0	0	0.111111	0	0.142857	0	0	0	0	0	0	0	0	0	0	0	0	0	0	0	0	0	0	0
0	0	0	0	0	0	0	0.020833	0.026316	0	0	0	0	0	0	0.02439	0.027027	0.103448	0	0	0	0	0	0.06	0	0.166667	0.181818	0.2	0	0	0	0	0	0	0	0	0	0	0	0	0	0	0	0	0	0	0	0	0	0
0	0	0	0	0	0	0	0.020833	0.026316	0.025	0	0	0	0.30303	0.108108	0	0	0	0	0	0	0	0	0.03	0	0	0	0	0	0	0	0	0	0	0	0	0	0	0	0	0	0	0	0	0	0	0	0	0	0
0	0.002027	0	0.089286	0	0	0.173913	0.333333	0.026316	0.025	0	0	0	0	0	0	0	0	0	0	0	0	0	0.26	0.142857	0	0	0	0.222222	0.125	0.285714	0	0	0	0	0	0	0	0	0	0	0	0	0	0	0	0	0	0	0
0	0	0	0.035714	0	0	0	0.104167	0.131579	0.05	0	0	0	0	0	0.146341	0.135135	0.094828	0.238095	0	0	0.157895	0	0.04	0	0	0	0	0	0	0	0	0	0	0	0	0	0	0	0	0	0	0	0	0	0	0	0	0	0
0	0	0	0	0	0	0.108696	0.166667	0.157895	0.05	0	0	0	0	0	0	0	0	0	0	0	0	0	0.01	0	0	0	0	0.111111	0.125	0.142857	0	0	0	0	0	0	0	0	0	0	0	0	0	0	0	0	0	0	0
0	0	0.166667	0.017857	0	0	0.043478	0.125	0	0	0	0	0	0	0	0	0	0	0	0	0.105263	0	0	0	0.142857	0	0	0	0	0.125	0.142857	0	0	0	0	0	0	0.5	0	0	0	0	0	0	0	0	0	0	0	0
0	0	0	0.035714	0.090909	0	0	0.083333	0.105263	0.1	0	0	0	0	0.054054	0.146341	0.135135	0.137931	0.357143	0	0	0.157895	0.137255	0.04	0.142857	0	0	0	0	0	0	0	0	0	0	0	0	0	0	0	0	0	0	0	0	0	0	0.017544	0	0
0	0.001351	0	0	0	0	0	0	0	0	0	0	0	0	0	0.02439	0.027027	0.12069	0	0	0	0	0.205882	0.14	0	0.166667	0.272727	0.2	0.111111	0	0.142857	0	0	0	0	0	0	0	0	0	0	0	0	0	0	0	0.2	0.035088	0	0
0	0.000676	0	0	0	0	0	0	0	0	0	0	0	0.090909	0.081081	0	0	0	0	0	0	0	0.215686	0.1	0	0	0	0	0	0	0.142857	0	0	0	0	0	0	0	0	0	0	0	0	0	0	0	0	0.105263	0	0
0	0.001351	0.25	0.4375	0	0	0.043478	0.145833	0.052632	0.025	0	0	0	0	0.027027	0	0	0	0	0	0.105263	0	0.421569	0.27	0	0	0	0	0	0	0.142857	0	0	0	0	0.285714	0.076923	0	0	0	0	0	0	0	0	0	0	0	0	0.285714
0	0	0	0.366071	0	0	0	0.083333	0.105263	0.05	0	0	0	0.015152	0.054054	0	0	0	0	0	0	0	0.147059	0.08	0	0	0	0	0	0	0.142857	0	0	0	0	0	0	0	0	0	0	0	0	0	0	0	0	0.035088	0	0
0.3	0.001351	0	0	0	0	0	0	0	0	0	0	0	0.121212	0.216216	0.195122	0.216216	0.086207	0	0	0	0	0.039216	0.02	0	0.333333	0	0	0	0	0	0.25	0	0	0	0	0	0	0	0	0	0	0	0.25	0	0	0	0	0	0
0	0	0.333333	0	0	0	0	0.166667	0.236842	0.075	0	0	0	0.030303	0.027027	0	0	0	0	0	0.315789	0	0.186275	0.02	0	0	0	0	0	0	0	0	0	0	0	0	0.038462	0	0	0	0	0	0	0	0	0	0	0	0	0
0	0.000676	0	0.035714	0.090909	0	0	0.041667	0.105263	0.05	0	0.125	0	0.075758	0.162162	0.170732	0.189189	0.12069	0.261905	0.1	0	0.421053	0.196078	0.07	0	0	0	0	0.111111	0	0	0	0	0	0	0	0	0	0	0	0	0	0	0	0	0	0	0	0	0
0	0	0	0	0	0	0	0	0	0	0	0	0	0.015152	0	0.02439	0.027027	0.017241	0	0	0	0	0.127451	0.04	0	0.166667	0.181818	0.2	0	0.125	0	0	0	0	0	0	0	0	0	0	0	0	0	0	0	0	0	0	0	0
0.1	0.000676	0	0	0	0	0	0	0	0	0	0	0	0.272727	0	0	0	0	0	0	0	0	0.196078	0.06	0	0	0	0	0.111111	0.125	0	0	0	0	0	0	0	0	0	0	0	0	0	0	0	0	0	0	0	0
0	0	0	0	0	0	0	0	0.052632	0	0	0	0	0.030303	0.081081	0	0	0	0	0	0	0	0	0.02	0	0	0	0	0	0	0	0	0	0	0	0	0	0	0	0	0	0	0	0	0	0	0	0	0	0
0.5	0.002027	0	0	0	0	0	0	0	0	0	0	0	0.045455	0.054054	0.073171	0.189189	0.206897	0.095238	0.2	0	0.052632	0.039216	0.24	0	0.166667	0	0	0	0	0	0.416667	0	0	0	0	0	0	0	0	0	0	0	0	0	0	0	0	0	0
0	0.000676	0.291667	0	0	0	0.065217	0.145833	0.078947	0.025	0	0	0	0.015152	0.027027	0	0	0	0	0	0.210526	0	0.058824	0.01	0	0	0	0	0	0	0.142857	0	0	0	0	0	0	0	0	0	0	0	0	0	0	0	0	0	0	0
0	0	0	0	0	0	0	0	0	0	0	0	0	0.060606	0.162162	0.121951	0.135135	0.206897	0.428571	0.2	0	0.210526	0	0.05	0	0	0	0	0	0	0	0	0	0	0	0	0	0	0	0	0	0	0	0	0	0	0	0	0	0
0	0	0	0	0	0	0	0	0	0	0	0	0	0	0	0.02439	0.027027	0.017241	0	0	0	0	0	0.08	0	0.166667	0.090909	0.2	0	0	0	0	0	0	0	0	0	0	0	0	0	0	0	0	0	0	0	0	0	0
0	0.000676	0	0	0	0	0	0	0.026316	0	0	0	0	0.227273	0.135135	0	0	0	0	0	0	0	0	0.04	0	0	0	0	0	0	0	0	0	0	0	0	0	0	0	0	0	0	0	0	0	0	0	0	0	0
0	0.002027	0	0.348214	0	0	0	0.0625	0.052632	0.025	0	0	0	0.015152	0	0	0.027027	0	0	0	0	0	0	0.27	0	0	0	0	0	0	0	0	0	0	0	0	0	0	0	0	0	0	0	0	0	0	0	0	0	0
0	0.000676	0	0	0	0	0.043478	0.041667	0.131579	0.05	0	0	0	0	0	0.121951	0.162162	0.112069	0.238095	0	0	0.157895	0	0.02	0	0	0	0	0	0	0	0	0	0	0	0	0	0	0	0	0	0	0	0	0	0	0	0	0	0
0	0.000676	0	0.017857	0	0	0	0.125	0.157895	0.1	0	0	0	0	0	0	0	0	0	0	0	0	0	0.02	0	0	0	0	0	0	0	0	0	0	0	0	0	0	0	0	0	0	0	0	0	0	0	0	0	0
0	0	0	0	0	0	0	0	0	0	0	0	0	0	0.027027	0.04878	0.108108	0.318966	0.095238	0.2	0	0	0	0.23	0	0.5	0	0	0	0	0	0	0	0	0	0	0	0	0	0	0	0	0	0	0	0	0	0	0	0
0	0	0	0.035714	0	0.083333	0.043478	0.166667	0.105263	0.1	0	0.625	0.428571	0.181818	0	0.097561	0.216216	0.103448	0.809524	0	0	0.947368	0	0	0	0	0	0	0	0	0	0	0	0	0	0	0	0	0.074074	0.5625	0.44	0.285714	0	0	0	0	0	0	0	0
0	0	0.041667	0	0	0	0	0.020833	0.052632	0.05	0	0	0.142857	0.075758	0	0	0	0	0	0	0	0	0	0	0	0	0	0	0	0	0	0	0	0	0	0	0	0	0	0	0	0	0	0	0	0	0	0	0	0
0	0	0.166667	0.017857	0	0	0	0.041667	0	0	0	0	0	0	0	0	0	0	0	0	0.157895	0	0	0	0	0	0	0	0	0	0	0	0	0	0	0	0.346154	0.25	0	0	0	0	0	0	0	0	0	0	0	0
0	0	0.25	0.035714	0.090909	0	0	0	0.052632	0	0	0	0	0	0	0.04878	0.162162	0.077586	0	0.4	0.105263	0.473684	0	0	0	0	0	0	0	0	0	0	0	0	0	0.142857	0.038462	0	0.148148	0	0	0	0	0	0	0	0	0	0	0
0	0	0	0	0	0	0	0	0.105263	0	0	0.125	0	0	0	0.097561	0.108108	0.060345	0	0	0	0.315789	0	0	0	0	0	0	0	0	0	0	0	0	0	0	0	0	0.148148	0	0	0	0	0	0	0	0	0	0	0
0	0	0	0	0	0	0	0	0.052632	0	0.4375	0	0	0	0	0.02439	0.027027	0	0	0	0	0	0	0	0	0	0	0	0	0	0	0	0	0	0	0	0	0	0	0	0	0	0	0	0	0	0	0	0	0
0	0	0.375	0	0	0	0	0	0.210526	0	0.0625	0	0	0	0	0	0	0	0	0	0.210526	0	0	0	0	0	0	0	0	0	0	0	0	0	0	0	0.153846	0.5	0	0	0	0	0	0	0	0	0	0	0	0
0	0	0	0	0	0	0	0	0	0	0	0	0	0	0.027027	0.02439	0.027027	0.137931	0	0	0	0	0	0.03	0	0.166667	0.181818	0.2	0	0	0	0	0	0	0	0	0	0	0	0	0	0	0	0	0	0	0	0	0	0
0	0.002027	0	0	0	0	0.043478	0.041667	0.105263	0.05	0.0625	0	0	0.515152	0.243243	0.02439	0.027027	0.008621	0	0	0	0	0	0.05	0	0	0	0	0.222222	0	0.142857	0	0	0	0	0	0	0	0	0	0	0	0	0	0	0	0	0	0	0
0	0	0	0.133929	0	0	0.173913	0.270833	0.105263	0.025	0	0	0	0.015152	0.054054	0	0	0	0	0	0	0	0	0.21	0	0	0	0	0.111111	0	0	0	0	0	0	0	0	0	0	0	0	0	0	0	0	0	0	0	0	0
0	0	0	0	0	0	0	0	0.210526	0.15	0	0	0	0.015152	0.054054	0	0	0	0	0	0	0	0	0.05	0.142857	0	0	0	0	0	0	0	0	0	0	0	0	0	0	0	0	0	0	0	0	0	0	0	0	0
0	0	0	0	0	0	0	0	0	0	0	0	0	0	0.027027	0.097561	0.378378	0.336207	0.047619	0	0	0.052632	0	0.27	0	0.333333	0	0	0.111111	0	0.142857	0	0	0	0	0	0	0	0	0	0	0	0	0	0	0	0	0	0	0
0	0	0.541667	0	0	0	0.130435	0.104167	0.078947	0	0.0625	0	0	0	0.027027	0	0	0	0	0	0.236842	0	0	0.06	0	0	0	0	0	0	0	0	0	0	0	0	0.076923	0	0	0	0	0	0	0	0	0	0	0	0	0
0	0	0.083333	0.017857	0	0	0.086957	0.125	0.105263	0.05	0	0	0	0.045455	0.189189	0.121951	0.135135	0.103448	0.428571	0.4	0	0.210526	0.147059	0.04	0	0	0	0	0	0	0	0	0	0	0	0	0	0	0.148148	0.25	0.16	0.095238	0	0	0	0	0	0.087719	0	0
0	0	0	0	0	0	0	0	0	0	0	0	0	0.015152	0.027027	0.02439	0.027027	0.034483	0	0	0	0	0.107843	0.02	0	0.083333	0.181818	0.2	0	0.125	0.142857	0	0	0	0	0	0	0	0	0	0	0	0	0	0	0	0	0.140351	0	0
0	0	0	0.133929	0	0	0.130435	0.166667	0.078947	0.025	0	0	0	0.030303	0.054054	0	0	0	0	0	0	0	0.058824	0.27	0	0	0	0	0	0	0.142857	0	0	0	0	0	0	0	0	0	0	0	0	0	0	0	0	0.245614	0	0
0	0	0	0	0	0	0.043478	0.083333	0.105263	0.1	0	0	0	0.015152	0	0.121951	0.162162	0.068966	0.238095	0	0	0.157895	0	0.02	0.142857	0	0	0	0	0	0.142857	0.416667	0	0	0	0	0	0	0	0	0	0	0	0	0	0	0.2	0.052632	0	0
0	0	0	0	0	0	0	0	0	0	0	0	0	0.212121	0.108108	0	0	0	0	0	0	0	0.019608	0.1	0	0	0	0	0	0	0	0	0	0	0	0	0	0	0	0	0	0	0	0	0	0	0	0.105263	0	0
0	0.002027	0	0	0	0	0	0	0	0	0	0	0	0.045455	0.081081	0.073171	0.189189	0.387931	0.142857	0.1	0	0.052632	0.098039	0.35	0	0.333333	0	0	0.111111	0.125	0.142857	0.833333	0.666667	0	0	0	0	0	0	0	0	0	0.833333	0.5	0	0	0.2	0.385965	0	0
0	0	0.166667	0.017857	0.272727	0.083333	0.043478	0.125	0.157895	0.05	0	0.125	0	0.060606	0.324324	0.097561	0.216216	0.155172	0.666667	0.3	0	0.263158	0	0.06	0	0	0	0	0	0	0	0	0	0	0	0	0	0	0	0	0	0	0	0	0	0	0	0	0	0
0	0	0	0	0	0	0	0	0	0	0	0	0	0	0.027027	0.02439	0.027027	0.068966	0	0	0	0	0	0.01	0	0.166667	0.181818	0.2	0	0	0	0	0	0	0	0	0	0	0	0	0	0	0	0	0	0	0	0	0	0
0	0.000676	0	0	0	0	0	0	0	0	0	0	0	0.363636	0.027027	0	0	0	0	0	0	0	0	0.07	0	0	0	0	0	0	0	0	0	0	0	0	0	0	0	0	0	0	0	0	0	0	0	0	0	0
0	0.001351	0.166667	0.178571	0	0	0	0.541667	0.184211	0.175	0	0	0	0.030303	0.054054	0	0	0	0	0	0	0	0	0.26	0	0	0	0	0	0	0	0	0	0	0	0	0	0	0	0	0	0	0	0	0	0	0	0	0	0
0	0	0.083333	0	0	0	0	0.041667	0.052632	0	0	0	0	0	0	0.04878	0.054054	0.051724	0.238095	0.1	0.052632	0.157895	0	0	0	0	0	0	0	0	0	0	0	0	0	0.142857	0.038462	0	0	0	0	0	0	0	0	0	0	0	0	0
0	0	0	0	0	0	0.086957	0.083333	0.105263	0	0	0	0	0	0.027027	0	0	0	0	0	0	0	0	0.01	0	0	0	0	0	0	0	0	0	0	0	0	0	0	0	0	0	0	0	0	0	0	0	0	0	0
0	0	0.25	0	0	0	0	0.041667	0.131579	0.025	0	0	0	0	0.054054	0	0	0	0	0	0.315789	0	0	0.02	0	0	0	0	0	0	0	0	0	0	0	0	0.038462	0	0	0	0	0	0	0	0	0	0	0	0	0
0.1	0	0.083333	0.017857	0	0	0.086957	0.125	0.105263	0.1	0	0.125	0.142857	0.060606	0.135135	0.121951	0.135135	0.086207	0.357143	0.15	0	0.315789	0.039216	0.07	0	0	0	0	0.111111	0	0	0	0	0	0	0.071429	0	0	0.074074	0.25	0.04	0.285714	0	0	0	0	0	0.210526	0	0
0	0	0	0	0	0	0	0	0	0	0	0	0	0.015152	0.027027	0.02439	0.027027	0.189655	0	0	0	0	0.029412	0.04	0.142857	0.166667	0.363636	0.2	0	0	0.142857	0	0	0	0	0	0	0	0	0	0	0	0	0	0	0	0	0.245614	0	0
0	0	0	0	0	0	0	0	0	0	0	0	0	0.363636	0	0	0	0	0	0	0	0	0.039216	0.12	0	0	0	0	0.111111	0	0.142857	0	0	0	0	0	0	0	0	0	0	0	0	0	0	0	0	0.315789	0	0
0	0.005405	0	0.080357	0	0	0.086957	0.145833	0.052632	0.025	0	0	0	0.015152	0.027027	0	0	0	0	0	0	0.052632	0.147059	0.25	0	0	0	0	0	0	0.285714	0.333333	0	0	0	0	0	0	0	0	0	0	0	0	0	0	0	0.578947	0	0
0.4	0	0	0	0	0	0.086957	0.083333	0.105263	0.1	0	0	0	0	0.027027	0.121951	0.135135	0.094828	0.261905	0	0	0.157895	0.04902	0.02	0	0	0	0	0.111111	0	0.142857	0.25	0	0	0	0	0	0	0	0	0	0	0	0	0	0	0	0.035088	0	0
0	0.000676	0	0	0	0	0	0	0.157895	0.05	0	0	0	0.030303	0.108108	0	0	0	0	0	0	0.052632	0.039216	0.05	0	0	0	0	0	0	0	0	0	0	0	0	0	0	0	0	0	0	0	0	0	0	0	0.157895	0	0
0	0	0.166667	0	0	0	0.065217	0.0625	0.078947	0.05	0	0	0	0.015152	0.027027	0	0	0	0	0	0.105263	0	0.019608	0.03	0	0	0	0	0	0	0	0	0	0	0	0	0	0	0	0	0	0	0	0	0	0	0	0.035088	0	0
0	0	0	0	0	0	0	0	0	0	0	0	0	0.015152	0.027027	0.04878	0.216216	0.077586	0.095238	0	0	0	0.019608	0.11	0.142857	0.666667	0.181818	0.2	0.111111	0	0.142857	0	0	0	0	0	0	0	0	0	0	0	0	0	0	0	0	0	0	0
0	0.000676	0	0	0	0	0	0	0	0	0	0	0	0.272727	0	0	0	0	0	0	0	0	0.156863	0.09	0.142857	0	0	0	0.111111	0	0	0	0	0	0	0	0	0	0	0	0	0	0	0	0	0	0	0	0	0
0	0.001351	0.166667	0.330357	0	0	0.173913	0.166667	0.078947	0.1	0	0	0	0.030303	0.081081	0	0	0	0	0	0.105263	0	0.392157	0.52	0.142857	0	0	0	0.111111	0	0	0	0	0	0	0.285714	0.076923	0	0	0	0	0	0	0	0	0	0	0	1	0.285714
0.2	0	0	0	0	0	0	0.041667	0.105263	0	0	0	0	0	0.027027	0.121951	0.135135	0.094828	0.238095	0	0	0.157895	0.029412	0.03	0	0	0	0	0	0	0	0.166667	0	0	0	0	0	0	0	0	0	0	0	0	0	0	0	0	0	0
0	0	0	0.125	0.727273	0.25	0	0.333333	0.473684	0.15	0	0	0.428571	0.106061	0.513514	0.04878	0	0	0	0	0	0	0.04902	0.06	0	0	0	0	0	0	0	0	0	0	0	0	0	0	0	0	0	0	0	0	0	0	0	0	0	0
0	0	0.25	0	0	0	0	0	0	0	0	0	0	0	0.027027	0	0.081081	0.198276	0.095238	0.2	0.105263	0	0.137255	0.13	0.142857	0.166667	0	0	0	0	0	0	0	0	0	0.571429	0.115385	0	0	0	0	0	0.833333	0	0	0	0	0	0	0.285714
0	0	0.166667	0.017857	0.181818	0	0	0.041667	0.078947	0.05	0	0	0	0.015152	0.027027	0	0	0	0	0	0.105263	0	0.078431	0.04	0	0	0	0	0	0	0	0	0	0	0	0	0.153846	0.25	0.074074	0	0	0	0	0	0	0	0	0	0	0
0	0	0.166667	0.053571	0.272727	0.166667	0.173913	0.125	0.105263	0.1	0.0625	0.125	0	0.121212	0.324324	0.170732	0.189189	0.086207	0.404762	0.2	0	0.263158	0.54902	0.09	0.142857	0	0	0	0.111111	0	0.142857	0	0	0	0	0	0	0	0.148148	0.125	0.28	0.285714	0	0	0	0	0	0.578947	0	0
0.6	0	0	0	0	0	0	0	0	0	0	0	0	0	0	0.02439	0.027027	0.189655	0.047619	0	0	0.052632	0.323529	0.03	0	0.166667	0.181818	0.2	0	0.125	0.142857	0.333333	0	0	0	0	0	0	0	0	0	0	0	0	0	0	0	0.263158	0	0
0.3	0	0.083333	0.017857	0	0	0	0.041667	0.052632	0.05	0	0	0	0	0	0.04878	0.054054	0.086207	0.238095	0.1	0.052632	0.157895	0.078431	0.02	0	0	0	0	0.111111	0	0.142857	0.25	0	0	0	0.142857	0.038462	0	0	0	0.12	0	0	0	0	0	0	0.087719	0	0
0	0.000676	0	0.017857	0.090909	0	0.043478	0.083333	0.105263	0.15	0	0.125	0.285714	0.075758	0.108108	0.121951	0.162162	0.103448	0.357143	0.1	0	0.210526	0.098039	0.02	0	0	0	0	0	0	0	0	0	0	0	0	0	0	0	0	0	0	0	0	0	0	0	0.035088	0	0
0	0	0	0	0	0	0	0	0	0.025	0	0	0	0	0	0.02439	0.027027	0.077586	0	0	0	0	0.156863	0.03	0.142857	0.166667	0.181818	0.2	0	0	0	0	0	0	0	0	0	0	0	0	0	0	0	0	0	0	0	0	0	0
0	0.000676	0	0.053571	0	0	0.130435	0.208333	0.052632	0.25	0.125	0	0	0	0	0	0	0	0	0	0	0	0.343137	0.2	0	0	0	0	0.111111	0	0	0	0	0	0	0	0	0	0	0	0	0	0	0	0	0	0.2	0	0	0
0.2	0	0	0	0	0	0.043478	0.041667	0.131579	0	0	0	0	0	0	0.146341	0.162162	0.12931	0.119048	0	0	0.157895	0.058824	0.05	0	0	0	0	0	0	0	0	0	0	0	0	0	0	0	0	0	0	0	0	0	0	0	0	0	0
0	0	0	0.071429	0.181818	0	0.043478	0.395833	0.578947	0.4	0	0	0	0.030303	0.054054	0	0	0	0	0	0	0	0.107843	0.03	0	0	0	0	0	0	0	0	0	0	0	0	0	0	0	0	0	0	0	0	0	0	0	0	0	0
0.3	0	0	0	0	0	0.021739	0.020833	0	0	0	0	0	0.015152	0.054054	0.073171	0.27027	0.267241	0.238095	0	0	0.210526	0.264706	0.16	0	0.5	0	0	0	0	0	0.25	0.666667	0	0	0	0	0	0	0	0	0	0	0	0	0	0	0	0	0
0	0.000676	0.166667	0	0	0	0.065217	0.083333	0	0	0	0	0	0	0	0	0	0	0	0	0.105263	0	0.04902	0	0	0	0	0	0.111111	0	0	0	0	0	0	0	0	0.5	0	0	0	0	0	0	0	0	0	0	0	0
0	0	0	0	0	0	0	0	0	0	0	0.125	0	0.090909	0.216216	0.121951	0.189189	0.12069	0.333333	0.2	0	0.263158	0.186275	0	0	0	0	0	0	0	0	0	0	0	0	0	0	0	0	0.3125	0.24	0.190476	0	0	0	0	0	0.122807	0	0
0	0	0	0	0	0	0	0	0	0	0	0	0	0	0.054054	0.04878	0.054054	0.189655	0	0	0	0	0.147059	0.04	0.142857	0.166667	0.181818	0.2	0	0	0.142857	0	0	0	0	0	0	0	0	0	0	0	0	0	0	0	0	0.175439	0	0
0	0	0	0	0	0	0	0	0	0.45	0.0625	0	0	0	0	0	0	0	0	0	0	0	0.215686	0.04	0	0	0	0	0.111111	0	0	0	0	0	0	0	0	0	0	0	0	0	0	0	0	0	0.2	0.22807	0	0
0	0	0	0.116071	0	0	0.391304	0.229167	0.052632	0.05	0	0	0	0	0.027027	0	0	0	0	0	0	0	0.460784	0.24	0.142857	0	0	0	0	0	0.142857	0	0	0	0	0	0	0	0	0	0	0	0	0	0	0	0	0.491228	0	0
0.2	0	0	0	0	0	0.043478	0.083333	0.105263	0.1	0	0	0	0	0.027027	0.146341	0.162162	0.068966	0.142857	0	0	0.157895	0.088235	0.05	0	0	0	0	0.111111	0	0.142857	0.166667	0	0	0	0	0	0	0	0.25	0	0	0	0	0	0	0	0	0	0
0	0	0	0	0	0	0	0.25	0.368421	0.375	0	0	0	0	0.216216	0.04878	0	0	0	0	0	0	0.039216	0.01	0	0	0	0	0	0	0	0	0	0	0	0	0	0	0	0	0	0	0	0	0	0	0	0.070175	0	0
0	0	0.166667	0	0	0	0.021739	0.0625	0.105263	0.05	0	0	0	0	0.027027	0	0	0	0	0	0.263158	0	0.039216	0.02	0	0	0	0	0.111111	0	0	0	0	0	0	0.142857	0.153846	0.25	0	0	0	0	0	0	0	0	0	0	0	0
0	0	0	0	0	0	0	0	0	0	0	0	0	0	0	0.02439	0.027027	0.206897	0	0	0	0	0	0.05	0	0.166667	0.181818	0.2	0	0	0	0	0	0	0	0	0	0	0	0	0	0	0	0	0	0	0	0	0	0
0	0	0.041667	0	0	0	0	0	0	0	0	0	0	0.30303	0.297297	0	0	0	0	0	0	0	0	0.11	0.142857	0	0	0	0.111111	0.125	0.142857	0	0	0	0	0.071429	0.019231	0	0	0	0	0	0	0	0	0	0.2	0.052632	0	0.142857
0	0	0	0.169643	0	0	0	0.083333	0.026316	0.025	0	0	0	0	0	0	0	0	0	0	0	0	0	0.09	0	0	0	0	0.111111	0.125	0.142857	0	0	0	0	0	0	0	0	0	0	0	0	0	0	0	0	0	0	0
0.2	0	0	0	0	0	0.043478	0.083333	0.105263	0.05	0	0	0	0	0.027027	0.146341	0.189189	0.060345	0.238095	0	0	0.157895	0	0.04	0	0	0	0	0	0	0	0.166667	0	0	0	0	0	0	0	0	0	0	0	0	0	0	0	0	0	0
0	0.001351	0.25	0.017857	0	0	0	0.1875	0.157895	0.2	0	0	0	0	0.027027	0	0	0	0	0	0.078947	0	0	0.04	0	0	0	0	0	0	0	0	0	0	0	0	0	0.5	0	0	0	0	0	0	0	0	0	0	0	0
0	0	0	0	0	0	0	0	0	0	0	0	0	0.015152	0.054054	0.04878	0.054054	0.025862	0	0	0	0	0	0.02	0	0.166667	0	0.2	0.111111	0.125	0.142857	0	0	0	0	0	0	0	0	0	0	0	0	0	0	0	0	0	0	0
0	0.000676	0	0	0	0	0	0	0	0	0	0	0	0.272727	0.054054	0	0	0	0	0	0	0	0	0.02	0	0	0	0	0	0	0	0	0	0	0	0	0	0	0	0	0	0	0	0	0	0	0	0	0	0
0	0	0	0.294643	0	0	0	0.333333	0.078947	0.275	0	0	0	0	0.027027	0	0	0	0	0	0	0	0	0.31	0.285714	0	0	0	0.222222	0.25	0.285714	0	0	0	0	0	0	0	0	0	0	0	0	0	0	0	0.4	0	0	0
0	0	0.041667	0.008929	0	0	0	0.041667	0.157895	0.05	0	0	0	0.242424	0.27027	0.04878	0	0	0	0	0	0	0	0.09	0	0	0	0	0	0	0	0	0	0	0	0	0	0	0	0	0	0	0	0	0	0	0	0	0	0
0	0	0.125	0	0	0	0	0.0625	0.210526	0.05	0	0	0	0	0	0	0	0	0	0	0.105263	0	0	0	0	0	0	0	0	0	0	0	0	0	0	0	0.076923	0.5	0	0	0	0	0	0	0	0	0	0	0	0
0	0	0.166667	0.035714	0.181818	0.083333	0	0.083333	0.105263	0	0	0.125	0.142857	0.060606	0.108108	0.170732	0.162162	0.155172	0.428571	0.2	0	0.210526	0	0.08	0	0	0	0	0.111111	0	0	0	0	0	0	0	0	0	0	0	0	0	0	0	0	0	0.2	0	0	0
0	0	0	0	0	0	0	0	0	0	0	0	0	0.378788	0.081081	0	0	0	0	0	0	0	0	0.01	0.142857	0	0	0	0	0	0	0	0	0	0	0	0	0	0	0	0	0	0	0	0	0	0	0	0	0
0	0	0	0	0	0	0	0	0.157895	0.175	0	0.875	0.714286	0.060606	0.27027	0	0	0	0	0	0	0	0	0.04	0	0	0	0	0	0	0	0	0	0	0	0	0	0	0	0	0	0	0	0	0	0	0	0	0	0
0.5	0.002703	0	0	0	0	0	0	0	0	0	0	0	0	0.027027	0.121951	0.135135	0.275862	0.142857	0	0	0.157895	0	0.21	0	0.166667	0	0	0.111111	0.125	0	0	0	0	0	0	0	0	0	0	0	0	0.333333	0	0	0	0.2	0.017544	0	0
0	0.000676	0.125	0.008929	0	0	0.065217	0.0625	0	0	0	0	0	0	0	0	0	0	0	0	0.105263	0	0	0	0	0	0	0	0	0	0	0	0	0	0	0	0	0	0	0	0	0	0	0	0	0	0	0	0	0
0	0	0	0	0	0	0	0	0	0	0	0	0	0	0	0.02439	0.027027	0.068966	0	0	0	0	0.098039	0.07	0	0.166667	0.181818	0.4	0.111111	0	0	0	0	0	0	0	0	0	0	0	0	0	0	0	0	0	0	0	0	0
0.1	0.000676	0	0	0	0	0.021739	0.083333	0.105263	0.05	0	0	0	0	0	0.121951	0.135135	0.034483	0.095238	0	0	0.052632	0	0	0	0	0	0	0	0	0	0	0	0	0	0	0	0	0	0	0	0	0	0	0	0	0	0	0	0
0	0.001351	0	0	0	0	0	0	0.078947	0.075	0	0	0	0.181818	0.135135	0	0	0	0	0	0	0	0.019608	0	0	0	0	0	0	0	0	0	0	0	0	0	0	0	0	0	0	0	0	0	0	0	0	0	0	0
0	0	0.083333	0.035714	0.090909	0.166667	0.130435	0.041667	0.052632	0.05	0	0.125	0.142857	0.121212	0.108108	0.04878	0.135135	0.068966	0.380952	0.2	0.052632	0.315789	0.137255	0.17	0.142857	0	0	0	0.111111	0	0	0	0	0	0	0.142857	0.038462	0	0.074074	0	0	0	0	0	0	0	0	0.175439	0	0
0	0.001351	0.166667	0.223214	0	0	0.108696	0.166667	0.026316	0.025	0	0	0	0.015152	0	0	0	0	0	0	0	0	0.176471	0.33	0	0	0	0	0	0.125	0	0	0	0	0	0	0	0	0	0	0	0	0	0	0	0	0	0.157895	0	0
0.3	0	0.166667	0	0	0	0.043478	0.083333	0	0	0	0	0	0	0	0	0	0.017241	0.285714	0.25	0.052632	0.157895	0.019608	0.01	0.142857	0	0	0	0	0	0.142857	0	0	0	0	0.285714	0.076923	0	0	0	0	0	0	0	0	0	0	0	0	0
0	0	0	0	0	0	0.173913	0.125	0.105263	0	0.09375	0	0	0	0	0	0	0	0	0	0	0	0	0.04	0	0	0	0	0	0	0	0	0	0	0	0	0	0	0	0	0	0	0	0	0	0	0	0.035088	0	0
0.8	0	0	0	0	0	0	0	0	0	0	0	0	0.015152	0.054054	0.04878	0.135135	0.258621	0	0	0	0	0.058824	0.22	0	0.166667	0	0	0	0	0	0	0.666667	0	0	0	0	0	0	0	0	0	0.333333	0	0	0	0	0.052632	0	0
0	0.000676	0.166667	0	0	0	0.086957	0.083333	0.026316	0.025	0.15625	0	0	0	0	0	0	0	0	0	0.210526	0	0	0.01	0	0	0	0	0	0	0	0	0	0	0	0	0.076923	0	0	0	0	0	0	0	0	0	0	0.035088	0	0
0	0	0	0.053571	0.090909	0	0.043478	0.083333	0.105263	0.05	0	0	0	0.030303	0.135135	0.146341	0.135135	0.215517	0.404762	0.1	0	0.289474	0.215686	0	0	0	0	0	0	0	0	0	0	0	0	0	0	0	0	0.125	0.08	0.047619	0	0	0	0	0	0.22807	0	0
0	0	0	0	0	0	0	0	0	0	0	0	0	0.015152	0.027027	0.02439	0.027027	0.172414	0	0	0	0	0.196078	0.02	0	0.166667	0.181818	0.4	0	0	0	0	0	0	0	0	0	0	0	0	0	0	0	0	0	0	0	0	0	0
0	0.002703	0	0	0	0	0	0	0	0	0	0	0	0.575758	0.027027	0.04878	0	0	0	0	0	0	0.323529	0.04	0.142857	0	0	0	0.111111	0.125	0.142857	0	0	0	0	0	0	0	0	0	0	0	0	0	0	0	0.2	0.263158	0	0
0	0	0.041667	0.098214	0	0	0.130435	0.1875	0.052632	0.05	0	0	0	0.015152	0.027027	0	0	0	0	0	0	0	0.333333	0.2	0	0	0	0	0.111111	0	0.142857	0	0	0	0	0	0	0	0	0	0	0	0	0	0	0	0	0.596491	0	0
0.3	0.000676	0	0	0	0	0.086957	0.083333	0.105263	0.1	0	0	0	0.015152	0.027027	0.146341	0.189189	0.094828	0.166667	0	0	0.157895	0.058824	0.01	0	0	0	0	0	0	0	0.25	0	0	0	0	0	0	0	0	0	0	0	0	0	0	0	0.070175	0	0
0	0.000676	0	0	0	0	0	0	0.052632	0	0	0	0	0.257576	0.081081	0	0	0	0	0	0	0	0.156863	0	0	0	0	0	0.111111	0	0.142857	0	0	0	0	0	0	0	0	0	0	0	0	0	0	0	0.2	0.263158	0	0
0.2	0	0	0	0	0	0	0	0	0	0	0	0	0.060606	0.054054	0.04878	0.189189	0.318966	0.095238	0	0	0.105263	0.323529	0.14	0.142857	0.333333	0	0	0.111111	0	0.142857	0.416667	0	0	0	0	0	0	0	0	0	0	0.333333	0.25	0.5	0	0	0.578947	0	0
0	0	0.166667	0	0.045455	0	0.021739	0.083333	0.078947	0.025	0	0	0	0.015152	0.027027	0	0	0	0	0	0.105263	0	0.058824	0	0	0	0	0	0	0	0	0	0	0	0	0	0.115385	0	0.037037	0	0	0	0	0	0	0	0	0.052632	0	0
0	0	0.166667	0.035714	0.181818	0.083333	0.086957	0.104167	0.052632	0	0	0	0	0	0	0.02439	0.108108	0.103448	0.309524	0.3	0.105263	0.157895	0.156863	0.01	0.142857	0	0	0	0	0	0	0	0	0	0	0.285714	0.076923	0	0.148148	0.375	0.12	0.238095	0	0	0	0	0	0.070175	0	0
0	0	0	0	0	0	0	0	0	0	0	0	0	0	0	0.02439	0.027027	0.068966	0	0	0	0	0.039216	0	0	0.166667	0.181818	0.2	0	0	0	0	0	0	0	0	0	0	0	0	0	0	0	0	0	0	0	0	0	0
0	0	0	0	0	0	0	0.020833	0.026316	0.025	0	0	0	0.348485	0.081081	0	0	0	0	0	0	0	0.117647	0.04	0.142857	0	0	0	0.111111	0	0	0	0	0	0	0	0	0	0	0	0	0	0	0	0	0	0	0.315789	0	0
0	0.000676	0	0.392857	0	0	0.26087	0.3125	0.026316	0	0	0	0	0	0	0	0	0	0	0	0	0	0.294118	0.21	0	0	0	0	0.111111	0	0	0	0	0	0	0	0	0	0	0	0	0	0	0	0	0	0	0.298246	0	0
0.3	0	0	0	0	0	0	0	0	0	0	0.125	0.285714	0.060606	0.108108	0.121951	0.135135	0.086207	0.261905	0	0	0.157895	0.019608	0	0	0	0	0	0	0	0	0.166667	0	0	0	0	0	0	0	0.0625	0	0	0	0	0	0	0	0.070175	0	0
0	0	0	0.008929	0	0	0	0.208333	0.210526	0.2	0	0	0	0	0	0	0	0	0	0	0	0	0.058824	0.05	0.142857	0	0	0	0.111111	0	0	0	0	0	0	0	0	0	0	0	0	0	0	0	0	0	0	0.140351	0	0
0	0	0	0	0	0	0	0	0	0	0	0	0	0	0	0.04878	0.054054	0.448276	0	0	0	0	0	0	0	0	0	0	0	0	0	0	0	0	0	0	0	0	0	0	0	0	0	0	0	0	0	0	0	0
0	0	0	0	0	0	0	0	0.105263	0	0	0	0	0	0	0.097561	0.108108	0.068966	0	0	0	0.210526	0	0	0	0	0	0	0	0	0	0	0	0	0	0	0	0	0	0	0	0	0	0	0	0	0	0	0	0
0	0	0.125	0	0	0	0	0	0.210526	0	0	0	0	0	0	0	0	0	0	0	0.078947	0	0	0	0	0	0	0	0	0	0	0	0	0	0	0.142857	0.038462	0	0	0	0	0	0	0	0	0	0	0	0	0
0	0	0.25	0	0	0	0	0	0.157895	0	0	0.25	0.285714	0.121212	0	0.414634	0.72973	1	0	0	0.105263	0	0	0	0	0	0	0	0	0	0	0	1	0	0	0	0	0	0	0	0	0	0	0	0	0	0	0	0	0
0	0	0.916667	0.017857	0	0	0	0	0.342105	0	0	0	0	0	0	0	0	0	0	0.1	1	0	0	0	0	0	0	0	0	0	0	0	0	0	0	0.285714	0.115385	0.5	0	0	0	0	0	0	0	0	0	0	0	0
0	0	0.166667	0.053571	0.272727	0.083333	0.043478	0.083333	0.157895	0.1	0	0.125	0.285714	0.136364	0.216216	0.219512	0.135135	0.068966	0.452381	0.2	0.052632	0.263158	0.215686	0.03	0	0	0	0	0	0	0	0	0	0	0	0.142857	0.038462	0	0	0.125	0.08	0.095238	0	0	0	0	0	0	0	0
0	0	0	0	0	0	0	0	0	0	0	0	0	0.484848	0	0	0	0	0	0	0	0	0.098039	0.01	0	0	0	0	0	0	0.142857	0	0	0	0	0	0	0	0	0	0	0	0	0	0	0	0	0.035088	0	0
0	0	0	0	0	0	0.043478	0.041667	0.105263	0.05	0	0	0	0.015152	0	0.121951	0.081081	0.051724	0.166667	0	0	0.105263	0.039216	0	0	0	0	0	0	0	0	0	0	0	0	0	0	0	0	0	0	0	0	0	0	0	0	0	0	0
0	0	0.25	0.035714	0.181818	0	0	0.083333	0.210526	0.075	0	0	0	0.151515	0.162162	0.04878	0	0	0	0	0.157895	0	0.019608	0.01	0.142857	0	0	0	0.111111	0	0	0	0	0	0	0.142857	0.076923	0	0	0	0	0	0	0	0	0	0	0	0	0
0	0	0.333333	0	0	0	0	0.25	0.105263	0.1	0	0	0	0.045455	0.108108	0	0	0	0	0	0.210526	0	0.009804	0.03	0	0	0	0	0	0	0	0	0	0	0	0	0.038462	0.25	0	0	0	0	0	0	0	0	0	0.052632	0	0
0	0	0	0	0	0	0	0	0	0	0	0	0	0.015152	0.027027	0.02439	0.027027	0.077586	0	0	0	0	0.186275	0	0.142857	0.166667	0.181818	0.2	0.111111	0	0	0	0	0	0	0	0	0	0	0	0	0	0	0	0	0	0	0	0	0
0	0.000676	0	0	0	0	0	0	0	0	0	0	0	0.212121	0	0	0	0	0	0	0	0	0.088235	0.01	0	0	0	0	0	0	0	0	0	0	0	0	0	0	0	0	0	0	0	0	0	0	0	0	0	0
0	0.000676	0	0.116071	0.090909	0	0.304348	0.166667	0.052632	0.05	0	0	0	0.015152	0.027027	0	0	0	0	0	0	0	0.529412	0.29	0.142857	0	0	0	0.111111	0	0	0	0	0	0	0	0	0	0	0	0	0	0	0	0	0	0	0	0	0
0.3	0	0	0	0	0	0	0	0	0	0	0.125	0.142857	0.015152	0.108108	0.121951	0.135135	0.086207	0.261905	0	0	0.157895	0.078431	0.02	0	0	0	0	0	0	0	0	0	0	0	0	0	0	0	0	0	0	0	0	0	0	0	0	0	0
0	0.001351	0	0	0	0	0.130435	0.208333	0.157895	0.1	0	0	0	0.015152	0.081081	0	0	0	0	0	0	0	0.04902	0.01	0	0	0	0	0	0	0	0	0	0	0	0	0	0	0	0	0	0	0	0	0	0	0	0	0	0
0	0	0	0	0	0	0	0	0	0	0	0	0	0.015152	0.027027	0.02439	0.027027	0.12931	0	0	0	0	0.215686	0.03	0	0.166667	0.181818	0.2	0	0	0	0	0	0	0	0	0	0	0	0	0	0	0	0	0	0.1	0	0	0	0
0	0.000676	0	0	0	0	0	0	0	0	0.0625	0	0	0.272727	0	0	0	0	0	0	0	0.052632	0.352941	0.05	0	0	0	0	0	0	0	0	0	0	0	0	0	0	0	0	0	0	0	0	0	0	0	0	0	0
0.4	0	0	0	0	0	0	0	0	0	0	0.125	0	0.075758	0.135135	0.146341	0.162162	0.103448	0.238095	0	0	0.157895	0.098039	0.01	0	0	0	0	0	0	0	0.333333	0	0	0	0	0	0	0	0.25	0	0	0	0	0	0	0	0	0	0
0	0	0	0	0	0	0.217391	0.083333	0.236842	0.2	0	0	0	0	0	0	0	0	0	0	0	0.052632	0.137255	0.04	0	0	0	0	0	0	0	0	0	0	0	0	0	0	0	0	0	0	0	0	0	0	0	0	0	0
0	0	0	0	0	0	0	0	0	0	0	0	0	0	0.054054	0.073171	0.135135	0.103448	0	0	0	0	0.078431	0.02	0	0.166667	0.181818	0.1	0	0	0	0	0	0	0	0	0	0	0	0	0	0	0	0	0	0	0	0	0	0
0	0.001351	0	0	0	0	0	0	0	0	0	0	0	0.363636	0.216216	0	0	0	0	0	0	0	0.117647	0.04	0	0	0	0	0	0	0	0	0	0	0	0	0	0	0	0	0	0	0	0	0	0	0	0	0	0
0	0	0	0	0	0	0.086957	0.083333	0.105263	0.1	0	0	0	0	0	0.146341	0.135135	0.086207	0.238095	0	0	0.157895	0.068627	0	0	0	0	0	0	0	0	0.333333	0	0	0	0	0	0	0	0.125	0	0	0	0	0	0	0	0	0	0
0	0.000676	0	0.089286	0	0	0	0.458333	0.631579	0.35	0	0	0	0	0	0	0	0	0	0	0	0	0.156863	0.02	0	0	0	0	0.111111	0	0.142857	0	0	0	0	0	0	0	0	0	0	0	0	0	0	0	0	0	0	0
0	0	0.25	0	0	0	0.043478	0.104167	0.026316	0.125	0	0	0	0	0.027027	0	0	0	0	0	0.210526	0	0.098039	0.01	0	0	0	0	0	0	0	0	0	0	0	0	0	0.25	0	0	0	0	0	0	0	0	0	0	0	0
0	0	0.083333	0.125	0.363636	0.083333	0.130435	0.25	0.236842	0.15	0	0.25	0.714286	0.151515	0.324324	0.219512	0.27027	0.146552	0.404762	0.1	0	0.210526	0.539216	0.16	0.142857	0	0	0	0.111111	0	0	0	0	1	0	0	0	0	0.074074	0	0	0	0	0	0	0	0	0.035088	0	0
0	0	0	0	0	0	0	0.020833	0	0.05	0.21875	0	0	0.636364	0.108108	0	0	0	0	0	0	0	0.284314	0.09	0	0	0	0	0	0	0	0	0	0	0	0	0	0	0	0	0	0	0	0	0	0	0	0	0	0
0.2	0	0	0	0	0	0.043478	0.083333	0.105263	0	0	0	0	0	0	0.121951	0.081081	0.086207	0.214286	0	0	0.157895	0.107843	0.04	0	0	0	0	0	0	0	0.25	0	0	0	0	0	0	0	0	0	0	0	0	0	0	0	0	0	0
0	0.000676	0	0.053571	0.181818	0.166667	0.130435	0.3125	0.315789	0.225	0	0	0	0	0.054054	0.097561	0.108108	0.034483	0.047619	0	0	0.052632	0.029412	0.05	0.142857	0	0	0	0	0	0	0	0	0	0	0	0	0	0	0	0	0	0	0	0	0	0.2	0	0	0
0.2	0.006081	0	0.035714	0	0	0	0.145833	0.236842	0.1	0	0	0	0	0.216216	1	1	0.267241	0.047619	0	0	0.052632	0.656863	0.28	0	0.333333	0	0	0.111111	0	0.142857	0.666667	0	0	0	0	0	0	0	0	0	0	0	0	0	0	0	0	0	0
0.2	0.002027	0.333333	0.017857	0	0	0.086957	0.145833	0	0.05	0	0	0	0	0	0	0	0	0	0	0.210526	0	0.245098	0.1	0	0	0	0	0.111111	0	0	0	0	0	0	0	0.115385	0.75	0	0	0	0	0	0	0	0	0	0	0	0
0.4	0	0.083333	0.017857	0.090909	0.083333	0.130435	0.166667	0.157895	0.15	0	0	0	0	0.027027	0.243902	0.216216	0.094828	0.452381	0.1	0	0.263158	0.254902	0.06	0	0	0	0	0.111111	0	0	0	0	0	0	0	0	0	0.148148	0	0	0	0	0	0	0	0	0	0	0.142857
0.2	0	0	0	0	0	0	0	0	0	0	0	0	0	0	0.02439	0.027027	0.025862	0	0	0	0	0.127451	0.09	0	0.166667	0.181818	0.2	0	0	0	0.083333	0	0	0	0	0	0	0	0	0	0	0	0	0	0	0	0	0	0
0	0.001351	0	0	0	0	0	0	0	0	0	0	0	0.19697	0.108108	0	0	0	0	0	0	0	0.215686	0.04	0	0	0	0	0	0	0	0	0	0	0	0	0	0	0	0	0	0	0	0	0	0	0	0	0	0
0	0.000676	0	0.098214	0	0	0.130435	0.166667	0.105263	0.075	0.125	0	0	0	0	0	0	0	0	0	0	0	0.539216	0.24	0.142857	0	0	0	0	0	0	0	0	0	0	0	0	0	0	0	0	0	0	0	0	0	0.2	0.035088	0	0
0.2	0	0	0	0	0	0	0	0	0	0	0.25	0.285714	0.060606	0.108108	0.121951	0.135135	0.103448	0.261905	0	0	0.157895	0.039216	0	0	0	0	0	0	0	0	0.166667	0	0	0	0	0	0	0	0	0	0	0	0	0	0	0	0	0	0
0	0	0	0	0	0	0.086957	0.083333	0.157895	0.075	0.0625	0	0	0.015152	0.027027	0	0	0	0	0	0	0	0.029412	0.04	0	0	0	0	0	0	0	0	0	0	0	0	0	0	0	0	0	0	0	0	0	0	0	0	0	0
0	0.000676	0.166667	0	0	0	0.043478	0.041667	0.078947	0.05	0	0	0	0	0	0	0	0	0	0	0.157895	0	0.058824	0	0	0	0	0	0	0	0	0	0	0	0	0	0	0.25	0	0	0	0	0	0	0	0	0	0	0	0
0	0	0.083333	0.035714	0.272727	0.083333	0.086957	0.083333	0.105263	0.1	0	0	0	0.060606	0.162162	0.146341	0.162162	0.12069	0.357143	0.2	0	0.315789	0.166667	0.08	0	0	0	0	0	0	0	0	0	0	0	0	0	0	0.074074	0.0625	0.4	0.142857	0	0	0	0	0	0.210526	0	0
0	0	0	0	0	0	0	0	0	0	0	0	0	0	0	0	0	0.086207	0.02381	0	0	0	0.098039	0.03	0	0.166667	0.181818	0.2	0.111111	0	0	0	0	0	0	0	0	0	0	0	0	0	0	0	0	0	0	0.280702	0	0
0	0.004054	0	0	0	0	0	0	0	0	0	0	0	0.272727	0.054054	0.02439	0.027027	0	0	0	0	0	0.343137	0.02	0.142857	0	0	0	0	0.125	0.142857	0.166667	0	0	0	0	0	0	0	0	0	0	0	0	0	0	0	0.473684	0	0
0	0.001351	0	0.169643	0	0	0.391304	0.229167	0.052632	0.025	0	0	0	0.015152	0.027027	0	0	0	0	0	0	0	0.235294	0.25	0	0	0	0	0.111111	0	0.142857	0	0	0	0	0	0	0	0	0	0	0	0	0	0	0	0.2	0.45614	0	0
0.5	0	0	0.035714	0.090909	0	0	0.083333	0.105263	0.05	0	0	0	0	0	0.097561	0.108108	0.086207	0.190476	0	0	0.131579	0.078431	0.03	0	0	0	0	0	0	0	0.25	0	0	0	0	0	0	0	0	0	0	0	0	0	0	0	0.035088	0	0
0.1	0	0	0	0	0	0	0	0.105263	0	0	0	0	0.090909	0.135135	0	0	0	0	0	0	0	0.04902	0.03	0	0	0	0	0	0	0	0	0	0	0	0	0	0	0	0	0	0	0	0	0	0	0	0.105263	0	0
0	0	0.166667	0	0	0	0.043478	0.083333	0.078947	0.05	0	0	0	0.015152	0.054054	0	0	0	0	0	0.210526	0	0.088235	0	0	0	0	0	0.111111	0	0.142857	0	0	0	0	0	0.076923	0	0	0	0	0	0	0	0	0	0	0.175439	0	0
0	0	0	0	0	0	0	0	0	0	0	0	0	0	0	0	0.027027	0.112069	0	0	0	0	0	0	0	0.166667	0.272727	0.1	0.111111	0	0	0	0	0	0	0	0	0	0	0	0	0	0	0	0	0	0	0	0	0
0	0.000676	0	0	0	0	0	0	0	0	0	0	0	0.151515	0.378378	0.02439	0.027027	0	0	0	0	0	0	0.01	0	0	0	0	0.777778	0	0	0	0	0	0	0	0	0	0	0	0	0	0	0	0	0	0	0	0	0
0	0.000676	0	0.017857	0	0	0.086957	0.166667	0.315789	0.05	0	0	0	0	0	0	0	0	0	0	0	0	0	0	0.142857	0	0	0	0.333333	0.25	0	0	0	0	0	0	0	0	0	0	0	0	0	0	0	0	0	0	0	0
0	0.000676	0	0	0	0	0	0	0	0	0	0	0	0	0.108108	0.146341	0.162162	0.086207	0.095238	0	0	0	0	0	0	0.166667	0	0	0	0	0	0	0	0	0	0	0	0	0	0	0	0	0	0	0	0	0	0	0	0
0	0.001351	0.25	0.0625	0	0	0.086957	0.125	0.105263	0.05	0	0	0	0	0	0	0	0	0	0	0.157895	0	0	0.01	0	0	0	0	0	0	0	0	0	0	0	0.071429	0.019231	0	0	0	0	0	0	0	0	0	0	0	0	0
0	0.002027	0	0	0	0	0	0.083333	0.105263	0.125	0	0	0.142857	0.060606	0.108108	0.195122	0.189189	0.086207	0.619048	0.1	0	0.210526	0	0.06	0	0	0	0	0	0	0	0	0	0	0	0	0	0	0	0	0	0	0	0	0	0	0	0	0	0
0	0	0	0	0	0	0	0	0	0	0	0	0	0	0	0	0	0.172414	0.02381	0	0	0.026316	0	0.04	0	0.166667	0.181818	0.2	0	0	0	0	0	0	0	0	0	0	0	0	0	0	0	0	0	0	0	0	0	0
0	0.002027	0	0	0	0	0	0	0	0	0.0625	0	0	0.515152	0.162162	0	0	0	0	0	0	0	0	0.04	0	0	0	0	0	0	0	0	0	0	0	0	0	0	0	0	0	0	0	0	0	0	0	0	0	0
0	0.002027	0	0.232143	0	0	0	0.458333	0.078947	0.05	0	0	0	0.015152	0.027027	0	0	0	0	0	0	0	0	0.32	0	0	0	0	0	0	0	0	0	0	0	0	0	0	0	0	0	0	0	0	0	0	0	0	0	0
0	0	0	0	0	0	0.043478	0.083333	0.105263	0	0	0	0	0	0	0.121951	0.135135	0.103448	0.142857	0	0	0.157895	0	0	0	0	0	0	0	0	0	0	0	0	0	0	0	0	0	0	0	0	0	0	0	0	0	0	0	0
0	0.000676	0	0	0	0	0.086957	0.083333	0.368421	0.35	0	0	0	0	0	0	0	0	0	0	0	0	0	0.06	0	0	0	0	0	0	0	0	0	0	0	0	0	0	0	0	0	0	0	0	0	0	0	0	0	0
0	0.002027	0	0	0	0	0	0	0	0	0	0	0	0	0.108108	0.04878	0.189189	0.543103	0.142857	0	0	0.105263	0	0.21	0	0.5	0	0	0	0	0	0	0	0	0	0	0	0	0	0	0	0	0	0	0	0	0	0	0	0
0	0.002027	0.416667	0	0	0	0	0.166667	0.184211	0.125	0	0	0	0	0.027027	0	0	0	0	0	0.263158	0	0	0.02	0	0	0	0	0	0	0	0	0	0	0	0	0	0.5	0	0	0	0	0	0	0	0	0	0	0	0
0	0	0	0	0	0	0	0	0	0	0	0	0	0	0	0.04878	0.054054	0.206897	0	0	0	0	0	0	0	0	0	0	0	0	0	0	0	0	0	0	0	0	0	0	0	0	0	0	0	0	0	0	0	0
0	0	0	0	0	0	0	0	0	0	0	0	0	0.515152	0	0	0	0	0	0	0	0	0	0	0	0	0	0	0	0	0	0	0	0	0	0	0	0	0	0	0	0	0	0	0	0	0	0	0	0
0	0	0.166667	0.401786	0	0	0	0.25	0.026316	0.025	0	0	0	0	0	0.02439	0	0	0	0	0	0	0	0	0	0	0	0	0	0	0	0	0	0	0	0	0	0	0	0	0	0	0	0	0	0	0	0	0	0
0	0	0.166667	0.035714	0	0	0	0.083333	0.105263	0.1	0	0	0	0	0	0.097561	0.108108	0.043103	0.238095	0	0	0.368421	0	0	0	0	0	0	0	0	0	0	0	0	0	0	0	0	0	0	0.08	0	0	0	0	0	0	0	0	0
0	0	0	0	0	0	0	0	0	0	0.125	0	0	0.212121	0	0	0	0	0	0	0	0	0	0	0	0	0	0	0	0	0	0	0	0	0	0	0	0	0	0	0	0	0	0	0	0	0	0	0	0
0	0	0.166667	0	0	0	0	0.0625	0.105263	0.05	0	0	0	0	0	0.02439	0	0	0	0	0.105263	0	0	0	0	0	0	0	0	0	0	0	0	0	0	0	0	0.5	0	0	0	0	0	0	0	0	0	0	0	0
0	0	0.166667	0.071429	0.363636	0.25	0.043478	0.125	0.157895	0.2	0.0625	0.25	0.285714	0.19697	0.405405	0.146341	0.108108	0.060345	0.333333	0.2	0.105263	0.263158	0.117647	0.1	0	0	0	0	0	0	0	0	0	0	0	0.142857	0.038462	0	0.074074	0	0	0	0	0	0	0	0	0.035088	0	0
0	0	0	0.1875	0	0	0.217391	0.166667	0.026316	0.025	0	0	0	0.015152	0.027027	0	0	0	0	0	0	0	0.509804	0.28	0.142857	0	0	0	0.111111	0.125	0	0	0	0	0	0	0	0	0	0	0	0	0	0	0	0	0	0.035088	0	0
0.2	0.001351	0	0	0	0	0	0	0	0	0	0.125	0	0.075758	0.108108	0.121951	0.135135	0.068966	0.214286	0	0	0.157895	0.029412	0.01	0	0	0	0	0	0	0	0	0	0	0	0	0	0	0	0	0	0	0	0	0	0	0	0	0	0
0	0	0	0	0	0	0	0	0.315789	0.1	0	0	0	0.015152	0.027027	0	0	0	0	0	0	0	0.039216	0.1	0	0	0	0	0	0	0	0	0	0	0	0	0	0	0	0	0	0	0	0	0	0	0	0	0	0
0	0.002703	0.166667	0	0	0	0.043478	0.125	0.131579	0.075	0.0625	0	0	0.030303	0.054054	0	0	0	0	0	0.210526	0	0.039216	0.06	0	0	0	0	0	0	0	0	0	0	0	0	0	0.25	0	0	0	0	0	0	0	0	0	0	0	0
0	0	0.416667	0.035714	0.090909	0.083333	0.043478	0.041667	0.105263	0.05	0	0.125	0.428571	0.060606	0.216216	0.097561	0.108108	0.103448	0.52381	0.1	0	0.684211	0	0	0	0	0	0	0.111111	1	0	0	0	0	0	0	0	0	0.074074	0	0	0	0	0	0	0	0.8	0	0	0
0	0	0	0	0	0	0	0	0	0	0	0	0	0	0.027027	0.02439	0.027027	0.043103	0	0	0	0	0	0	0	0.166667	0.181818	0.4	0.111111	0	0	0	0	0	0	0	0	0	0	0	0	0	0	0	0	0	0	0	0	0
0	0	0	0.214286	0	0	0	0.125	0.052632	0.025	0	0	0	0.015152	0.027027	0	0	0	0	0	0	0	0	0.16	0.428571	0	0	0	0	0	0	0	0	0	0	0	0	0	0	0	0	0	0	0	0	0	0	0	0	0
0	0	0	0	0	0	0.086957	0.041667	0.105263	0	0	0	0	0	0	0.097561	0.135135	0.086207	0.238095	0	0	0.210526	0	0.01	0	0	0	0	0.111111	0	0	0	0	0	0	0	0	0	0	0	0	0	0	0	0	0	0	0	0	0
0	0	0	0	0.181818	0	0.086957	0.083333	0.263158	0.05	0	0	0	0.015152	0.027027	0	0	0	0	0	0	0	0	0.02	0	0	0	0	0	0	0	0	0	0	0	0	0	0	0.296296	0	0	0	0	0	0	0	0	0	0	0
0	0	0	0	0	0	0	0	0	0	0	0	0	0	0.027027	0.04878	0.243243	0.474138	0.095238	0	0	0.052632	0	0.14	0.285714	0.333333	0	0	0.333333	0.125	0.142857	0	0.666667	0	0	0	0	0	0	0	0	0	0	0	0	0	0	0	0	0
0	0.000676	0.291667	0	0	0	0	0.083333	0.157895	0.025	0	0	0	0	0.027027	0	0	0	0	0	0.157895	0	0	0	0	0	0	0	0	0	0	0	0	0	0	0	0	0.5	0	0	0	0	0	0	0	0	0	0	0	0
0	0	0	0	0	0	0.043478	0.083333	0.105263	0.05	0.0625	0	0	0.030303	0.108108	0.073171	0.189189	0.094828	0.404762	0.1	0	0.210526	0.254902	0.04	0	0	0	0	0.111111	0	0	0	0	0	0	0	0	0	0	0	0	0	0	0	0	0	0	0	0	0
0	0	0	0	0	0	0	0	0	0.025	0	0	0	0	0	0.02439	0.027027	0.043103	0	0	0	0	0.186275	0.03	0	0.166667	0.545455	0.2	0	0	0	0	0	0	0	0	0	0	0	0	0	0	0	0	0	0	0	0	0	0
0	0	0	0	0	0	0	0	0	0	0	0	0	0.257576	0.054054	0	0	0	0	0	0	0	0.235294	0.08	0	0	0	0	0	0	0	0	0	0	0	0	0	0	0	0	0	0	0	0	0	0	0	0	0	0
0.3	0	0	0	0	0	0.043478	0.041667	0.105263	0.05	0	0	0	0	0	0.097561	0.108108	0.086207	0.261905	0	0	0.131579	0.137255	0.01	0	0	0	0	0	0	0	0	0	0	0	0	0	0	0	0	0	0	0	0	0	0	0	0	0	0
0	0	0	0	0	0	0	0	0.157895	0.1	0	0	0	0	0	0	0	0	0	0	0	0	0.019608	0.06	0.142857	0	0	0	0	0	0	0	0	0	0	0	0	0	0	0	0	0	0	0	0	0	0	0	0	0
0	0	0.083333	0.035714	0.181818	0.083333	0.086957	0.125	0.105263	0.05	0	0.375	0.428571	0.166667	0.216216	0.146341	0.216216	0.086207	0.5	0.2	0	0.315789	0.254902	0.12	0.142857	0	0	0	0	0	0.142857	0	0	0	0	0	0	0	0.148148	0.25	0.16	0.285714	0	0	0	0	0	0.122807	0	0
0	0	0	0	0	0	0	0	0	0	0	0	0	0	0	0.02439	0.027027	0.189655	0	0	0	0	0.22549	0.01	0	0.166667	0.181818	0.4	0	0	0	0	0	0	0	0	0	0	0	0	0	0	0	0	0	0	0	0.157895	0	0
0	0.006757	0	0	0	0	0	0	0	0	0	0	0	0.484848	0.081081	0.02439	0.027027	0	0	0	0	0	0.27451	0.03	0.142857	0	0	0	0.111111	0	0.142857	0	0	0	0	0	0	0	0	0	0	0	0	0	0	0	0.2	0	0	0
0	0	0	0.080357	0	0	0.130435	0.520833	0.052632	0.025	0	0	0	0.015152	0.027027	0	0	0	0	0	0	0	0.470588	0.21	0	0	0	0	0.111111	0	0.142857	0	0	0	0	0	0	0	0	0	0	0	0	0	0	0	0	0.280702	0	0
0.3	0	0	0	0	0	0	0	0	0	0	0.125	0.142857	0.060606	0.108108	0.121951	0.108108	0.086207	0.238095	0	0	0.210526	0	0.06	0	0	0	0	0	0	0	0	0	0	0	0	0	0	0	0	0	0	0	0	0	0	0	0.105263	0	0
0	0	0	0	0	0	0	0	0.105263	0	0	0	0	0.106061	0.135135	0	0	0	0	0	0	0	0.068627	0.03	0	0	0	0	0	0	0	0	0	0	0	0	0	0	0	0	0	0	0	0	0	0	0	0.157895	0	0
0	0	0.166667	0	0	0	0.021739	0.104167	0.052632	0.05	0	0	0	0.015152	0.027027	0	0	0	0	0	0.105263	0	0.039216	0	0	0	0	0	0	0	0.142857	0	0	0	0	0	0	0	0	0	0	0	0	0	0	0	0	0.070175	0	0
0	0	0.166667	0.196429	0.454545	0.083333	0.217391	0.083333	0.105263	0.1	0	0	0.285714	0.181818	0.216216	0.292683	0.324324	0.206897	0.5	0.1	0	0.210526	0	0.03	0.428571	0	0	0	0.222222	0	0	0	0	0	0	0	0	0	0.222222	0	0	0	0	0	0	0	1	0	0	0
0	0	0	0	0	0	0	0	0	0	0	0	0	0	0	0.02439	0.027027	0.094828	0	0	0	0	0	0	0	0.166667	0.181818	0.4	0.111111	0	0	0	0	0	0	0	0	0	0	0	0	0	0	0	0	0	0	0	0	0
0	0	0	0	0	0	0	0	0	0	0	0	0	0.484848	0.108108	0	0	0	0	0	0	0	0	0	0	0	0	0	0	0	0	0	0	0	0	0	0	0	0	0	0	0	0	0	0	0	0	0	0	0
0	0.001351	0.083333	0.339286	0	0	0	0.375	0.315789	0.025	0	0	0	0	0	0	0	0	0	0	0	0	0	0.24	0	0	0	0	0	0	0	0	0	0	0	0	0	0	0	0	0	0	0	0	0	0	0	0	1	0
0	0	0	0	0	0	0.086957	0.083333	0.105263	0.1	0	0	0	0	0	0.097561	0.108108	0.086207	0.238095	0	0	0.157895	0	0.01	0	0	0	0	0	0	0	0	0	0	0	0	0	0	0	0	0	0	0	0	0	0	0	0	0	0
0	0	0	0	0	0	0	0	0.263158	0	0	0	0	0.242424	0.135135	0	0	0	0	0	0	0	0	0	0	0	0	0	0	0	0	0	0	0	0	0	0	0	0	0	0	0	0	0	0	0	0	0	0	0
0	0	0.166667	0	0	0	0	0.104167	0.184211	0.1	0	0	0	0	0	0	0	0	0	0	0.105263	0	0	0	0	0	0	0	0	0	0	0	0	0	0	0	0.076923	0.25	0	0	0	0	0	0	0	0	0	0	0	0
0	0	0.25	0.035714	0.090909	0	0.086957	0.083333	0.105263	0.05	0	0	0	0.030303	0.108108	0.146341	0.216216	0.12069	0.428571	0.1	0	0.263158	0	0	0.142857	0	0	0	0.333333	0	0	0	0	0	0	0	0	0	0.074074	0	0	0	0	0	0	0	0	0	0	0
0	0	0	0	0	0	0	0	0	0	0	0	0	0	0	0	0.027027	0.12069	0	0	0	0	0	0.01	0	0.166667	0.090909	0.6	0.333333	0	0	0	0	0	0	0	0	0	0	0	0	0	0	0	0	0	0	0	0	0
0	0.001351	0	0.339286	0	0	0.195652	0.229167	0.026316	0.05	0	0	0	0	0	0	0	0	0	0	0	0	0	0.25	0.142857	0	0	0	0	0	0	0	0	0	0	0	0	0	0	0	0	0	0	0	0	0	0	0	0	0
0	0.000676	0	0	0	0	0.086957	0.083333	0.105263	0	0	0	0	0	0	0.121951	0.108108	0.103448	0.238095	0	0	0.157895	0	0.04	0	0	0	0	0	0	0	0	0	0	0	0	0	0	0	0	0	0	0	0	0	0	0	0	0	0
0	0	0	0	0	0	0	0	0	0	0	0	0	0.045455	0.162162	0.146341	0.162162	0.62069	0.190476	0	0	0.210526	0	0.19	0	0.333333	0	0	0.222222	0.25	0.428571	0	0	0	0	0	0	0	0	0	0	0	0	0	0	0	0	0	0	0
0	0.000676	0.166667	0	0	0	0.130435	0.166667	0.052632	0.05	0	0	0	0	0.027027	0	0	0	0	0	0.052632	0	0	0.01	0	0	0	0	0	0	0	0	0	0	0	0	0.038462	0.25	0	0	0	0	0	0	0	0	0.4	0	0	0
0	0	0.166667	0.035714	0.181818	0.083333	0.043478	0.083333	0.157895	0.15	0.125	0.25	0.285714	0.090909	0.162162	0.146341	0.216216	0.137931	0.380952	0.3	0	0.263158	0	0.06	0	0	0	0	0	0	0	0	0	0	0	0	0	0	0	0	0	0	0	0	0	0	0	0	0	0
0	0	0	0	0	0	0	0.020833	0	0	0	0	0	0	0	0.02439	0.027027	0.051724	0	0	0	0	0	0.06	0	0.166667	0.181818	0.2	0	0	0	0	0	0	0	0	0	0	0	0	0	0	0	0	0	0	0	0	0	0
0	0	0	0	0	0	0	0	0	0.025	0.0625	0	0	0.348485	0.081081	0	0	0	0	0	0	0	0	0	0	0	0	0	0	0	0	0	0	0	0	0	0	0	0	0	0	0	0	0	0	0	0	0	0	0
0	0	0	0.008929	0	0	0.043478	0.083333	0.105263	0.05	0	0	0	0	0	0.121951	0.135135	0.086207	0.190476	0	0	0.157895	0	0.03	0	0	0	0	0	0	0	0	0	0	0	0	0	0	0	0	0	0	0	0	0	0	0	0	0	0
0	0	0	0	0	0	0	0.020833	0.105263	0.075	0.03125	0	0	0.121212	0.108108	0	0	0	0	0	0	0	0	0.05	0	0	0	0	0	0	0	0	0	0	0	0	0	0	0	0	0	0	0	0	0	0	0	0	0	0
0	0	0	0.008929	0	0	0	0.020833	0	0	0	0	0	0	0.027027	0.04878	0.162162	0.362069	0.142857	0	0	0	0	0.17	0	0.333333	0	0	0	0	0	0	0	0	0	0	0	0	0	0	0	0	0	0	0	0	0	0	0	0
0	0	0.166667	0.008929	0	0	0.021739	0.083333	0	0	0	0	0	0	0	0	0	0	0	0	0.105263	0	0	0	0	0	0	0	0	0	0	0	0	0	0	0	0	0.25	0	0	0	0	0	0	0	0	0	0	0	0
0	0	0.083333	0.053571	0.090909	0	0.043478	0.041667	0	0.05	0	0	0	0.030303	0.054054	0.073171	0.108108	0.068966	0.380952	0.4	0.052632	0.263158	0.215686	0.03	0	0	0	0	0	0	0	0	0	0	0	0.285714	0.038462	0	0	0	0	0	0	0	0	0	0	0	0	0.142857
0	0	0	0	0	0	0	0	0	0	0	0	0	0.015152	0	0	0.027027	0.043103	0	0	0	0	0.196078	0.02	0	0.166667	0.181818	0.2	0	0	0	0	0	0	0	0	0	0	0	0	0	0	0	0	0	0	0	0	0	0
0	0	0	0	0	0	0	0	0	0	0	0	0	0.454545	0	0	0	0	0	0	0	0	0.176471	0.05	0	0	0	0	0	0	0	0	0	0	0	0	0	0	0	0	0	0	0	0	0	0	0	0	0	0
0	0.000676	0	0.080357	0	0	0.130435	0.1875	0.078947	0.05	0	0	0	0.015152	0.054054	0	0	0	0	0	0	0	0.372549	0.16	0	0	0	0	0	0	0	0	0	0	0	0	0	0	0	0	0	0	0	0	0	0	0	0	0	0
0	0	0.083333	0	0	0	0.043478	0.083333	0.052632	0	0	0	0	0.015152	0.027027	0.097561	0.081081	0.060345	0.261905	0.1	0.052632	0.105263	0.019608	0.02	0	0	0	0	0	0	0	0	0	0	0	0.142857	0.038462	0	0	0	0	0	0	0	0	0	0	0	0	0
0	0	0	0	0	0	0.086957	0.083333	0.157895	0.175	0	0	0	0.030303	0.054054	0	0	0	0	0	0	0	0.088235	0.02	0	0	0	0	0	0	0	0	0	0	0	0	0	0	0	0	0	0	0	0	0	0	0	0	0	0
0	0	0.291667	0	0	0	0	0.0625	0.184211	0	0	0	0	0.030303	0.054054	0	0	0	0	0	0.184211	0	0.019608	0	0	0	0	0	0	0	0	0	0	0	0	0	0	0	0	0	0	0	0	0	0	0	0	0	0	0
0	0	0.083333	0.071429	0.272727	0.083333	0.130435	0.041667	0.105263	0.1	0	0	0	0.060606	0.162162	0.121951	0.189189	0.068966	0.285714	0.1	0	0.210526	0	0.04	0	0	0	0	0	0	0	0	0	0	0	0	0	0	0.148148	0	0	0	0	0	0	0	0	0	0	0
0	0	0	0	0	0	0	0.020833	0	0	0	0	0	0	0	0.02439	0.027027	0.25	0	0	0	0	0	0.1	0	0.166667	0.363636	0.2	0	0	0	0	0	0	0	0	0	0	0	0	0	0	0	0	0	0	0	0	0	0
0	0.001351	0	0	0	0	0	0	0	0	0	0	0	0.727273	0.135135	0	0	0	0	0	0	0	0	0.05	0	0	0	0	0	0	0	0	0	0	0	0	0	0	0	0	0	0	0	0	0	0	0	0	0	0
0	0.002027	0	0.25	0.090909	0	0.043478	0.416667	0.210526	0.15	0	0	0	0	0.027027	0	0	0	0	0	0	0	0	0.25	0	0	0	0	0	0	0	0	0	0	0	0	0	0	0	0	0	0	0	0	0	0	0	0	0	0
0	0	0	0	0	0	0.043478	0.041667	0.105263	0.1	0	0	0	0	0.054054	0.121951	0.135135	0.086207	0.309524	0	0	0.157895	0	0.01	0	0	0	0	0	0	0	0	0	0	0	0	0	0	0	0	0	0	0	0	0	0	0	0	0	0
0	0.001351	0.083333	0	0	0	0.043478	0.104167	0.473684	0.425	0	0	0	0	0.054054	0	0	0	0	0	0	0	0	0.06	0	0	0	0	0	0	0	0	0	0	0	0	0	0	0	0	0	0	0	0	0	0	0	0	0	0
0	0	0	0	0	0	0	0	0	0	0	0	0	0.030303	0.054054	0.04878	0.054054	0.284483	0.142857	0	0	0.157895	0	0.12	0	0.5	0	0	0	0	0	0	0	0	0	0	0	0	0	0	0	0	0	0	0	0	0	0	0	0
0	0.001351	0.166667	0	0	0	0	0.104167	0.105263	0.125	0	0	0	0	0.027027	0	0	0	0	0	0.105263	0	0	0	0	0	0	0	0	0	0	0	0	0	0	0	0	0.5	0	0	0	0	0	0	0	0	0	0	0	0
0	0	0	0	0	0	0	0	0	0	0	0	0	0.439394	0.027027	0	0	0	0	0	0	0	0.22549	0.02	0	0	0	0	0.111111	0	0	0	0	0	0	0	0	0	0	0	0	0	0	0	0	0	0	0.350877	0	0
0	0	0	0.178571	0	0	0	0.166667	0	0	0	0	0	0	0	0	0	0	0	0	0	0	0.156863	0.24	0.142857	0	0	0	0	0	0.142857	0	0	0	0	0	0	0	0	0	0	0	0	0	0	0	0.2	0.578947	0	0
0.4	0	0	0	0	0	0.086957	0.083333	0.105263	0.05	0	0	0	0	0	0.121951	0.108108	0.077586	0.142857	0	0	0.157895	0.019608	0	0	0	0	0	0	0	0	0.333333	0	0	0	0	0	0	0	0	0	0	0	0	0	0	0	0	0	0
0	0	0.083333	0.026786	0	0	0	0.104167	0.157895	0.15	0	0	0.142857	0.060606	0.108108	0.170732	0.189189	0.051724	0.142857	0.1	0.052632	0.052632	0.039216	0.02	0	0	0	0	0	0	0	0	0	0	0	0.142857	0.038462	0	0	0	0	0	0	0	0	0	0.2	0.035088	0	0
0	0	0.166667	0.089286	0.363636	0.166667	0.043478	0.083333	0.052632	0	0.0625	0.25	0.142857	0.030303	0.162162	0.219512	0.351351	0.258621	0.571429	0.8	0.105263	0.263158	0	0.09	0	0	0	0	0	0	0	0	0	0	0	0.857143	0.038462	0	0.074074	0	0	0	0	0	0	0	0	0	0	0.285714
0	0	0	0	0	0	0	0	0	0	0	0	0	0	0.054054	0.073171	0.081081	0.206897	0	0	0	0	0	0.05	0	0.166667	0.090909	0.4	0	0	0	0	0	0	0	0	0	0	0	0	0	0	0	0	0	0	0	0	0	0
0	0.000676	0	0	0	0	0	0.020833	0.052632	0.05	0	0	0	0.727273	0.081081	0	0	0	0	0	0	0	0	0.02	0	0	0	0	0	0	0	0	0	0	0	0	0	0	0	0	0	0	0	0	0	0	0	0	0	0
0	0	0	0.017857	0	0	0	0.083333	0.105263	0.1	0	0	0	0	0	0.121951	0.135135	0.086207	0.238095	0	0	0.210526	0	0.1	0	0	0	0	0	0	0	0	0	0	0	0	0	0	0	0	0	0	0	0	0	0	0	0	0	0
0	0.000676	0	0.107143	0.181818	0	0.130435	0.708333	0.736842	0.425	0	0	0	0.015152	0.108108	0.195122	0.216216	0.051724	0	0	0	0	0	0.09	0	0	0	0	0	0	0	0	0	0	0	0	0	0	0	0	0	0	0	0	0	0	0	0	0	0
0	0	0.166667	0	0	0	0	0.041667	0.026316	0.025	0	0	0	0	0	0	0	0	0	0	0.210526	0	0	0.03	0	0	0	0	0	0	0	0	0	0	0	0	0	0.5	0	0	0	0	0	0	0	0	0	0	0	0
0	0	0	0	0	0	0	0	0	0	0	0	0	0.060606	0.216216	0.121951	0.162162	0.086207	0.285714	0.15	0	0.368421	0	0.03	0.142857	0	0	0	0.111111	0.125	0.142857	0	0	0	0	0	0	0	0	0	0	0	0	0	0	0	0.2	0	0	0
0	0	0	0	0	0	0	0	0	0	0	0	0	0	0.027027	0.02439	0.027027	0.275862	0	0	0	0	0	0.05	0.142857	0.166667	0.090909	0.5	0.111111	0.125	0.142857	0	0	0	0	0	0	0	0	0	0	0	0	0	0	0	0.2	0	0	0
0	0.002703	0	0	0	0	0	0	0.026316	0.025	0	0	0	0.424242	0.378378	0.02439	0.027027	0.008621	0	0	0	0	0	0.2	0.142857	0	0	0	0.111111	0.125	0.142857	0	0	0	0	0	0	0	0	0	0	0	0	0	0	0	0.2	0	0	0
0.2	0	0	0	0	0	0.086957	0.083333	0.131579	0.05	0	0	0	0	0	0.146341	0.135135	0.112069	0.285714	0	0	0.157895	0	0.01	0	0	0	0	0	0	0	0	0	0	0	0	0	0	0	0	0	0	0	0	0	0	0	0	0	0
0.1	0	0	0	0	0	0.043478	0.041667	0.131579	0.05	0	0	0	0.030303	0.108108	0	0	0	0	0	0	0	0	0.01	0	0	0	0	0	0	0	0	0	0	0	0	0	0	0	0	0	0	0	0	0	0	0	0	0	0
0	0.001351	0.583333	0	0	0	0.152174	0.333333	0.263158	0.15	0.0625	0	0	0	0	0	0	0	0	0	0.315789	0	0	0.05	0.142857	0	0	0	0.111111	0.125	0.142857	0	0	0	0	0	0.057692	1	0	0	0	0	0	0	0	0	0.2	0	0	0
0	0.000676	0	0.008929	0	0	0.043478	0.0625	0.078947	0.175	0.0625	0.125	0	0.409091	0.27027	0	0	0	0	0	0	0	0.372549	0.16	0	0	0	0	0	0	0.142857	0	0	0	0	0	0	0	0	0	0	0	0	0	0	0	0	0	0	0
0.3	0	0	0.035714	0.090909	0	0	0.083333	0.105263	0	0	0	0	0	0	0.097561	0.108108	0.086207	0.285714	0	0	0.157895	0.156863	0.05	0	0	0	0	0	0	0	0.166667	0	0	0	0	0	0	0	0	0	0	0	0	0	0	0	0.035088	0	0
0.1	0	0	0.017857	0	0	0.043478	0.166667	0.315789	0.15	0	0	0	0	0	0	0	0	0	0	0	0	0.137255	0.06	0	0	0	0	0	0	0	0	0	0	0	0	0	0	0	0	0	0	0	0	0	0	0	0	0	0
0	0	0.166667	0	0	0	0.043478	0.083333	0	0	0	0	0	0	0	0	0	0	0	0	0.105263	0	0.098039	0	0	0	0	0	0	0	0	0	0	0	0	0	0	0.25	0	0	0	0	0	0	0	0	0	0.035088	0	0
0	0	0	0	0	0	0	0	0	0.05	0.0625	0.25	0	0.181818	0.27027	0.121951	0.162162	0.103448	0.47619	0.3	0	0.263158	0.176471	0.09	0	0	0	0	0	0	0	0	0	0	0	0	0	0	0	0.1875	0.08	0.190476	0	0	0	0	0	0.070175	0	0
0	0	0	0	0	0	0	0	0	0	0	0	0	0.015152	0	0.02439	0.027027	0.12931	0	0	0	0	0.186275	0.11	0	0.166667	0.363636	0.2	0	0	0	0	0	0	0	0	0	0	0	0	0	0	0	0	0	0	0	0.157895	0	0
0	0.000676	0	0	0	0	0	0	0	0	0	0	0	0.333333	0	0	0	0	0	0	0	0	0.245098	0.02	0	0	0	0	0	0	0	0	0	0	0	0	0	0	0	0	0	0	0	0	0	0	0	0.175439	0	0
0.3	0	0	0	0	0	0.086957	0.083333	0.105263	0.05	0	0	0	0	0	0.121951	0.108108	0.086207	0.238095	0	0	0.157895	0.078431	0.03	0	0	0	0	0	0	0	0.166667	0	0	0	0	0	0	0	0	0.16	0	0	0	0	0	0	0.140351	0	0
0.1	0.000676	0	0	0	0	0	0.125	0.473684	0.175	0	0	0	0.030303	0.216216	0	0	0	0	0	0	0	0.058824	0.05	0	0	0	0	0	0	0	0	0	0	0	0	0	0	0	0	0	0	0	0	0	0	0	0.035088	0	0
0	0	0.291667	0	0	0	0	0.104167	0.052632	0.05	0	0	0	0.015152	0.054054	0	0	0	0	0	0.210526	0	0.068627	0.01	0	0	0	0	0	0	0	0	0	0	0	0	0.115385	0.5	0	0	0	0	0	0	0	0	0	0.087719	0	0
0	0	0	0	0	0	0	0	0	0	0	0	0	0	0	0	0.027027	0.293103	0	0	0	0	0	0	0	0.166667	0.181818	0.4	0	0	0	0	0	0	0	0	0	0	0	0	0	0	0	0	0	0	0	0	0	0
0	0	0	0	0	0	0	0.083333	0.105263	0.1	0	0	0	0	0	0.097561	0.108108	0.068966	0.285714	0	0	0.263158	0	0	0	0	0	0	0	0	0	0	0	0	0	0	0	0	0	0	0	0	0	0	0	0	0	0	0	0
0	0	0	0	0	0	0	0	0	0	0	0	0	0.015152	0.054054	0.04878	0.297297	0.387931	0.095238	0	0	0.052632	0	0	0	0.333333	0	0	0	0	0	0	0.666667	0	0	0	0	0	0	0	0	0	0.333333	0.5	0.25	0	0	0	0	0
0	0	0.333333	0.080357	0	0	0.043478	0.083333	0	0.05	0.0625	0	0	0	0	0	0	0	0	0	0.368421	0	0	0	0	0	0	0	0	0	0	0	0	0	0	0.071429	0.038462	0.5	0	0	0	0	0	0	0	0	0	0	0	0
0	0	0.166667	0.053571	0.272727	0	0.086957	0.166667	0.105263	0.05	0	0.125	0.285714	0.090909	0.162162	0.121951	0.162162	0.12069	0.47619	0.1	0.052632	0.263158	0	0.06	0	0	0	0	0	0	0	0	0	0	0	0	0	0	0	0	0	0	0	0	0	0	0	0	0	0
0	0	0	0	0	0	0	0	0	0	0	0	0	0	0	0.02439	0.027027	0.181034	0	0	0	0	0	0.04	0	0.166667	0.090909	0.2	0	0	0	0	0	0	0	0	0	0	0	0	0	0	0	0	0	0	0	0	0	0
0	0	0	0	0	0	0.043478	0.041667	0.105263	0.05	0	0	0	0	0	0.121951	0.135135	0.086207	0.261905	0	0	0.157895	0	0	0	0	0	0	0	0	0	0	0	0	0	0	0	0	0	0	0	0	0	0	0	0	0	0	0	0
0	0	0.166667	0.008929	0	0	0.173913	0.0625	0.052632	0.05	0.0625	0	0	0	0	0	0	0	0	0	0.157895	0	0	0	0	0	0	0	0	0	0	0	0	0	0	0	0.038462	0.5	0	0	0	0	0	0	0	0	0	0	0	0
0	0.001351	0	0	0	0	0	0	0.105263	0	0	0	0	0.181818	0	0	0	0	0	0	0	0	0	0.09	0	0.166667	0.181818	0.2	0.111111	0.125	0.142857	0	0	0	0	0	0	0	0	0	0	0	0	0	0	0	0.2	0.070175	0	0
0	0	0	0	0	0	0	0	0.026316	0	0	0	0	0.060606	0.054054	0	0	0	0	0	0	0	0	0.02	0	0	0	0	0	0	0	0	0	0	0	0	0	0	0	0	0	0	0	0	0	0	0	0	0	0
0.1	0	0	0.017857	0.090909	0	0.086957	0.083333	0.105263	0.05	0	0	0	0	0	0.097561	0.108108	0.051724	0.142857	0	0	0.105263	0	0.03	0	0	0	0	0	0	0	0.083333	0	0	0	0	0	0	0	0	0	0	0	0	0	0	0	0	0	0
0	0	0	0.035714	0.181818	0	0.086957	0.083333	0.131579	0.15	0	0	0	0	0.054054	0	0	0	0	0	0	0	0	0.03	0.142857	0	0	0	0.111111	0.125	0.142857	0	0	0	0	0	0	0	1	0	0	0	0	0	0	0	0.2	0	0	0
0	0.001351	0.333333	0.080357	0.090909	0	0	0.083333	0.105263	0	0	0	0	0	0	0	0	0	0	0.05	0.236842	0	0	0	0	0	0	0	0	0	0	0	0	0	0	0.142857	0.057692	0.25	0	0	0	0	0	0	0	0	0	0	0	0
0	0	0.25	0.053571	0.272727	0.083333	0.043478	0.125	0.157895	0.1	0	0.125	0.142857	0.090909	0.108108	0.170732	0.108108	0.103448	0.333333	0.3	0.052632	0.263158	0	0.15	0	0	0	0	0.111111	0	0	0	0	0	0	0.142857	0.038462	0	0.074074	0	0	0	0	0	0	0	0.2	0	0	0
0	0.001351	0	0	0	0	0	0	0.026316	0	0	0	0	0	0.243243	0	0	0	0	0	0	0	0	0.23	0	0	0	0	0	0	0	0	0	0	0	0	0	0	0	0	0	0	0	0	0	0	0	0	0	0
0	0	0	0	0	0	0	0.041667	0.052632	0.1	0	0	0	0	0	0.121951	0.135135	0.068966	0.238095	0	0	0.157895	0	0.05	0	0	0	0	0	0	0	0	0	0	0	0	0	0	0	0	0	0	0	0	0	0	0	0	0	0
0	0	0	0	0	0	0	0	0.105263	0.05	0	0	0	0	0.189189	0	0	0	0	0	0	0	0	0.14	0	0	0	0	0	0	0	0	0	0	0	0	0	0	0	0	0	0	0	0	0	0	0	0	0	0
0	0	0	0	0	0	0.043478	0.145833	0.105263	0.075	0	0.25	0.142857	0.060606	0.243243	0.146341	0.216216	0.077586	0.238095	0.1	0	0.421053	0.166667	0.08	0	0	0	0	0	0.125	0	0	0	0	0	0	0	0	0	0	0	0	0	0	0	0	0	0	0	0
0	0	0	0	0	0	0	0	0	0	0	0	0	0.181818	0.027027	0	0	0	0	0	0	0	0.196078	0.09	0	0	0	0	0	0	0	0	0	0	0	0	0	0	0	0	0	0	0	0	0	0	0	0	0	0
0.2	0.000676	0	0.0625	0	0	0.173913	0.208333	0.026316	0.025	0	0	0	0.015152	0	0	0	0	0	0	0	0	0.392157	0.2	0	0	0	0	0.222222	0	0	0	0	0	0	0	0	0	0	0	0	0	0	0	0	0	0	0	0	0
0.2	0	0	0	0	0	0.086957	0.083333	0.105263	0	0	0	0	0	0	0.121951	0.135135	0.043103	0.190476	0	0	0.157895	0.029412	0.03	0	0	0	0	0	0	0	0	0	0	0	0	0	0	0	0	0	0	0	0	0	0	0	0	0	0
0	0	0	0	0	0	0	0	0.263158	0.25	0	0	0	0.030303	0.162162	0	0	0	0	0	0	0	0.068627	0.07	0	0	0	0	0.111111	0	0	0	0	0	0	0	0	0	0	0	0	0	0	0	0	0	0	0	0	0
0.6	0	0	0.008929	0	0	0	0.020833	0	0.025	0	0	0	0.015152	0.027027	0.073171	0.189189	0.362069	0.095238	0	0	0.105263	0.323529	0.18	0.142857	0.166667	0	0	0.222222	0	0	0	0.666667	0	0	0	0	0	0	0	0	0	0	0	0	0	0	0	0	0
0	0	0.333333	0.008929	0	0	0.086957	0.145833	0.026316	0	0.125	0	0	0	0	0	0	0	0	0	0.210526	0	0.058824	0.01	0	0	0	0	0	0	0	0	0	0	0	0	0	0.25	0	0	0	0	0	0	0	0	0	0	0	0
0	0	0	0	0	0	0	0	0	0	0	0	0	0	0.027027	0.04878	0.027027	0.060345	0.261905	0	0	0.105263	0	0.02	0	0	0	0	0	0	0	0	0	0	0	0	0	0	0	0	0.16	0	0	0	0	0	0	0.035088	0	0
0	0.000676	0	0	0	0	0	0	0	0	0	0	0	0	0	0	0	0.112069	0	0	0	0	0.117647	0	0.142857	0.166667	0	0.1	0.111111	0	0.142857	0	0	0	0	0	0	0	0	0	0	0	0	0.5	0	0	0	0.210526	0	0
0	0.004054	0	0.339286	0	0	0.26087	0.125	0.026316	0.025	0	0	0	0	0	0	0	0	0	0	0	0	0.186275	0.21	0.142857	0	0	0	0.222222	0.125	0.142857	0	0	0	0	0	0	0	0	0	0	0	0	0	0	0	0	0.947368	0	0
0	0	0	0.008929	0	0	0	0.041667	0.210526	0	0	0	0	0.151515	0.108108	0	0	0	0	0	0	0	0.117647	0.03	0	0	0	0	0	0.125	0	0	0	0	0	0	0	0	0	0	0	0	0	0	0	0	0	0.157895	0	0
0	0.002027	0.625	0	0	0	0	0	0	0	0	0	0	0	0	0	0	0	0	0	0.473684	0	0.196078	0.02	0	0	0	0	0	0	0	0	0	0	0	0	0	0	0	0	0	0	0	0	0	0	0	0.333333	0	0
0	0.001351	0.166667	0.017857	0.181818	0.083333	0.043478	0.083333	0.105263	0.05	0	0.25	0.142857	0.30303	0.459459	0.292683	0.297297	0.137931	0.47619	0.1	0	0.315789	0.137255	0.01	0	0	0	0	0	0	0	0	0	0	0	0	0	0	0	0.375	0.16	0.285714	0	0	0	0	0	0.035088	0	0
0	0	0	0	0	0	0	0.020833	0	0	0	0	0	0	0	0.02439	0.027027	0.051724	0	0	0	0	0.058824	0.03	0	0.166667	0.363636	0.4	0	0	0	0	0	0	0	0	0	0	0	0	0	0	0	0	0	0	0	0.035088	0	0
0	0	0	0.008929	0	0	0	0.020833	0.026316	0.025	0	0	0	0.454545	0.108108	0	0	0	0	0	0	0	0.058824	0.19	0	0	0	0	0	0	0	0	0	0	0	0	0	0	0	0	0	0	0	0	0	0	0	0.017544	0	0
0	0.003378	0	0.223214	0	0	0	0.25	0.052632	0.1	0	0	0	0.015152	0.054054	0	0	0	0	0	0	0	0.235294	0.51	0	0	0	0	0.222222	0	0.285714	0	0	0.5	0	0	0	0	0	0	0	0	0	0	0	0	0	0.070175	0	0
0.4	0	0	0.035714	0.090909	0	0	0.083333	0.105263	0.05	0	0	0	0	0	0.121951	0.135135	0.086207	0.238095	0	0	0.157895	0.058824	0.07	0	0	0	0	0	0	0	0.25	0	0	0	0	0	0	0	0	0.08	0	0	0	0	0	0	0.035088	0	0
0	0.000676	0	0.017857	0	0	0.086957	0.145833	0.157895	0.15	0	0	0	0	0	0.04878	0.054054	0	0	0	0	0	0.137255	0.24	0	0	0	0	0	0	0	0	0	0	0	0	0	0	0	0	0	0	0	0	0	0	0	0	0	0
0	0	0.083333	0.071429	0.181818	0.083333	0.043478	0.083333	0.105263	0.05	0	0	0.285714	0.060606	0.135135	0.121951	0.162162	0.086207	0.333333	0.1	0	0.157895	0.215686	0.11	0	0	0	0	0	0	0	0	0	0	0	0	0	0	0	0	0	0	0	0	0	0	0	0	0	0
0	0.001351	0	0	0	0	0	0	0	0	0	0	0	0	0	0.04878	0.135135	0.172414	0	0	0	0	0.156863	0.08	0	0.166667	0.181818	0.2	0	0	0	0	0	0	0	0	0	0	0	0	0	0	0	0	0	0	0	0	0	0
0	0	0	0	0	0	0	0	0	0	0.0625	0	0	0.484848	0	0	0	0	0	0	0	0	0.176471	0.15	0	0	0	0	0.111111	0	0	0	0	0	0	0	0	0	0	0	0	0	0	0	0	0	0	0	0	0
0	0	0	0.116071	0	0	0.130435	0.083333	0.026316	0.025	0	0	0	0.015152	0	0	0	0	0	0	0	0	0.294118	0.27	0	0	0	0	0	0	0	0	0	0	0	0	0	0	0	0	0	0	0	0	0	0	0	0	0	0
0.5	0	0	0	0	0	0.043478	0.083333	0.105263	0.05	0	0	0	0	0.027027	0.146341	0.054054	0.077586	0.285714	0	0	0.263158	0.019608	0.01	0	0	0	0	0	0	0	0	0	0	0	0	0	0	0	0	0	0	0	0	0	0	0	0	0	0
0	0	0	0.017857	0.090909	0	0.065217	0.104167	0.105263	0.125	0	0	0	0	0.027027	0	0	0	0	0	0	0	0.04902	0.06	0	0	0	0	0	0	0	0	0	0	0	0	0	0	0.222222	0	0	0	0	0	0	0	0	0	0	0
0	0.000676	0.166667	0	0	0	0.065217	0.083333	0.105263	0.05	0	0	0	0.015152	0	0	0	0	0	0	0.105263	0	0.04902	0.09	0	0	0	0	0	0	0	0	0	0	0	0	0	0.25	0	0	0	0	0	0	0	0	0	0	0	0
0	0	0.083333	0.017857	0.090909	0.083333	0.043478	0.083333	0.105263	0.05	0	0.125	0.142857	0.030303	0.189189	0.195122	0.216216	0.094828	0.238095	0.1	0	0.210526	0.235294	0.03	0	0	0	0	0	0	0	0	0	0	0	0	0	0	0.148148	0	0	0	0	0	0	0	0	0	0	0
0	0	0	0	0	0	0	0	0	0	0	0	0	0	0	0.02439	0.027027	0.172414	0	0	0	0	0.098039	0.09	0	0.166667	0.181818	0.2	0	0	0	0	0	0	0	0	0	0	0	0	0	0	0	0	0	0	0	0	0	0
0	0.000676	0	0	0	0	0	0	0	0	0.0625	0	0	0.212121	0	0	0	0	0	0	0	0	0.088235	0.01	0	0	0	0	0.111111	0.125	0	0	0	0	0	0	0	0	0	0	0	0	0	0	0	0	0	0	0	0
0.2	0	0	0	0	0	0.043478	0.083333	0.105263	0.05	0	0	0	0	0.027027	0.097561	0.108108	0.060345	0.119048	0	0	0.157895	0.019608	0	0	0	0	0	0	0	0	0	0	0	0	0	0	0	0	0	0	0	0	0	0	0	0	0	0	0
0	0	0	0	0	0	0	0	0.368421	0.2	0	0	0	0.030303	0.027027	0	0	0	0	0	0	0	0.215686	0.05	0.142857	0	0	0	0.111111	0	0	0	0	0	0	0	0	0	0	0	0	0	0	0	0	0	0	0	0	0
0	0	0.166667	0.053571	0.181818	0.083333	0.043478	0.125	0.105263	0.05	0	0.125	0.285714	0.075758	0.162162	0.146341	0.162162	0.094828	0.261905	0.1	0	0.157895	0.245098	0.01	0	0	0	0	0	0	0	0	0	0	0	0	0	0	0	0.625	0.08	0.095238	0	0	0	0	0	0	0	0
0	0	0	0	0	0	0	0	0	0	0	0	0	0	0	0.02439	0.027027	0.034483	0	0	0	0	0.127451	0.02	0.142857	0.166667	0.181818	0.2	0	0	0	0	0	0	0	0	0	0	0	0	0	0	0	0	0	0	0.2	0.035088	0	0
0	0.002703	0	0	0	0	0	0	0	0	0	0	0	0.242424	0.135135	0.02439	0.027027	0.008621	0	0	0	0	0.313725	0.11	0	0	0	0	0	0	0	0	0	0	0	0	0	0	0	0	0	0	0	0	0	0	0.2	0	0	0
0	0	0	0.0625	0	0	0.173913	0.1875	0.026316	0.175	0	0	0	0.015152	0.027027	0	0	0	0	0	0	0	0.431373	0.21	0	0	0	0	0.111111	0.125	0.142857	0	0	0	0	0	0	0	0	0	0	0	0	0	0	0	0.2	0	0	0
0.3	0.000676	0	0	0	0	0.086957	0.083333	0.105263	0	0	0	0	0	0.027027	0.121951	0.081081	0.103448	0.261905	0	0	0.210526	0.058824	0.03	0	0	0	0	0.111111	0	0	0	0	0	0	0	0	0	0	0	0	0	0	0	0	0	0.2	0	0	0
0	0	0	0	0	0	0	0	0.052632	0	0	0	0	0.136364	0.135135	0.04878	0	0	0	0	0	0	0.04902	0.03	0	0	0	0	0	0	0	0	0	0	0	0	0	0	0	0	0	0	0	0	0	0	0	0	0	0
0	0	0.208333	0	0	0	0.021739	0.0625	0.078947	0.025	0	0	0	0.015152	0.027027	0	0	0	0	0	0.157895	0	0.107843	0.03	0.142857	0	0	0	0.111111	0	0	0	0	0	0	0	0.192308	0	0	0	0	0	0	0	0	0	0	0.017544	0	0
0	0	0.083333	0.053571	0.181818	0.083333	0.043478	0.125	0.105263	0	0	0.25	0.142857	0.060606	0.108108	0.146341	0.189189	0.086207	0.285714	0.3	0	0.263158	0.176471	0.16	0	0	0	0	0.111111	0	0	0	0	0	0	0	0	0	0	0.1875	0.16	0.190476	0	0	0	0	0	0	0	0
0	0	0	0	0	0	0	0	0	0	0	0	0	0.015152	0	0.02439	0.027027	0.060345	0	0	0	0	0.039216	0.09	0	0.166667	0.181818	0.2	0	0	0	0	0	0	0	0	0	0	0	0	0	0	0	0	0	0	0	0	0	0
0.3	0	0	0	0	0	0.043478	0.041667	0.105263	0	0	0	0	0.015152	0	0.121951	0.135135	0.068966	0.166667	0	0	0.157895	0	0.02	0	0	0	0	0	0	0	0.25	0	0	0	0	0	0	0	0	0	0	0	0	0	0	0	0	0	0
0	0	0	0.017857	0.090909	0	0.086957	0.083333	0.157895	0	0	0	0	0.030303	0.054054	0	0	0	0	0	0	0	0.039216	0.1	0	0	0	0	0.111111	0	0	0	0	0	0	0	0	0	0.222222	0	0	0	0	0	0	0	0	0	0	0
0	0	0.166667	0	0	0	0.021739	0.0625	0.026316	0.025	0	0	0	0.015152	0.027027	0	0	0	0	0	0.105263	0	0	0.03	0	0	0	0	0	0	0	0	0	0	0	0	0	0.5	0	0	0	0	0	0	0	0	0	0.017544	0	0
0	0	0.25	0.089286	0.181818	0	0	0	0.157895	0	0	0.25	0	0.030303	0	0.195122	0.189189	0.077586	0	0.1	0.105263	0.473684	0	0	0	0	0	0	0	0	0	0	0	0	0	0	0	0	0.148148	0.125	0.12	0.095238	0	0	0	0.1	0	0	0	0
0	0	0	0	0	0	0	0	0	0	0.375	0	0	0.636364	0	0	0	0	0	0	0	0	0	0	0	0	0	0	0	0	0	0	0	0	0	0	0	0	0	0	0	0	0	0	0	0	0	0	0	0
0	0	0	0	0	0	0	0	0.105263	0	0	0	0	0	0	0.097561	0.108108	0.094828	0	0	0	0.210526	0	0	0	0	0	0	0	0	0	0	0	0	0	0	0	0	0	0	0	0	0	0	0	0.8	0	0	0	0
0	0	0.166667	0.017857	0	0	0	0	0.421053	0	0	0	0	0.181818	0	0.146341	0.054054	0	0	0	0	0	0	0	0	0	0	0	0	0	0	0	0	0	0	0	0	0	0	0	0	0	0	0	0	0	0	0	0	0
0	0	0	0	0	0	0	0	0	0	0	0	0	0.030303	0	0.073171	0.243243	0.655172	0	0	0	0	0	0	0	0	0	0	0	0	0	0	0.666667	0	0	0	0	0	0	0	0	0	0	0	0	0	0	0	0	0
0	0	0.583333	0.098214	0	0	0	0	0.052632	0	0.125	0	0	0	0	0	0	0	0	0	0.473684	0	0	0	0	0	0	0	0	0	0	0	0	0	0	0.571429	1	0.75	0	0	0	0	0	0	0	0	0	0	0	0
0	0	0.083333	0.053571	0.181818	0.083333	0.130435	0.083333	0.105263	0.1	0	0.25	0.142857	0.151515	0.189189	0.097561	0.216216	0.137931	0.52381	0.1	0	0.315789	0.235294	0.11	0	0	0	0	0	0	0.142857	0	0	0	0	0	0	0	0.074074	0.1875	0.24	0.190476	0	0	0	0	0.2	0	0	0
0	0	0	0	0	0	0	0	0	0	0	0	0	0.015152	0.027027	0.02439	0.027027	0.051724	0	0	0	0	0.078431	0.09	0	0.166667	0.181818	0.2	0	0	0	0	0	0	0	0	0	0	0	0	0	0	0	0	0	0	0	0	0	0.142857
0	0.006081	0	0	0	0	0	0	0	0	0	0	0	0.242424	0.027027	0.02439	0.027027	0	0	0	0	0	0.176471	0.1	0.142857	0	0	0	0	0	0.142857	0	0	0	0	0	0	0	0	0	0	0	0	0	0	0	0.2	0	0	0
0	0	0	0.133929	0	0	0.043478	0.145833	0.052632	0.025	0	0	0	0.015152	0.027027	0	0	0	0	0	0	0	0.27451	0.34	0.142857	0	0	0	0.111111	0.125	0	0	0	0	0	0	0	0	0	0	0	0	0	0	0	0	0	0	0	0
0.3	0	0	0	0	0	0.043478	0.083333	0.105263	0.1	0	0	0	0	0	0.121951	0.135135	0.068966	0.238095	0	0	0.157895	0.019608	0.01	0	0	0	0	0	0	0	0	0	0	0	0	0	0	0	0	0	0	0	0	0	0	0	0	0	0
0	0	0	0	0	0	0.195652	0.166667	0.105263	0.2	0	0	0	0	0	0	0	0	0	0	0	0	0.019608	0.07	0	0	0	0	0	0	0.142857	0	0	0	0	0	0	0	0	0	0	0	0	0	0	0	0	0	0	0
0.2	0	0	0	0	0	0	0	0	0	0	0	0	0.015152	0.027027	0.097561	0.216216	0.405172	0.190476	0	0	0	0.235294	0.32	0.142857	0.166667	0	0	0.111111	0	0	0	0.666667	0	0	0	0	0	0	0	0	0	0.333333	0.25	0	0	0	0.070175	0	0
0.1	0	0.208333	0	0	0	0.021739	0.104167	0.105263	0	0	0	0	0.015152	0	0	0	0	0	0	0.105263	0	0.039216	0.01	0	0	0	0	0	0	0	0	0	0	0	0	0.038462	0	0	0	0	0	0	0	0	0	0	0	0	0
0	0	0.166667	0.089286	0.181818	0.083333	0.086957	0.125	0.236842	0.275	0.125	0.4375	0.5	0.090909	0.216216	0.170732	0.189189	0.094828	0.571429	0.15	0	0.315789	0	0.11	0	0	0	0	0	0	0	0	0	0	0	0	0.019231	0	0.296296	0	0	0	0	0	0	0	0	0	0	0
0	0	0	0	0	0	0	0	0	0	0	0	0	0	0	0.02439	0	0.103448	0	0	0	0	0	0.19	0	0.166667	0.363636	0.2	0	0	0	0	0	0	0	0	0	0	0	0	0	0	0	0	0	0	0	0	0	0
0	0.000676	0	0	0	0	0	0	0	0.025	0	0	0	0.636364	0.189189	0	0	0	0	0	0	0	0	0.1	0	0	0	0	0	0	0	0	0	0	0	0	0	0	0	0	0	0	0	0	0	0	0	0	0	0
0	0.000676	0	0.116071	0	0	0.304348	0.416667	0.078947	0.05	0	0	0	0.015152	0.027027	0	0	0	0	0	0	0	0	0.27	0	0	0	0	0	0	0	0	0	0	0	0	0	0	0	0	0	0	0	0	0	0	0	0	0	0
0	0	0	0	0	0	0	0.083333	0.105263	0.025	0	0	0	0	0.027027	0.146341	0.108108	0.086207	0.261905	0	0	0.157895	0	0.02	0	0	0	0	0	0	0	0	0	0	0	0	0	0	0	0	0	0	0	0	0	0	0	0	0	0
0	0	0	0	0	0	0	0	0.105263	0.325	0	0	0	0	0.135135	0	0	0	0	0	0	0	0	0.06	0	0	0	0	0	0	0	0	0	0	0	0	0	0	0	0	0	0	0	0	0	0	0	0	0	0
0	0	0	0	0	0	0	0	0	0	0	0	0	0.030303	0.054054	0.097561	0.108108	0.344828	0.142857	0	0	0.105263	0	0.18	0	0.5	0	0	0	0	0	0	0	0	0	0	0	0	0	0	0	0	0	0	0	0	0	0	0	0
0	0.000676	0.166667	0	0	0	0.021739	0.104167	0.078947	0.05	0	0	0	0	0	0	0	0	0	0	0.210526	0	0	0.05	0	0	0	0	0	0	0	0	0	0	0	0	0.038462	0.25	0	0	0	0	0	0	0	0	0	0	0	0
0	0	0	0	0	0	0	0	0	0	0	0	0	0	0	0.097561	0.135135	0.146552	0.714286	0.85	0	0.473684	0.558824	0.17	0	0	0	0	0	0	0	0	0	0	0	0.5	0	0	0	0	0	0	0	0	0	0	0	0	0	0
0	0	0	0	0	0	0	0	0	0	0	0	0	0.378788	0	0	0	0	0	0	0	0	0.196078	0.07	0	0	0	0	0	0	0	0	0	0	0	0	0	0	0	0	0	0	0	0	0	0	0	0	0	0
0	0.001351	0	0.294643	0	0	0.130435	0.125	0	0	0	0	0	0	0	0	0	0	0	0	0	0	1	0.4	0	0	0	0	0	0	0	0	0	0.5	0	0	0	0	0	0	0	0	0	0	0	0	0	0	0	0
0	0	0	0	0	0	0	0.041667	0.105263	0.05	0	0	0	0	0	0.121951	0.135135	0.086207	0.238095	0	0	0.157895	0.098039	0.02	0	0	0	0	0	0	0	0	0	0	0	0	0	0	0	0	0	0	0	0	0	0	0	0	0	0
0	0	0	0	0	0	0	0	0.157895	0.05	0	0	0	0.106061	0.243243	0.04878	0	0	0	0	0	0	0.068627	0.05	0	0	0	0	0	0	0	0	0	0	0	0	0	0	0	0	0	0	0	0	0	0	0	0	0	0
0	0	0	0	0	0	0	0	0	0	0	0	0	0.015152	0.135135	0.121951	0.324324	0.336207	0	0	0	0	0.509804	0.16	0	0.5	0	0	0	0	0	0	0	0	0	0	0	0	0	0	0	0	0	0	0	0	0	0	0	0
0	0	0.291667	0	0	0	0.086957	0.166667	0.105263	0.05	0	0	0	0.015152	0.054054	0	0	0	0	0	0.263158	0	0.196078	0.02	0	0	0	0	0	0	0	0	0	0	0	0	0.326923	0	0	0	0	0	0	0	0	0	0	0	0	0
0	0	0	0	0	0	0	0	0	0	0	0	0	0	0	0.121951	0.162162	0.12069	0.452381	0.1	0	0.315789	0.127451	0.08	0	0	0	0	0	0	0	0	0	0	0	0	0	0	0	0.625	0.08	0.190476	0	0	0	0	0	0.087719	0	0
0	0	0	0	0	0	0	0	0	0	0	0	0	0.015152	0	0.02439	0.027027	0.112069	0	0	0	0	0.235294	0.07	0	0.166667	0.181818	0.4	0	0	0	0	0	0	0	0	0	0	0	0	0	0	0	0	0	0	0	0.035088	0	0
0	0.006757	0	0	0	0	0	0	0	0	0.0625	0	0	0.5	0.027027	0.04878	0.027027	0	0	0	0	0	0.27451	0.07	0	0	0	0	0	0	0	0	0	0	0	0	0	0	0	0	0	0	0	0	0	0	0	0.122807	0	0
0.3	0	0	0	0	0	0	0.041667	0.105263	0	0	0	0	0	0.027027	0.121951	0.108108	0.086207	0.238095	0	0	0.157895	0.019608	0.05	0	0	0	0	0	0	0	0	0	0	0	0	0	0	0	0	0	0	0	0	0	0	0	0	0	0
0	0	0	0	0	0	0	0.1875	0.315789	0.05	0	0	0	0	0.027027	0	0	0	0	0	0	0	0.039216	0.02	0	0	0	0	0.111111	0	0	0	0	0	0	0	0	0	0	0	0	0	0	0	0	0	0	0	0	0
0	0	0.166667	0	0	0	0	0.0625	0.078947	0.05	0	0	0	0.015152	0.027027	0	0	0	0	0	0.105263	0	0.176471	0.04	0	0	0	0	0	0	0	0	0	0	0	0	0.230769	0.25	0	0	0	0	0	0	0	0	0	0	0	0
0	0	0	0	0	0	0.043478	0.083333	0.105263	0.15	0.0625	0	0	0.060606	0.108108	0.097561	0.189189	0.137931	0.285714	0.3	0	0.263158	0	0.02	0	0	0	0	0	0	0	0	0	0	0	0	0	0	0	0	0	0	0	0	0	0	0	0	0	0
0	0	0	0	0	0	0	0	0	0	0	0	0	0.015152	0	0.02439	0.027027	0.103448	0	0	0	0	0	0.09	0	0.166667	0.181818	0.2	0	0	0	0	0	0	0	0	0	0	0	0	0	0	0	0	0	0	0	0	0	0
0	0.001351	0	0.196429	0	0	0.391304	0.5	0.078947	0.025	0	0	0	0.015152	0.027027	0.02439	0.027027	0.008621	0	0	0	0	0	0.3	0	0	0	0	0	0	0	0	0	0	0	0	0	0	0	0	0	0	0	0	0	0	0	0	0	0
0	0	0	0.017857	0.090909	0	0	0.083333	0.105263	0.05	0	0	0	0	0	0.121951	0.135135	0.068966	0.238095	0	0	0.157895	0	0.02	0	0	0	0	0	0	0	0	0	0	0	0	0	0	0	0	0	0	0	0	0	0	0	0	0	0
0	0.002703	0	0	0	0	0.217391	0.229167	0.263158	0	0	0	0	0	0	0.02439	0.027027	0.008621	0.02381	0	0	0	0	0.05	0	0	0	0	0	0	0	0	0	0	0	0	0	0	0	0	0	0	0	0	0	0	0	0	0	0
0	0.000676	0.166667	0	0	0	0.086957	0.125	0.078947	0.025	0	0	0	0.030303	0.054054	0	0	0	0	0.2	0.315789	0	0	0	0	0	0	0	0	0	0	0	0	0	0	0.285714	0.153846	0	0	0	0	0	0	0	0	0	0	0	0	0
0	0	0	0	0	0	0	0	0	0	0	0	0	0	0	0.02439	0.027027	0.189655	0	0	0	0	0	0.03	0	0.166667	0.181818	0.2	0	0	0	0	0	0	0	0	0	0	0	0	0	0	0	0	0	0	0	0	0	0
0	0.001351	0	0	0	0	0	0	0	0	0.0625	0	0	0.060606	0.054054	0	0	0	0	0	0	0	0	0.07	0	0	0	0	0	0	0	0	0	0	0	0	0	0	0	0	0	0	0	0	0	0	0	0	0	0
0	0.000676	0	0.089286	0	0	0.086957	0.166667	0.078947	0.075	0	0	0	0.030303	0.054054	0	0	0	0	0	0	0	0	0.26	0	0	0	0	0	0	0	0	0	0	0	0	0	0	0	0	0	0	0	0	0	0	0	0	0	0
0	0.000676	0	0	0	0	0.043478	0.083333	0.105263	0	0	0	0	0	0	0.121951	0.108108	0.103448	0.238095	0	0	0.210526	0	0.01	0	0	0	0	0	0	0	0	0	0	0	0	0	0	0	0	0	0	0	0	0	0	0	0	0	0
0	0.001351	0	0	0	0	0.130435	0.125	0.105263	0.15	0	0	0	0.015152	0.054054	0	0	0	0	0	0	0	0	0.07	0	0	0	0	0	0	0	0	0	0	0	0	0	0	0	0	0	0	0	0	0	0	0	0	0	0
0	0	0	0	0	0	0	0	0	0	0	0	0	0.030303	0.054054	0.073171	0.189189	0.25	0.095238	0	0	0	0	0.16	0	0.166667	0	0	0	0	0	0	0	0	0	0	0	0	0	0	0	0	0	0	0	0	0	0	0	0
0	0.001351	0.208333	0	0	0	0.043478	0.104167	0.105263	0.25	0	0	0	0.015152	0.027027	0	0	0	0	0	0.131579	0	0	0.09	0	0	0	0	0	0	0	0	0	0	0	0	0	0.25	0	0	0	0	0	0	0	0	0	0	0	0
0	0	0	0	0	0	0	0	0	0	0	0	0	0	0	0.02439	0.027027	0.094828	0	0	0	0	0.156863	0.01	0	0.166667	0.181818	0.2	0	0	0	0	0	0	0	0	0	0	0	0	0	0	0	0	0	0	0	0	0	0
0	0.002703	0	0.1875	0	0	0.086957	0.145833	0.026316	0.025	0	0	0	0.015152	0.027027	0	0	0	0	0	0	0	0.411765	0.34	0	0	0	0	0.111111	0	0.285714	0	0	0	0	0	0	0	0	0	0	0	0	0	0	0	0.2	0.035088	0	0
0.4	0	0	0	0	0	0.086957	0.104167	0.131579	0.125	0	0	0	0	0	0.146341	0.162162	0.112069	0.261905	0	0	0.210526	0.039216	0	0	0	0	0	0.111111	0	0.142857	0.416667	0	0	0	0	0	0	0	0	0	0	0	0	0	0	0.2	0	0	0
0	0.000676	0	0.008929	0	0	0	0.083333	0.421053	0.45	0	0	0	0	0.108108	0.146341	0.108108	0.034483	0.047619	0	0	0.052632	0.137255	0	0	0	0	0	0	0	0	0	0	0	0	0	0	0	0	0	0	0	0	0	0	0	0	0	0	0
0	0	0.208333	0	0	0	0.021739	0.104167	0	0	0	0	0	0	0	0	0	0	0	0	0.105263	0	0.058824	0.02	0	0	0	0	0	0	0	0	0	0	0	0	0	0	0	0	0	0	0	0	0	0	0	0	0	0
0	0	0	0	0	0	0	0	0	0	0	0	0	0	0	0.02439	0.108108	0.051724	0.238095	0.1	0	0.315789	0	0.08	0.142857	0	0	0	0.222222	0	0	0	0	0	0	0	0	0	0	0	0	0	0	0	0	0	0	0	0	0
0	0	0	0	0	0	0	0	0	0	0	0	0	0	0.027027	0	0.027027	0.094828	0	0	0	0	0	0.18	0.142857	0.166667	0.181818	0.4	0.111111	0	0	0	0	0	0	0	0	0	0	0	0	0	0	0	0	0	0	0	0	0.285714
0	0	0	0	0	0	0	0	0	0.05	0	0	0	0.257576	0.135135	0	0	0	0	0	0	0	0	0.03	0.142857	0	0	0	0.111111	0.125	0	0	0	0	0	0	0	0	0	0	0	0	0	0	0	0	0	0	0	0
0	0	0	0	0	0	0	0.041667	0.052632	0.1	0	0	0	0	0.027027	0.121951	0.135135	0.068966	0.190476	0	0	0.157895	0	0	0	0	0	0	0.111111	0	0	0	0	0	0	0	0	0	0	0	0	0	0	0	0	0	0	0	0	0
0	0	0	0	0	0	0	0	0	0	0	0	0	0	0.027027	0.02439	0.081081	0.431034	0.095238	0	0	0	0	0.12	0.142857	0.5	0	0	0.111111	0	0	0	0.666667	0	0	0	0	0	0	0	0	0	0.333333	0	0	0	0	0	0	0
0	0	0.166667	0	0	0	0	0.041667	0.157895	0.2	0	0	0	0	0	0	0	0	0	0	0.105263	0	0	0.02	0	0	0	0	0	0	0	0	0	0	0	0	0	0.25	0	0	0	0	0	0	0	0	0	0	0	0
0	0	0	0	0	0	0	0.020833	0	0	0	0	0	0	0	0.02439	0	0.12069	0	0	0	0	0	0.02	0.142857	0.166667	0.181818	0.2	0.111111	0.125	0.142857	0	0	0	0	0	0	0	0	0	0	0	0	0	0	0	0	0	0	0
0	0.002703	0	0	0	0	0	0.125	0.236842	0.175	0	0	0	0.242424	0.648649	0.02439	0.027027	0	0	0	0	0	0	0.11	0	0	0	0	0.111111	0	0	0	0	0	0	0	0	0	0	0	0	0	0	0	0	0	0	0	0	0
0	0.001351	0	0.5	0.181818	0	0.304348	0.333333	0.315789	0.05	0	0	0	0	0	0.02439	0.027027	0	0	0	0	0	0	0.33	0.285714	0	0	0	0	0	0.142857	0	0	0	0	0	0	0	0	0	0	0	0	0	0	0	0	0	0	0
0	0	0	0	0	0	0.086957	0.083333	0.105263	0.1	0	0	0	0	0	0.097561	0.108108	0.103448	0.238095	0	0	0.157895	0	0	0	0	0	0	0	0	0	0	0	0	0	0	0	0	0	0	0	0	0	0	0	0	0	0	0	0
0	0.002703	0	0	0	0	0.195652	0.1875	0.157895	0.1	0	0	0	0	0	0.02439	0.027027	0	0	0	0	0	0	0.01	0	0	0	0	0	0	0	0	0	0	0	0	0	0	0	0	0	0	0	0	0	0	0	0	0	0
0	0.001351	0.041667	0	0	0	0.130435	0.125	0.131579	0.125	0	0	0	0.030303	0.216216	0.04878	0.108108	0.336207	0.095238	0	0	0	0	0.1	0	0.333333	0	0	0	0	0	0	0.666667	0	0	0	0	0	0	0	0	0	0.333333	0	0	0	0	0	0	0
0	0.001351	0.375	0	0	0	0.173913	0.1875	0.236842	0.025	0.0625	0	0	0	0	0	0	0	0	0	0.263158	0	0	0.04	0.142857	0	0	0	0.111111	0	0	0	0	0	0	0	0.038462	0.5	0	0	0	0	0	0	0	0	0	0	0	0
0	0	0	0	0	0	0	0	0	0	0	0	0	0.015152	0	0.02439	0.027027	0.258621	0	0	0	0	0	0.02	0	0.166667	0.181818	0.2	0	0	0	0	0	0	0	0	0	0	0	0	0	0	0	0	0	0	0	0	0	0
0	0.002703	0	0	0	0	0	0	0	0	0	0	0	0.833333	0.081081	0.02439	0.027027	0.008621	0	0	0	0	0	0.07	0	0	0	0	0	0	0	0	0	0	0	0	0	0	0	0	0	0	0	0	0	0	0	0	0	0
0	0	0.041667	0.116071	0.181818	0	0.086957	0.0625	0.052632	0.075	0	0	0	0.015152	0.027027	0	0	0	0	0	0	0	0	0.42	0	0	0	0	0	0	0	0	0	0	0	0	0	0	0.148148	0	0	0	0	0	0	0	0	0	0	0
0	0	0.083333	0.035714	0.090909	0	0	0.041667	0.052632	0.05	0	0	0	0.015152	0	0.073171	0.081081	0.086207	0.190476	0.1	0.052632	0.157895	0	0.01	0	0	0	0	0	0	0	0	0	0	0	0.142857	0.038462	0	0	0	0	0	0	0	0	0	0	0	0	0
0	0	0	0	0	0	0	0	0	0	0	0	0	0.121212	0.162162	0.097561	0	0	0	0	0	0	0	0.03	0	0	0	0	0	0	0	0	0	0	0	0	0	0	0	0	0	0	0	0	0	0	0	0	0	0
0	0	0	0.017857	0.181818	0.083333	0.086957	0.083333	0.105263	0.05	0	0.125	0.285714	0.060606	0.135135	0.097561	0.189189	0.094828	0.333333	0.2	0	0.263158	0.088235	0.08	0	0	0	0	0	0	0	0	0	0	0	0	0	0	0.074074	0	0	0	0	0	0	0	0	0	0	0
0	0	0	0	0	0	0	0	0	0	0	0	0	0.015152	0	0.02439	0.027027	0.034483	0	0	0	0	0.137255	0	0	0.166667	0.181818	0.2	0	0	0	0	0	0	0	0	0	0	0	0	0	0	0	0	0	0	0	0	0	0
0	0	0	0	0	0	0	0	0	0	0	0	0	0.242424	0	0	0	0	0	0	0	0	0.156863	0.1	0.142857	0	0	0	0	0	0	0	0	0	0	0	0	0	0	0	0	0	0	0	0	0	0	0	0	0
0	0.000676	0	0.089286	0	0	0.108696	0.166667	0.026316	0.1	0	0	0	0.015152	0.027027	0	0	0	0	0	0	0	0.215686	0.21	0.142857	0	0	0	0	0	0	0	0	0	0	0	0	0	0	0	0	0	0	0	0	0	0	0	0	0
0.2	0.000676	0	0	0	0	0.043478	0.041667	0.105263	0.05	0	0	0	0	0.027027	0.121951	0.162162	0.094828	0.285714	0	0	0.157895	0.039216	0.06	0	0	0	0	0	0	0	0.166667	0	0	0	0	0	0	0	0	0	0	0	0	0	0	0	0.035088	0	0
0	0	0	0	0	0	0.086957	0.083333	0.105263	0.1	0	0	0	0.030303	0.054054	0	0	0	0	0	0	0	0.019608	0.1	0	0	0	0	0	0	0	0	0	0	0	0	0	0	0	0	0	0	0	0	0	0	0	0.035088	0	0
0	0	0.166667	0	0	0	0.043478	0.104167	0.131579	0.05	0.0625	0	0	0.015152	0.027027	0	0	0	0	0	0.263158	0	0.04902	0.04	0	0	0	0	0	0	0	0	0	0	0	0	0	0	0	0	0	0	0	0	0	0	0	0.017544	0	0
0	0.002703	0	0	0	0	0	0.125	0.105263	0.075	0	0	0	0.393939	0.243243	0	0	0	0	0	0	0	0	0.1	0.285714	0	0	0	0.222222	0.25	0.285714	0	0	0	0	0	0	0	0	0	0	0	0	0	0	0	0.4	0.087719	0	0
0	0.001351	0	0.232143	0	0	0.086957	0.25	0.052632	0.025	0	0	0	0	0.027027	0	0	0	0	0	0	0	0	0.25	0.285714	0	0	0	0.222222	0.25	0.285714	0	0	0	0	0	0	0	0	0	0	0	0	0	0	0	0.4	0.175439	0	0
0.4	0	0.083333	0	0	0	0.086957	0.104167	0.052632	0	0	0	0	0	0	0.073171	0.027027	0.068966	0.261905	0.1	0.052632	0.289474	0	0	0	0	0	0	0	0	0	0.166667	0	0	0	0.142857	0.038462	0	0	0	0	0	0	0	0	0	0	0	0	0
0	0.000676	0	0	0	0	0	0.041667	0.263158	0.05	0	0	0	0	0.621622	0	0	0	0	0	0	0	0	0.03	0.142857	0	0	0	0.111111	0.125	0.142857	0	0	0	0	0	0	0	0	0	0	0	0	0	0	0	0.2	0	0	0
0	0.001351	0	0.035714	0	0	0	0.125	0.105263	0.05	0	0	0	0	0	0.121951	0.459459	0.818966	0.142857	0	0	0.052632	0	0.21	0.428571	0.5	0	0	0.333333	0.375	0.428571	0.833333	0	0	0	0	0	0	0	0	0	0	0.666667	0	0	0	0.6	0	0	0
0	0	0.083333	0.035714	0.181818	0	0.043478	0.083333	0.105263	0	0	0	0	0	0.054054	0.097561	0.108108	0.068966	0.261905	0	0	0.210526	0	0	0	0	0	0	0.111111	0	0	0	0	0	0	0	0	0	0	0	0	0	0	0	0	0	0	0	0	0
0	0.000676	0	0	0	0	0	0	0	0	0	0	0	0	0	0	0	0	0	0	0	0	0	0.03	0.142857	0.333333	0.454545	0.3	0.444444	0	0.714286	0	0	0	0	0	0	0	0	0	0	0	0	0	0	0	0	0	0	0
0	0.000676	0	0	0	0	0	0	0.026316	0.025	0	0	0	0.121212	0.162162	0	0	0	0	0	0	0	0	0.02	0	0	0	0	0	0.125	0	0	0	0	0	0	0	0	0	0	0	0	0	0	0	0	0	0	0	0
0	0.004054	0.166667	0.535714	0	0	0.043478	0.25	0.105263	0.05	0	0	0	0	0	0	0	0	0	0	0	0	0	0.21	0.142857	0	0	0	0.333333	0.5	0	0	0	0	0	0	0	0	0	0	0	0	0	0	0	0	0	0	0	0
0	0	0	0	0	0	0	0.041667	0.052632	0.05	0	0	0	0	0	0.121951	0.108108	0.068966	0.190476	0	0	0.157895	0	0	0	0	0	0	0	0	0	0	0	0	0	0	0	0	0	0	0	0	0	0	0	0	0	0	0	0
0	0.002027	0	0	0	0	0	0.083333	0.105263	0.05	0	0	0	0	0.216216	0.170732	0.189189	0.465517	0.142857	0	0	0	0	0.27	0.428571	0.5	0	0	1	0	0	0	0	0	0	0	0	0	0	0	0	0	1	0	0	0	0.8	0	0	0
0	0.001351	0.416667	0	0	0	0	0.229167	0.236842	0.1	0	0	0	0	0	0	0	0	0	0	0.210526	0	0	0.03	0	0	0	0	0.222222	0	0	0	0	0	0	0	0	0.5	0	0	0	0	0	0	0	0	0.2	0	0	0
0	0	0	0	0	0	0	0	0	0	0	0	0	0	0	0	0	0.025862	0.428571	0.4	0	0.368421	0.088235	0.09	0	0	0	0	0.111111	0	0.142857	0	0	0	0	0.142857	0	0	0	0	0.08	0	0	0	0	0	0	0.105263	0	0.142857
0	0.001351	0	0	0	0	0	0	0	0	0	0	0	0.484848	0	0	0	0	0	0	0	0	0.196078	0.21	0	0	0	0	0.111111	0	0.142857	0	0	0	0	0	0	0	0	0	0	0	0	0	0	0	0	0.070175	0	0
0.4	0	0	0	0	0	0.043478	0.083333	0.105263	0	0	0	0	0	0	0.097561	0.135135	0.086207	0.190476	0	0	0.210526	0.019608	0.07	0	0	0	0	0	0	0	0.25	0	0	0	0	0	0	0	0	0.04	0	0	0	0	0	0	0.035088	0	0
0	0	0	0	0	0	0	0	0.368421	0.05	0	0	0	0.015152	0.027027	0	0	0	0	0	0	0	0.088235	0.25	0	0	0	0	0	0	0	0	0	0	0	0	0	0	0	0	0	0	0	0	0	0	0	0.140351	0	0
0.2	0.022973	0	0	0	0	0	0	0	0	0	0	0	0.030303	0.054054	0.609756	0.783784	0.448276	0.190476	0	0	0	0.352941	0.56	0.142857	0.333333	0	0.2	0	0	0	0	0	0	0	0	0	0	0	0	0	0	0.5	1	1	0	0	0	0	0
0	0	0	0	0	0	0.043478	0.041667	0.105263	0	0	0	0	0	0	0.121951	0.135135	0.086207	0.238095	0	0	0.157895	0	0	0	0	0	0	0	0	0	0	0	0	0	0	0	0	0	0	0	0	0	0	0	0	0	0	0	0
0	0	0	0	0	0	0	0	0.157895	0.1	0	0	0	0.575758	0.108108	0	0	0	0	0	0	0	0	0.02	0	0	0	0	0.111111	0	0	0	0	0	0	0	0	0	0	0	0	0	0	0	0	0	0	0	0	0
0	0	0.333333	0.008929	0	0	0.130435	0.125	0.105263	0.025	0	0	0	0	0	0	0	0	0	0	0.157895	0	0	0	0	0	0	0	0.111111	0	0	0	0	0	0	0	0	0	0	0	0	0	0	0	0	0	0	0	0	0
0	0.000676	0.083333	0.026786	0.181818	0.083333	0.021739	0.083333	0.131579	0.05	0	0.125	0.285714	0.106061	0.108108	0.146341	0.216216	0.112069	0.428571	0.1	0	0.263158	0	0.06	0	0	0	0	0	0	0	0	0	0	0	0	0	0	0.074074	0	0	0	0	0	0	0	0	0	0	0
0	0	0	0.008929	0	0	0	0	0	0	0	0	0	0	0	0.02439	0.027027	0.043103	0	0	0	0	0	0	0	0.083333	0.181818	0.2	0	0	0	0	0	0	0	0	0	0	0	0	0	0	0	0	0	0	0	0.035088	1	0
0	0	0	0.008929	0	0	0	0	0	0	0	0	0	0.212121	0.351351	0	0	0	0	0	0	0	0	0.01	0.142857	0	0	0	0.111111	0.125	0.142857	0	0	0	0	0	0	0	0	0	0	0	0	0	0	0	0.2	0	0	0
0	0.001351	0	0.169643	0	0	0.173913	0.291667	0.078947	0.075	0	0	0	0	0	0.02439	0	0	0	0	0	0	0	0.19	0.285714	0	0	0	0.222222	0.25	0.285714	0	0	0	0	0	0	0	0.074074	0	0	0	0	0	0	0	0.4	0.122807	0	0
0.2	0.000676	0	0	0	0	0	0.104167	0.131579	0.05	0	0	0	0	0	0.146341	0.189189	0.094828	0.261905	0	0	0.157895	0	0.01	0	0	0	0	0	0	0	0.166667	0	0	0	0	0	0	0	0	0	0	0	0	0	0	0	0	0	0
0	0.000676	0	0.080357	0	0	0.086957	0.125	0.368421	0.225	0	0	0	0	0.054054	0	0	0	0	0	0	0	0	0.02	0.142857	0	0	0	0.111111	0.125	0.142857	0	0	0	0	0	0	0	0	0	0	0	0	0	0	0	0.2	0	0	0
0	0.000676	0.166667	0.026786	0	0	0	0.020833	0	0	0	0	0	0	0	0	0	0	0	0	0.105263	0	0	0	0	0	0	0	0	0	0	0	0	0	0	0	0.038462	0.25	0	0	0	0	0	0	0	0	0	0	0	0
0	0	0	0.017857	0.181818	0	0.043478	0.083333	0.105263	0.1	0.1875	0	0	0.060606	0	0.243902	0.27027	0.112069	0.904762	0.1	0	0.631579	0	0	0	0	0	0	0	0	0	0	0	0	0	0	0	0	0	0.375	0.16	0.190476	0	0	0	0	0	0	0	0
0	0	0	0	0	0	0	0	0	0	0	0	0	0	0	0.04878	0.081081	0.189655	0	0	0	0	0	0	0	0	0	0	0	0	0	0	0	0	0	0	0	0	0	0	0	0	0	0	0	0	0	0	0	0
0	0	0	0	0	0	0	0	0	0	0.625	0	0	0.424242	0	0	0	0	0	0	0	0	0	0	0	0	0	0	0	0	0	0	0	0	0	0	0	0	0	0	0	0	0	0	0	0	0	0	0	0
0	0	0.166667	0.705357	0	0	0	1	0.026316	0.025	0	0	0	0	0	0	0	0	0	0	0	0	0	0	0	0	0	0	0	0	0	0	0	0	0	0	0	0	0	0	0	0	0	0	0	0	0	0	0	0
0	0	0	0	0	0	0.043478	0.083333	0.105263	0.1	0	0	0	0	0	0.097561	0.108108	0.077586	0.238095	0	0	0.236842	0	0	0	0	0	0	0	0	0	0	0	0	0	0	0	0	0	0	0	0	0	0	0	0	0	0	0	0
0	0	0.041667	0.008929	0	0	0	0.020833	0.105263	0.1	0.0625	0	0	0.181818	0	0.097561	0	0	0	0	0	0	0	0	0	0	0	0	0	0	0	0	0	0	0	0	0	0	0	0	0	0	0	0	0	0	0	0	0	0
0	0	0.166667	0.017857	0	0	0	0.083333	0	0	0	0	0	0	0	0	0	0	0	0	0.105263	0	0	0	0	0	0	0	0	0	0	0	0	0	0	0	0.038462	0.25	0	0	0	0	0	0	0	0	0	0	0	0
0	0	0.083333	0.089286	0.181818	0.208333	0.043478	0.125	0.105263	0.025	0	0.375	0.142857	0.090909	0.216216	0.073171	0.162162	0.103448	0.261905	0.1	0	0.157895	0	0.02	0.142857	0	0	0	0.111111	0.125	0.142857	0	0	0	0	0	0	0	0.074074	0	0	0	0	0	0	0	0.2	0	0	0
0	0	0	0	0	0	0	0	0	0	0	0	0	0	0	0.073171	0.108108	0.017241	0	0	0	0	0	0.04	0	0	0.181818	0.3	0	0	0	0	0	0	0	0	0	0	0	0	0	0	0	0	0	0	0	0	0	0
0	0	0	0	0	0	0	0.020833	0.026316	0.025	0	0	0	0.287879	0.162162	0	0	0	0	0	0	0	0	0.11	0	0	0	0	0	0	0	0	0	0	0	0	0	0	0	0	0	0	0	0	0	0	0	0	0	0
0	0	0	0	0	0	0	0.083333	0.105263	0.075	0	0	0	0	0	0.121951	0.081081	0.077586	0.238095	0	0	0.157895	0	0	0	0	0	0	0	0	0	0	0	0	0	0	0	0	0	0	0	0	0	0	0	0	0	0	0	0
0	0	0	0	0	0	0.086957	0.229167	0.157895	0.05	0	0	0	0	0	0.02439	0.027027	0	0	0	0	0	0	0.06	0.142857	0	0	0	0.111111	0.125	0.142857	0	0	0	0	0	0	0	0	0	0	0	0	0	0	0	0.2	0	0	0
0	0	0.208333	0	0	0	0.086957	0.083333	0.078947	0.025	0	0	0	0	0	0	0	0	0	0	0.131579	0	0	0.01	0	0	0	0	0	0	0	0	0	0	0	0.071429	0.019231	0	0	0	0	0	0	0	0	0	0	0	0	0
0	0	0.083333	0.017857	0.090909	0	0	0.083333	0.105263	0.05	0	0.125	0.142857	0.060606	0.108108	0.097561	0.108108	0.068966	0.309524	0	0	0.210526	0.137255	0.08	0	0	0	0	0	0	0	0	0	0	0	0	0	0	0	0.125	0.08	0.095238	0	0	0	0	0	0.087719	0	0
0	0	0	0	0	0	0	0	0	0	0	0	0	0.015152	0	0.02439	0.027027	0.034483	0	0	0	0	0.039216	0.09	0	0.166667	0.181818	0.2	0	0	0	0	0	0	0	0	0	0	0	0	0	0	0	0	0	0	0	0.070175	0	0
0	0	0	0.017857	0	0	0	0.041667	0.052632	0	0	0	0	0	0	0.04878	0.054054	0.051724	0.190476	0.1	0.052632	0.210526	0.078431	0.01	0	0	0	0	0	0	0	0.166667	0	0	0	0	0	0	0	0	0	0	0	0	0	0	0	0	0	0
0	0	0	0	0	0	0	0.020833	0.315789	0.15	0	0	0	0.015152	0.027027	0	0	0	0	0	0	0	0.147059	0.04	0	0	0	0	0	0	0	0	0	0	0	0	0	0	0	0	0	0	0	0	0	0	0	0.105263	0	0
0	0	0	0	0	0	0	0	0	0	0	0	0	0.030303	0.081081	0.073171	0.081081	0.353448	0	0	0	0	0.284314	0.23	0	0.166667	0	0	0.111111	0	0	0.333333	0	0	0	0	0	0	0	0	0	0	0.416667	0.25	0	0	0	0	0	0
0	0	0.166667	0	0	0	0.086957	0.083333	0.052632	0.075	0	0	0	0	0	0	0	0	0	0	0.105263	0	0.058824	0.05	0	0	0	0	0	0	0	0	0	0	0	0	0.153846	0.25	0	0	0	0	0	0	0	0	0	0	0	0
0	0	0	0	0	0	0	0	0	0	0	0	0	0	0	0.02439	0.027027	0.077586	0	0	0	0	0	0	0	0.166667	0.181818	0.4	0	0	0	0	0	0	0	0	0	0	0	0	0	0	0	0	0	0	0	0	0	0
0	0.003378	0	0	0	0	0	0	0	0.05	0.125	0	0	0.818182	0.27027	0	0	0	0	0	0	0	0	0.08	0	0	0	0	0	0	0	0	0	0	0	0	0	0	0	0	0	0	0	0	0	0	0	0	0	0
0	0.006757	0.333333	0.714286	0	0	0.086957	0.25	0.184211	0.2	0	0	0	0.060606	0.162162	0	0	0	0	0	0	0	0	0.4	0	0	0	0	0	0	0	0	0	0	0	0	0	0	0	0	0	0	0	0	0	0	0	0	0	0
0	0.000676	0	0	0	0	0	0.208333	0.315789	0.225	0	0	0	0	0.108108	0	0	0	0	0	0	0	0	0.07	0	0	0	0	0	0	0	0	0	0	0	0	0	0	0	0	0	0	0	0	0	0	0	0	0	0
0	0.002027	0	0	0	0	0	0.125	0.105263	0	0	0	0	0.060606	0.135135	0.243902	0.243243	0.103448	0.047619	0	0	0	0	0.07	0	0.333333	0	0	0	0	0	0	0	0	0	0	0	0	0	0	0	0	0	0	0	0	0	0	0	0
0	0	0	0	0	0	0	0	0	0	0	0	0	0	0	0	0.054054	0.112069	0.47619	0.25	0	0.631579	0	0.07	0	0	0	0	0	0	0	0	0	0	0	0	0	0	0	0	0	0	0	0	0	0	0	0	0	0
0	0	0	0	0	0	0	0	0	0	0	0	0	0	0	0.02439	0.027027	0.258621	0	0	0	0	0	0.07	0	0.166667	0.181818	0.2	0	0	0	0	0	0	0	0	0	0	0	0	0	0	0	0	0	0	0	0	0	0
0	0.000676	0	0	0	0	0	0	0	0.15	0	0	0	0.393939	0.378378	0.02439	0.027027	0	0	0	0	0	0	0.02	0	0	0	0	0	0	0	0	0	0	0	0	0	0	0	0	0	0	0	0	0	0	0	0	0	0
0	0.00473	0	0.214286	0	0	0.217391	0.708333	0.236842	0.125	0	0	0	0	0	0.02439	0.027027	0	0	0	0	0	0	0.36	0	0	0	0	0	0	0	0	0	0.5	0	0	0	0	0	0	0	0	0	0	0	0	0	0	0	0
0	0	0	0	0	0	0.130435	0.166667	0.263158	0.375	0	0	0	0	0.189189	0	0	0	0	0	0	0	0	0.06	0	0	0	0	0	0	0	0	0	0	0	0	0	0	0	0	0	0	0	0	0	0	0	0	0	0
0	0.000676	0	0	0	0	0	0	0	0.025	0	0	0	0	0	0.04878	0.135135	0.112069	0	0	0	0	0	0.05	0	0.166667	0	0	0	0	0	0	0	0	0	0	0	0	0	0	0	0	0	0	0	0	0	0	0	0
0	0.002703	0.583333	0	0	0	0.173913	0.333333	0.421053	0.05	0	0	0	0	0.027027	0.02439	0	0	0.02381	0.05	0.315789	0	0	0.06	0	0	0	0	0	0	0	0	0	0	0	0.142857	0.076923	0.5	0	0	0	0	0	0	0	0	0	0	0	0
0	0	0	0	0	0	0	0	0	0	0	0	0	0	0.081081	0.073171	0.081081	0.068966	0.166667	0.05	0	0.105263	0	0.03	0.142857	0	0	0	0.111111	0.125	0.142857	0	0	0	0	0	0	0	0	0	0	0	0	0	0	0	0.2	0	0	0
0	0	0	0	0	0	0	0	0	0	0	0	0	0	0	0.02439	0.027027	0.215517	0	0	0	0	0	0	0.142857	0.166667	0.181818	0.2	0.111111	0.125	0.142857	0	0	0	0	0	0	0	0	0	0	0	0	0	0	0	0.2	0	0	0
0	0	0	0	0	0	0	0	0	0	0	0	0	0.257576	0.351351	0	0	0	0	0	0	0	0	0.01	0.142857	0	0	0	0.111111	0.125	0.142857	0	0	0	0	0	0	0	0	0	0	0	0	0	0	0	0.2	0.070175	0	0
0.4	0	0	0	0	0	0.043478	0.083333	0.105263	0.05	0	0	0	0	0	0.121951	0.135135	0.103448	0.261905	0	0	0.157895	0	0.02	0	0	0	0	0	0	0	0.25	0	0	0	0	0	0	0	0	0	0	0	0	0	0	0	0.017544	0	0
0	0.000676	0	0	0	0	0.086957	0.083333	0.157895	0.05	0	0	0	0	0.027027	0	0	0	0	0	0	0	0	0.02	0.142857	0	0	0	0.111111	0.125	0.142857	0	0	0	0	0	0	0	0	0	0	0	0	0	0	0	0.2	0	0	0
0	0	0.208333	0	0	0	0.065217	0.125	0.078947	0	0	0	0	0	0.027027	0	0	0	0	0	0.184211	0	0	0	0.142857	0	0	0	0.111111	0.125	0.142857	0	0	0	0	0	0	0.5	0	0	0	0	0	0	0	0	0.2	0	0	0
0	0	0.166667	0.017857	0.181818	0.083333	0.043478	0.083333	0.105263	0.1	0	0.125	0.285714	0.060606	0.27027	0.170732	0.189189	0.103448	0.333333	0.1	0	0.263158	0	0.12	0	0	0	0	0	0	0	0	0	0	0	0	0	0	0.074074	0	0	0	0	0	0	0	0	0	0	0
0	0	0	0	0	0	0	0	0	0	0	0	0	0	0	0	0.027027	0.077586	0	0	0	0	0	0.07	0	0.166667	0.181818	0.2	0	0	0	0	0	0	0	0	0	0	0	0	0	0	0	0	0	0	0	0	0	0
0	0.002027	0	0	0	0	0	0	0	0	0	0	0	0.515152	0.027027	0.02439	0.027027	0	0	0	0	0	0	0.14	0	0	0	0	0	0	0	0	0	0	0	0	0	0	0	0	0	0	0	0	0	0	0	0	0	0
0	0	0.083333	0.089286	0	0	0.086957	0.125	0.078947	0.075	0	0	0	0.015152	0.054054	0	0	0	0	0	0	0	0	0.31	0	0	0	0	0	0	0	0	0	0	0	0	0	0	0	0	0	0	0	0	0	0	0	0	0	0
0	0	0.166667	0.035714	0	0	0	0	0	0	0	0	0	0	0.027027	0	0.054054	0.077586	0.190476	0.2	0.105263	0.157895	0	0.02	0	0	0	0	0	0	0	0	0	0	0	0.285714	0.076923	0	0	0	0	0	0	0	0	0	0	0	0	0
0	0	0	0	0	0	0.043478	0.166667	0.157895	0.05	0	0	0	0.015152	0.054054	0	0	0	0	0	0	0	0	0.03	0	0	0	0	0	0	0	0	0	0	0	0	0	0	0	0	0	0	0	0	0	0	0	0	0	0
0	0.000676	0	0	0	0	0	0	0	0	0	0	0	0.030303	0.054054	0.04878	0.108108	0.353448	0.190476	0	0	0.210526	0	0.27	0	0.333333	0	0	0	0	0	0	0	0	0	0	0	0	0	0	0	0	0	0	0	0	0	0	0	0
0	0	0.166667	0	0	0	0	0.083333	0.184211	0.075	0	0	0	0.015152	0.054054	0	0	0	0	0	0.105263	0	0	0.04	0	0	0	0	0	0	0	0	0	0	0	0	0.076923	0.25	0	0	0	0	0	0	0	0	0	0	0	0
0	0.001351	0.083333	0.125	0.545455	0.166667	0.086957	0.25	0.210526	0.25	0.0625	0.625	0.857143	0.287879	0.540541	0.365854	0.324324	0.137931	0.47619	0.1	0	0.315789	0.235294	0.15	0.142857	0	0	0	0.111111	0	0.142857	0	0	0	0	0	0	0.25	0.074074	0.3125	0.4	0.190476	0	0	0	0	0	0	0	0
0	0.002703	0	0	0	0	0	0	0	0	0.03125	0	0	0.469697	0.108108	0.02439	0.027027	0.008621	0	0	0	0	0.343137	0.04	0.142857	0	0	0	0.111111	0	0.142857	0	0	0	0	0	0	0	0	0	0	0	0	0	0	0	0	0	0	0
0	0.001351	0	0.098214	0.272727	0	0.478261	0.5625	0.105263	0.025	0	0	0	0.015152	0.027027	0	0	0	0	0	0	0	0.196078	0.27	0	0	0	0	0	0	0	0	0	0	0	0	0	0	0.148148	0	0	0	0	0	0	0	0	0.105263	0	0
0.5	0	0	0.035714	0.090909	0	0	0.083333	0.105263	0.05	0	0	0	0.015152	0.027027	0.146341	0.162162	0.112069	0.333333	0	0	0.157895	0.098039	0	0	0	0	0	0	0	0	0.5	0	0	0	0	0	0	0	0	0	0	0	0	0	0	0	0	0	0
0	0	0	0	0	0	0.130435	0.083333	0.131579	0.125	0.0625	0	0	0.015152	0.054054	0	0	0	0	0	0	0	0.058824	0.06	0	0	0	0	0	0	0	0	0	0	0	0	0	0	0.148148	0	0	0	0	0	0	0	0	0	0	0
0	0.002703	0.5	0	0	0	0.173913	0.25	0.157895	0.1	0.25	0	0	0	0	0	0	0	0	0	0.315789	0	0.117647	0.05	0	0	0	0	0	0	0.142857	0	0	0	0	0	0.230769	0	0	0	0	0	0	0	0	0	0	0.052632	0	0
0	0	0	0	0	0	0	0	0	0	0	0	0	0	0.027027	0.02439	0.081081	0.060345	0.452381	0.55	0	0.263158	0	0.24	0	0	0	0	0	0	0	0	0	0	0	0	0	0	0	0	0	0	0	0	0	0	0	0	0	0
0	0	0	0	0	0	0	0	0	0	0	0	0	0	0	0.02439	0.027027	0.103448	0	0	0	0	0	0.27	0	0.166667	0.363636	0.4	0	0	0	0	0	0	0	0	0	0	0	0	0	0	0	0	0	0	0	0	0	0
0	0.005405	0	0	0	0	0	0	0	0	0.0625	0	0	0.833333	0.189189	0	0	0	0	0	0	0	0	0.47	0	0	0	0	0	0	0	0	0	0	0	0	0	0	0	0	0	0	0	0	0	0	0	0	0	0
0	0.000676	0	0	0	0	0.043478	0.083333	0.105263	0.05	0	0	0	0	0.027027	0.121951	0.162162	0.068966	0.238095	0	0	0.157895	0	0.05	0	0	0	0	0	0	0	0	0	0	0	0	0	0	0	0	0	0	0	0	0	0	0	0	0	0
0	0	0	0	0	0	0	0	0	0	0	0	0	0	0.027027	0.02439	0.27027	0.241379	0.047619	0	0	0.052632	0	0.17	0	0.5	0	0	0	0	0	0	0	0	0	0	0	0	0	0	0	0	0	0	0	0	0	0	0	0
0	0.000676	0.166667	0	0	0	0	0.0625	0.131579	0.2	0	0	0	0	0.027027	0	0	0	0	0	0.157895	0	0	0	0	0	0	0	0	0	0	0	0	0	0	0	0	0.5	0	0	0	0	0	0	0	0	0	0	0	0
0	0	0	0	0	0	0	0	0	0	0	0	0	0.015152	0	0.02439	0.027027	0.172414	0	0	0	0	0.176471	0.01	0	0.166667	0.545455	0.4	0.111111	0	0.142857	0	0	0	0	0	0	0	0	0	0	0	0	0	0	0	0	0.122807	0	0
0	0.000676	0	0	0	0	0	0	0	0	0.0625	0	0	0.454545	0.108108	0.097561	0.108108	0.017241	0.047619	0.1	0	0	0.117647	0.01	0	0	0	0	0.111111	0.125	0.142857	0	0	0	0	0	0	0	0	0	0	0	0	0	0	0	0	0.245614	0	0
0.4	0	0	0.035714	0.181818	0.083333	0	0.083333	0.105263	0.1	0	0	0	0.030303	0.027027	0.146341	0.162162	0.12931	0.309524	0	0	0.157895	0.058824	0.02	0	0	0	0	0	0	0	0	0	0	0	0	0	0	0	0	0	0	0	0	0	0	0	0.035088	0	0
0	0	0	0	0	0	0	0.041667	0.315789	0.2	0	0	0	0.015152	0.054054	0	0	0	0	0	0	0	0	0	0	0	0	0	0	0	0	0	0	0	0	0	0	0	0	0	0	0	0	0	0	0	0	0.035088	0	0
0	0	0.208333	0	0	0	0	0.104167	0.157895	0.025	0	0	0	0.015152	0.054054	0	0	0	0	0	0.315789	0	0.058824	0.01	0	0	0	0	0	0	0	0	0	0	0	0	0	0	0	0	0	0	0	0	0	0	0	0.052632	0	0
0	0	0.166667	0.035714	0.272727	0.083333	0.086957	0.041667	0.105263	0	0	0	0	0	0.027027	0.097561	0.108108	0.068966	0.428571	0.4	0.105263	0.315789	0	0.01	0.142857	0	0	0	0.111111	0.125	0.142857	0	0	0	0	0.285714	0.076923	0	0.074074	0	0	0	0	0	0	0	0.2	0	0	0
0	0	0	0	0	0	0	0	0	0	0	0	0	0	0.027027	0.02439	0.027027	0.112069	0	0	0	0	0	0.02	0	0.166667	0.181818	0.2	0.111111	0.125	0.142857	0	0	0	0	0	0	0	0	0	0	0	0	0	0	0	0	0.035088	0	0
0	0.000676	0	0.410714	0	0	0.195652	0.416667	0.263158	0.05	0	0	0	0	0.027027	0	0	0	0	0	0	0	0	0.1	0.142857	0	0	0	0.111111	0.125	0.142857	0	0	0	0	0	0	0	0	0	0	0	0	0	0	0	0.2	0.192982	0	0
0.2	0	0.083333	0.017857	0	0	0	0.041667	0.052632	0.05	0	0	0	0	0	0.04878	0.081081	0.086207	0.190476	0.1	0.052632	0.157895	0	0.03	0	0	0	0	0	0	0	0	0	0	0	0.142857	0.038462	0	0	0	0	0	0	0	0	0	0	0	0	0
0	0	0.333333	0	0	0	0	0.1875	0.236842	0.075	0	0	0	0	0.027027	0	0	0	0	0	0.263158	0	0	0.01	0	0	0	0	0	0	0	0	0	0	0	0	0.192308	0.75	0	0	0	0	0	0	0	0	0	0.070175	0	0
0	0	0.333333	0.035714	0.090909	0.083333	0.043478	0.083333	0.105263	0.1	0.0625	0.125	0.142857	0.090909	0.162162	0.121951	0.189189	0.12069	0.380952	0.4	0	0.263158	0	0.05	0	0	0	0	0	0	0	0	0	0	0	0	0	0	0	0	0	0	0	0	0	0	0	0	0	0
0	0	0	0	0	0	0	0	0	0	0	0	0	0.015152	0.027027	0.02439	0.027027	0.362069	0	0	0	0	0	0.05	0	0.166667	0.181818	0.2	0	0	0	0	0	0	0	0	0	0	0	0	0	0	0	0	0	0	0	0	0	0
0	0.000676	0	0	0	0	0	0	0	0.025	0.125	0	0	0.409091	0.081081	0	0	0	0	0	0	0	0	0.01	0	0	0	0	0	0	0	0	0	0	0	0	0	0	0	0	0	0	0	0	0	0	0	0	0	0
0	0	0	0.098214	0	0	0.130435	0.1875	0.026316	0.05	0	0	0	0	0	0	0	0	0	0	0	0	0	0.19	0	0	0	0	0	0	0	0	0	0	0	0	0	0	0	0	0	0	0	0	0	0	0	0	0	0
0	0	0.083333	0	0	0	0.043478	0.083333	0.052632	0	0	0	0	0	0	0.073171	0.054054	0.068966	0.238095	0.1	0	0.157895	0	0.01	0	0	0	0	0	0	0	0	0	0	0	0.142857	0.038462	0	0	0	0	0	0	0	0	0	0	0	0	0
0	0.000676	0	0	0	0	0.130435	0.291667	0.105263	0.075	0	0	0	0	0	0	0	0	0	0	0	0	0	0.03	0	0	0	0	0	0	0	0	0	0	0	0	0	0	0	0	0	0	0	0	0	0	0	0	0	0
0	0.000676	0.166667	0	0	0	0.043478	0.083333	0.026316	0	0	0	0	0	0	0	0	0	0	0	0.210526	0	0	0.02	0	0	0	0	0	0	0	0	0	0	0	0	0.038462	0	0	0	0	0	0	0	0	0	0	0	0	0
0	0	0.083333	0.035714	0.181818	0.083333	0.043478	0.083333	0.105263	0.05	0	0.125	0.285714	0.030303	0.243243	0.170732	0.216216	0.086207	0.428571	0.1	0	0.210526	0.058824	0.21	0	0	0	0	0	0	0	0	0	0	0	0	0	0	0	0	0	0	0	0	0	0	0	0	0	0
0	0	0	0	0	0	0	0	0	0	0	0	0	0.015152	0	0.02439	0.027027	0.043103	0	0	0	0	0.058824	0.04	0	0.166667	0.181818	0.2	0	0	0	0	0	0	0	0	0	0	0	0	0	0	0	0	0	0	0	0	0	0
0	0	0	0	0	0	0	0	0	0	0.0625	0	0	0.484848	0.054054	0.04878	0	0	0	0	0	0	0.117647	0.1	0	0	0	0	0	0	0	0	0	0	0	0	0	0	0	0	0	0	0	0	0	0	0	0	0	0
0	0	0	0.0625	0	0	0.086957	0.166667	0.052632	0.125	0	0	0	0.015152	0.054054	0	0	0	0	0	0	0	0.107843	0.29	0	0	0	0	0	0	0	0	0	0	0	0	0	0	0	0	0	0	0	0	0	0	0	0	0	0
0.2	0	0	0	0	0	0.043478	0.041667	0.105263	0.05	0	0	0	0	0.027027	0.097561	0.027027	0.086207	0.142857	0	0	0.105263	0.019608	0	0	0	0	0	0	0	0	0	0	0	0	0	0	0	0	0	0	0	0	0	0	0	0	0	0	0
0	0	0	0	0	0	0.065217	0.125	0.263158	0.075	0.0625	0	0	0.030303	0.108108	0.04878	0	0	0	0	0	0	0.019608	0.07	0	0	0	0	0	0	0	0	0	0	0	0	0	0	0	0	0	0	0	0	0	0	0.2	0	0	0
0	0	0.166667	0	0	0	0.086957	0.125	0.078947	0.025	0	0	0	0.015152	0.054054	0	0	0	0	0	0.105263	0	0.058824	0.01	0	0	0	0	0	0	0	0	0	0	0	0	0.038462	0.25	0	0	0	0	0	0	0	0	0	0	0	0
0	0.000676	0.166667	0.017857	0.181818	0.083333	0.043478	0.083333	0.105263	0.05	0.0625	0	0.142857	0.121212	0.108108	0.121951	0.189189	0.068966	0.285714	0.4	0	0.210526	0	0.03	0	0	0	0	0	0	0	0	0	0	0	0	0	0	0.074074	0	0	0	0	0	0	0	0	0	0	0
0	0	0	0	0	0	0	0	0	0	0	0	0	0.015152	0.027027	0.02439	0.027027	0.077586	0	0	0	0	0	0.07	0	0.166667	0.181818	0.2	0	0	0	0	0	0	0	0	0	0	0	0	0	0	0	0	0	0	0	0	0	0
0	0.002027	0	0	0	0	0	0	0	0	0.125	0	0	0.666667	0	0	0	0	0	0	0	0	0	0.06	0	0	0	0	0	0	0	0	0	0	0	0	0	0	0	0	0	0	0	0	0	0	0	0	0	0
0	0	0.083333	0.098214	0	0	0	0.083333	0.052632	0.05	0	0	0	0.015152	0.054054	0	0	0	0	0	0	0	0	0.21	0	0	0	0	0	0	0	0	0	0	0	0	0	0	0	0	0	0	0	0	0	0	0	0	0	0
0	0	0	0	0	0	0	0.041667	0.052632	0	0	0	0	0	0	0.121951	0.162162	0.086207	0.190476	0	0	0.105263	0	0	0	0	0	0	0	0	0	0	0	0	0	0	0	0	0	0	0	0	0	0	0	0	0	0	0	0
0	0	0	0	0	0	0	0	0.210526	0.15	0	0	0	0.030303	0.054054	0	0	0	0	0	0	0	0	0.03	0	0	0	0	0	0	0	0	0	0	0	0	0	0	0	0	0	0	0	0	0	0	0	0	0	0
0	0	0.291667	0	0	0	0	0.125	0.052632	0.05	0	0	0	0.015152	0.054054	0	0	0	0	0	0.131579	0	0	0.01	0	0	0	0	0	0	0	0	0	0	0	0	0.076923	0.25	0	0	0	0	0	0	0	0	0	0	0	0
0	0	0	0	0	0	0	0	0.052632	0.05	0	0.125	0.142857	0.060606	0.108108	0.146341	0.216216	0.086207	0.5	0	0	0.236842	0.078431	0.03	0	0	0	0	0	0	0	0	0	0	0	0	0	0	0	0.125	0.08	0.095238	0	0	0	0	0	0	0	0
0	0	0	0	0	0	0	0	0	0	0	0	0	0	0	0.02439	0.027027	0.198276	0	0	0	0	0.166667	0.05	0	0.166667	0.090909	0	0.111111	0	0.142857	0	0	0	0	0	0	0	0	0	0	0	0	0	0	0	0	0	0	0
0	0.002703	0	0	0	0	0	0	0	0	0	0	0	0.484848	0.027027	0.02439	0.027027	0	0	0	0	0	0.166667	0.04	0	0	0	0	0	0	0	0	0	0	0	0	0	0	0	0	0	0	0	0	0	0	0	0	0	0
0	0.001351	0	0.205357	0	0	0	0.0625	0.052632	0.05	0	0	0	0.015152	0.027027	0	0	0	0	0	0	0	0.45098	0.26	0.142857	0	0	0	0	0	0.142857	0	0	0	0	0	0	0	0	0	0	0	0	0	0	0	0.2	0	0	0
0.3	0	0.083333	0	0	0	0.043478	0.083333	0.052632	0.05	0	0	0	0	0.027027	0.073171	0.081081	0.068966	0.238095	0.1	0.052632	0.210526	0.058824	0	0	0	0	0	0	0	0	0	0	0	0	0.142857	0.038462	0	0	0.125	0.08	0	0	0	0	0	0.2	0	0	0
0	0	0.166667	0	0	0	0	0.041667	0.157895	0.075	0	0	0	0.136364	0.324324	0	0	0	0	0	0.105263	0	0.137255	0.06	0	0	0	0	0	0	0	0	0	0	0	0.285714	0.076923	0	0	0.125	0.08	0	0	0	0	0	0	0	0	0.142857
0	0	0.208333	0	0	0	0.021739	0.083333	0.052632	0.025	0.03125	0	0	0	0.027027	0	0	0	0	0	0.105263	0	0.019608	0.01	0	0	0	0	0	0	0	0	0	0	0	0	0.115385	0	0	0	0	0	0	0	0	0	0	0	0	0
0	0	0.166667	0.053571	0.272727	0.083333	0	0.041667	0.105263	0.1	0.0625	0.25	0	0.060606	0.162162	0.146341	0.162162	0.077586	0.428571	0.15	0	0.263158	0	0.06	0	0	0	0	0	0	0	0	0	0	0	0	0	0	0	0	0	0	0	0	0	0	0	0	0	0
0	0	0	0	0	0	0	0	0	0	0	0	0	0	0	0	0	0.206897	0.02381	0	0	0	0	0.1	0	0.166667	0.181818	0.2	0	0	0	0	0	0	0	0	0	0	0	0	0	0	0	0	0	0	0	0	0	0
0	0.001351	0	0	0	0	0	0	0	0	0	0	0	0.409091	0.081081	0.02439	0.027027	0.008621	0	0	0	0	0	0.14	0	0	0	0	0	0	0	0	0	0	0	0	0	0	0	0	0	0	0	0	0	0	0	0	0	0
0	0	0	0	0	0	0.043478	0.083333	0.105263	0	0	0	0	0	0	0.146341	0.081081	0.086207	0.190476	0	0	0.157895	0	0.02	0	0	0	0	0	0	0	0	0	0	0	0	0	0	0	0	0	0	0	0	0	0	0	0	0	0
0	0	0	0	0	0	0.086957	0.083333	0.105263	0.05	0	0	0	0.015152	0.027027	0	0	0	0	0	0	0	0	0.02	0	0	0	0	0	0	0	0	0	0	0	0	0	0	0	0	0	0	0	0	0	0	0	0	0	0
0	0	0	0	0	0	0	0	0	0	0	0	0	0	0.054054	0.04878	0.162162	0.275862	0	0	0	0	0	0.12	0	0.333333	0	0	0	0	0	0	0	0	0	0	0	0	0	0	0	0	0	0	0	0	0	0	0	0
0	0	0.083333	0.035714	0.272727	0	0.086957	0.083333	0.105263	0.05	0	0.125	0.142857	0	0.108108	0.121951	0.108108	0.137931	0.428571	0.4	0	0.210526	0.215686	0.11	0.142857	0	0	0	0	0.125	0.142857	0	0	0	0	0	0	0	0.148148	0	0	0	0	0	0	0	0	0	0	0
0	0	0	0	0	0	0	0	0	0	0	0	0	0	0	0.02439	0	0.060345	0	0	0	0	0.058824	0.06	0	0.166667	0.181818	0.2	0	0	0	0	0	0	0	0	0	0	0	0	0	0	0	0	0	0	0	0	0	0
0	0.000676	0	0	0	0	0	0	0	0	0	0	0	0.181818	0.027027	0	0	0	0	0	0	0	0.058824	0.14	0.142857	0	0	0	0	0	0.142857	0	0	0	0	0	0	0	0	0	0	0	0	0	0	0	0	0	0	0
0	0	0	0.169643	0	0	0.086957	0.166667	0.078947	0.05	0.25	0	0	0.015152	0.054054	0	0	0	0	0	0	0	0.235294	0.35	0	0	0	0	0	0.125	0	0	0	0	0	0	0	0	0	0	0	0	0	0	0	0	0	0	0	0
0.3	0	0	0	0.090909	0	0.043478	0.083333	0.052632	0	0	0	0	0	0.027027	0.146341	0.162162	0.094828	0.238095	0	0	0.210526	0	0.02	0.142857	0	0	0	0	0	0.142857	0	0	0	0	0	0	0	0	0	0	0	0	0	0	0	0	0	0	0
0	0	0.5	0.071429	0.181818	0.083333	0	0.125	0.263158	0.1	0	0.25	0.285714	0.121212	0.189189	0.04878	0.054054	0.017241	0.047619	0.1	0.210526	0	0.058824	0.06	0	0	0	0	0	0	0	0	0	0	0	0.142857	0.038462	0	0	0	0	0	0	0	0	0	0	0	0	0
0	0	0	0.071429	0	0	0.043478	0.125	0.105263	0.05	0.0625	0.25	0.285714	0.090909	0.189189	0.121951	0.162162	0.077586	0.309524	0.1	0	0.263158	0.411765	0.09	0	0	0	0	0	0	0	0	0	0	0	0	0	0	0	0	0	0	0	0	0	0	0	0	0	0
0	0	0	0	0	0	0	0	0	0	0	0	0	0	0	0.02439	0.027027	0.060345	0	0	0	0	0.156863	0.03	0	0.166667	0.181818	0.2	0	0	0	0	0	0	0	0	0	0	0	0	0	0	0	0	0	0	0	0	0	0
0	0.004054	0	0	0	0	0	0	0	0	0	0	0	0.333333	0	0	0	0	0	0	0	0	0.196078	0.07	0.142857	0	0	0	0.111111	0	0	0	0	0	0	0	0	0	0	0	0	0	0	0	0	0	0	0	0	0
0	0.000676	0	0.071429	0	0	0.173913	0.25	0.026316	0.075	0	0	0	0.030303	0.054054	0	0	0	0	0	0	0	0.392157	0.27	0.142857	0	0	0	0.111111	0	0.142857	0	0	0	0	0	0	0	0	0	0	0	0	0	0	0	0	0	0	0
0.2	0	0.083333	0.017857	0.090909	0	0	0.041667	0.052632	0	0	0	0	0	0	0.04878	0.081081	0.043103	0.142857	0.1	0	0.157895	0.04902	0.01	0	0	0	0	0	0	0	0.166667	0	0	0	0.142857	0.038462	0	0	0	0	0	0	0	0	0	0	0	0	0
0.4	0	0	0	0	0	0	0	0	0	0	0	0	0.015152	0.054054	0.073171	0.189189	0.310345	0.190476	0.1	0	0	0.313725	0.23	0	0.5	0	0	0	0	0	0.166667	0.666667	0	0	0	0	0	0	0	0	0	0.333333	0	0	0	0	0	0	0
0	0	0.166667	0	0	0	0.043478	0.041667	0.052632	0.05	0	0	0	0	0.027027	0	0	0	0	0	0.157895	0	0.04902	0.02	0	0	0	0	0	0	0	0	0	0	0	0	0	0.5	0	0	0	0	0	0	0	0	0	0	0	0
0	0	0.083333	0.053571	0.090909	0.083333	0.043478	0.083333	0.157895	0.1	0	0.125	0.428571	0.060606	0.108108	0.146341	0.216216	0.077586	0.238095	0.1	0	0.157895	0.27451	0.08	0.142857	0	0	0	0	0	0	0	0	0	0	0	0	0	0.074074	0	0	0	0	0	0	0	0	0	0	0
0	0	0	0	0	0	0	0	0	0.025	0	0	0	0	0	0.02439	0.027027	0.051724	0	0	0	0	0.117647	0.02	0.142857	0.166667	0.181818	0.2	0.111111	0	0	0	0	0	0	0	0	0	0	0	0	0	0	0	0	0	0.2	0	0	0
0	0.000676	0	0	0	0	0	0	0	0.025	0.0625	0	0	0.272727	0.054054	0	0	0	0	0	0	0	0.176471	0.08	0	0	0	0	0	0	0.142857	0	0	0	0	0	0	0	0	0	0	0	0	0	0	0	0	0	0	0
0	0.000676	0	0.133929	0	0	0.304348	0.25	0.052632	0.05	0.0625	0	0	0.015152	0	0	0	0	0	0	0	0	0.254902	0.29	0.142857	0	0	0	0	0	0	0	0	0	0	0	0	0	0	0	0	0	0	0	0	0	0	0	0	0
0.2	0	0	0	0	0	0.043478	0.041667	0.105263	0.075	0	0	0	0	0	0.121951	0.135135	0.086207	0.214286	0	0	0.157895	0	0.02	0	0	0	0	0	0	0	0.25	0	0	0	0	0	0	0	0	0	0	0	0	0	0	0	0	0	0
0	0.000676	0	0	0	0	0	0	0	0.05	0	0	0	0.030303	0.054054	0.073171	0.216216	0.293103	0.047619	0	0	0	0.186275	0.2	0	0.333333	0	0	0	0	0	0.166667	0.666667	0	0	0	0	0	0	0	0	0	0	0	0	0	0	0	0	0
0	0	0.166667	0	0	0	0.021739	0.0625	0.026316	0.025	0	0	0	0	0	0	0	0	0	0	0.210526	0	0.117647	0	0	0	0	0	0	0	0	0	0	0	0	0	0	0.5	0	0	0	0	0	0	0	0	0	0	0	0
0	0.010811	0.166667	0.205357	0	0	0	0.208333	0.131579	0.125	0	0	0.285714	0.060606	0.135135	0	0	0	0	0	0	0	0.147059	0.26	0	0	0	0	0	0	0	0	0	0	0	0	0	0	0	0	0	0	0	0	0	0	0	0	0	0
0.3	0	0	0	0	0	0.043478	0.083333	0.105263	0.1	0	0	0	0	0	0.121951	0.135135	0.086207	0.238095	0	0	0.157895	0	0.01	0.142857	0	0	0	0	0	0	0	0	0	0	0	0	0	0	0	0	0	0	0	0	0	0	0	0	0
0.3	0.008108	0	0.017857	0	0	0	0.125	0.210526	0	0	0	0	0.015152	0.054054	0.268293	0.297297	0.439655	0.285714	0	0	0.368421	0.333333	0.34	0	0.666667	0	0.1	0.111111	0	0.142857	0	0	0	0	0	0	0	0	0	0	0	0	0	0	0	0	0	1	0
0	0.001351	0.166667	0	0	0	0	0.041667	0.052632	0.05	0	0	0	0	0	0	0	0	0	0	0.263158	0	0.009804	0.02	0	0	0	0	0	0	0	0	0	0	0	0	0	0.5	0	0	0	0	0	0	0	0	0	0	0	0
0	0.000676	0.083333	0.053571	0	0	0	0.166667	0.263158	0.25	0	0	0	0	0.054054	0.219512	0.297297	0.086207	0.190476	0.2	0.052632	0.105263	0	0.07	0	0	0	0	0	0	0	0	0	0	0	0.142857	0.038462	0	0	0	0	0	0	0	0	0	0	0	0	0
0	0.000676	0	0	0	0	0	0.083333	0.105263	0.05	0	0	0	0	0	0.097561	0.135135	0.344828	0	0	0	0	0	0.1	0	0.333333	0.181818	0.4	0	0	0	0	0	0	0	0	0	0	0	0	0	0	0	0	0	0	0	0	0	0
0	0.000676	0	0	0	0	0	0.020833	0	0.125	0	0	0	0	0.675676	0	0	0	0	0	0	0	0	0.02	0	0	0	0	0	0	0	0	0	0	0	0	0	0	0	0	0	0	0	0	0	0	0	0	0	0
0	0.001351	0	0.4375	0.090909	0	0.086957	0.229167	0.052632	0.05	0	0	0	0	0.027027	0	0	0	0	0	0	0	0	0.12	0.142857	0	0	0	0.111111	0.125	0.142857	0	0	0	0	0	0	0	0	0	0	0	0	0	0	0	0.2	0	0	0
0.3	0	0	0.035714	0.181818	0	0.086957	0.083333	0.131579	0.125	0	0	0	0	0	0.146341	0.135135	0.086207	0.02381	0	0	0.052632	0	0.01	0.142857	0.166667	0	0	0.111111	0.125	0.142857	0	0	0	0	0	0	0	0.148148	0	0	0	0	0	0	0	0.2	0	0	0
0	0	0	0	0	0	0	0	0	0	0	0	0	0	0	0.02439	0.135135	0.215517	0.047619	0	0	0	0	0.01	0	0.083333	0	0	0	0	0	0	0	0	0	0	0	0	0	0	0	0	0	0	0	0	0	0	0	0
0	0.000676	0.416667	0	0	0	0	0.145833	0.131579	0.1	0	0	0	0	0	0	0	0	0	0	0.289474	0	0	0.01	0	0	0	0	0	0	0	0	0	0	0	0	0.019231	0.25	0	0	0	0	0	0	0	0	0	0	0	0
0	0.000676	0	0	0	0	0	0	0	0	0	0	0	0.015152	0.054054	0.04878	0.081081	0.094828	0.261905	0.1	0	0.157895	0.176471	0.08	0	0	0	0	0.111111	0	0	0	0	0	0	0	0	0	0	0	0	0	0	0	0	0	0	0	0	0
0	0	0	0	0	0	0	0	0	0	0	0	0	0.015152	0	0.02439	0.027027	0.103448	0	0	0	0	0.117647	0.1	0	0.166667	0.181818	0.1	0	0	0	0	0	0	0	0	0	0	0	0	0	0	0	0	0	0	0	0	0	0
0	0	0	0	0	0	0	0	0	0	0	0	0	0.272727	0	0	0	0	0	0	0	0	0.039216	0.09	0	0	0	0	0	0	0	0	0	0	0	0	0	0	0	0	0	0	0	0	0	0	0	0	0	0
0	0	0	0.089286	0	0	0.086957	0.145833	0.078947	0.025	0	0	0	0.030303	0.054054	0	0	0	0	0	0	0	0.27451	0.34	0	0	0	0	0.111111	0	0	0	0	0.5	0	0	0	0	0	0	0	0	0	0	0	0	0	0	0	0
0.3	0.000676	0.083333	0	0	0	0.043478	0.083333	0.052632	0.05	0	0	0	0.015152	0.027027	0.097561	0.108108	0.094828	0.285714	0.1	0.052632	0.157895	0.078431	0.02	0	0	0	0	0	0	0	0	0	0	0	0.142857	0.038462	0	0	0	0	0	0	0	0	0	0	0	0	0
0	0	0	0	0	0	0.086957	0.083333	0.105263	0	0	0	0	0.015152	0.054054	0	0	0	0	0	0	0	0.039216	0.01	0	0	0	0	0	0	0	0	0	0	0	0	0	0	0	0	0	0	0	0	0	0	0	0	0	0
0.3	0	0	0	0	0	0	0	0	0	0	0	0	0.045455	0.108108	0.073171	0.189189	0.206897	0.047619	0	0	0	0.078431	0.15	0	0.333333	0	0	0	0.125	0	0	0.666667	0	0	0	0	0	0	0	0	0	0.333333	0	0	0	0	0	0	0
0	0	0	0	0	0	0.086957	0.083333	0.105263	0	0	0	0	0	0	0.121951	0.135135	0.068966	0.214286	0	0	0.157895	0	0.02	0	0	0	0	0	0	0	0	0	0	0	0	0	0	0	0	0	0	0	0	0	0	0	0	0	0
0	0	0.25	0	0	0	0.086957	0.229167	0.157895	0.075	0	0	0	0.015152	0	0	0	0	0	0	0.157895	0	0	0	0	0	0	0	0	0	0	0	0	0	0	0	0.076923	0.25	0	0	0	0	0	0	0	0	0	0	0	0
0	0	0.166667	0.035714	0.181818	0.083333	0.130435	0.166667	0.157895	0.05	0	0.125	0.142857	0.060606	0.216216	0.195122	0.135135	0.086207	0.309524	0.1	0	0.421053	0	0.11	0	0	0	0	0	0	0	0	0	0	0	0	0	0	0.074074	0	0	0	0	0	0	0	0	0	0	0
0	0	0	0	0	0	0	0	0.026316	0	0	0	0	0	0	0.02439	0.027027	0.043103	0	0	0	0	0	0.04	0	0.166667	0	0.2	0	0	0	0	0	0	0	0	0	0	0	0	0	0	0	0	0	0	0	0	0	0
0	0	0	0	0	0	0.086957	0.083333	0.105263	0.1	0	0	0	0	0	0.121951	0.108108	0.051724	0.238095	0	0	0.157895	0	0	0	0	0	0	0	0	0	0	0	0	0	0	0	0	0	0	0	0	0	0	0	0	0	0	0	0
0	0	0	0	0	0	0	0	0.473684	0.625	0	0	0	0	0	0	0	0	0	0	0	0	0	0.01	0	0	0	0	0	0	0	0	0	0	0	0	0	0	0	0	0	0	0	0	0	0	0	0	0	0
0	0	0.166667	0	0	0	0.086957	0.104167	0.052632	0.05	0.0625	0	0	0	0	0	0	0	0	0	0.210526	0	0	0	0	0	0	0	0	0	0	0	0	0	0	0	0	0.25	0	0	0	0	0	0	0	0	0	0	0	0
0	0	0.166667	0.107143	0.090909	0.125	0.043478	0.083333	0.105263	0.05	0	0.25	0.142857	0.106061	0.135135	0.219512	0.189189	0.12069	0.357143	0.15	0	0.263158	0	0.02	0.142857	0	0	0	0.111111	0.125	0.142857	0	0	0	0	0	0	0	0.074074	0	0	0	0	0	0	0	0.2	0	0	0
0	0	0	0	0	0	0.021739	0	0	0	0	0	0	0	0	0.02439	0.027027	0.025862	0	0	0	0	0	0	0	0	0.181818	0.2	0	0	0	0	0	0	0	0	0	0	0	0	0	0	0	0	0	0	0	0	0	0
0	0	0	0	0	0	0	0.020833	0.052632	0.025	0	0	0	0.121212	0.351351	0	0	0	0	0	0	0	0	0	0	0	0	0	0	0	0	0	0	0	0	0	0	0	0	0	0	0	0	0	0	0	0	0	0	0
0	0	0	0.107143	0	0	0.130435	0.270833	0.026316	0.075	0	0	0	0	0	0	0	0	0	0	0	0	0	0.28	0.285714	0	0	0	0.222222	0.25	0.285714	0	0	0	0	0	0	0	0	0	0	0	0	0	0	0	0.4	0	0	0
0	0	0	0	0	0	0.043478	0.083333	0.105263	0	0	0	0	0	0	0.121951	0.135135	0.051724	0.190476	0	0	0.263158	0	0.02	0.142857	0	0	0	0.111111	0.125	0.142857	0	0	0	0	0	0	0	0	0	0	0	0	0	0	0	0.2	0	0	0
0	0	0	0	0	0	0.217391	0.208333	0.263158	0.025	0	0	0	0	0	0.02439	0	0	0	0	0	0	0	0.02	0	0	0	0	0	0	0	0	0	0	0	0	0	0	0.222222	0	0	0	0	0	0	0	0	0	0	0
0	0	0	0	0	0	0	0.020833	0.026316	0	0	0	0	0	0.108108	0.097561	0.594595	0.491379	0.095238	0	0	0	0	0.18	0.428571	0	0	0	0.333333	0.375	0.428571	0	0	0	0	0	0	0	0	0	0	0	0	0	0	0	0.6	0	0	0
0	0	0.375	0	0	0	0.152174	0.1875	0	0.05	0.0625	0	0	0	0	0	0	0	0	0	0.210526	0	0	0	0	0	0	0	0	0	0	0	0	0	0	0	0.038462	0	0	0	0	0	0	0	0	0	0	0	0	0
0	0	0.083333	0.053571	0.090909	0.083333	0.043478	0.125	0.157895	0.15	0	0.125	0	0.090909	0.27027	0.121951	0.108108	0.103448	0.285714	0.2	0	0.473684	0	0.05	0	0	0	0	0	0	0	0	0	0	0	0	0	0	0	0	0	0	0	0	0	0	0	0	0	0
0	0	0	0	0	0	0	0	0	0	0	0	0	0	0	0	0.027027	0.051724	0	0	0	0	0	0.05	0	0.166667	0.181818	0.2	0	0	0	0	0	0	0	0	0	0	0	0	0	0	0	0	0	0	0	0	0	0
0	0.002027	0	0	0	0	0	0	0	0	0.125	0	0	0.909091	0.027027	0	0	0	0	0	0	0	0	0.25	0	0	0	0	0	0	0	0	0	0	0	0	0	0	0	0	0	0	0	0	0	0	0	0	0	0
0	0	0	0.035714	0.090909	0	0	0.083333	0.105263	0.05	0	0	0	0	0	0.146341	0.135135	0.103448	0.238095	0	0	0.157895	0	0.03	0	0	0	0	0	0	0	0	0	0	0	0	0	0	0	0	0	0	0	0	0	0	0	0	0	0
0	0	0	0.089286	0	0	0.086957	0.208333	0.473684	0.225	0	0	0.285714	0.060606	0.108108	0	0	0	0	0	0	0	0	0.03	0	0	0	0	0	0	0	0	0	0	0	0	0	0	0	0	0	0	0	0	0	0	0	0	0	0
0	0	0.333333	0	0	0	0.043478	0.145833	0.105263	0.05	0	0	0	0.015152	0.027027	0	0	0	0	0	0.157895	0	0	0.01	0	0	0	0	0	0	0	0	0	0	0	0	0	0.5	0	0	0	0	0	0	0	0	0	0	0	0
0	0	0.083333	0.053571	0.181818	0.083333	0.043478	0.083333	0.105263	0	0	0.25	0.428571	0.151515	0.297297	0.146341	0.162162	0.094828	0.309524	0.1	0	0.315789	0	0.05	0	0	0	0	0	0	0	0	0	0	0	0	0	0	0.074074	0	0	0	0	0	0	0	0	0	0	0
0	0	0	0	0	0	0	0	0	0	0	0	0	0	0	0.02439	0.081081	0.258621	0	0	0	0	0	0.05	0	0.166667	0.090909	0.6	0	0	0	0	0	0	0	0	0	0	0	0	0	0	0	0	0	0	0	0	0	0
0	0.001351	0	0	0	0	0	0	0	0	0	0	0	0.590909	0.027027	0	0	0	0	0	0	0	0	0.04	0	0	0	0	0	0	0	0	0	0	0	0	0	0	0	0	0	0	0	0	0	0	0	0	0	0
0	0	0	0	0	0	0.086957	0.083333	0.105263	0.1	0	0	0	0	0	0.121951	0.135135	0.103448	0.238095	0	0	0.157895	0	0	0	0	0	0	0	0	0	0	0	0	0	0	0	0	0	0	0	0	0	0	0	0	0	0	0	0
0	0	0.208333	0	0	0	0.043478	0.208333	0.105263	0.075	0	0	0	0.015152	0.081081	0	0	0	0	0	0.131579	0	0	0	0	0	0	0	0	0	0	0	0	0	0	0	0	0.25	0	0	0	0	0	0	0	0	0	0	0	0
0	0	0	0	0	0	0	0.020833	0.026316	0	0	0	0	0	0	0.02439	0.027027	0.12069	0	0	0	0	0.156863	0.05	0	0.166667	0.181818	0.2	0.111111	0	0	0	0	0	0	0	0	0	0	0	0	0	0	0	0	0	0.2	0.210526	0	0
0	0.000676	0	0	0	0	0	0	0	0	0	0	0	0.469697	0.027027	0	0	0	0	0	0	0	0.137255	0.04	0.142857	0	0	0	0	0	0	0	0	0	0	0	0	0	0	0	0	0	0	0	0	0	0.2	0.052632	0	0
0	0.002027	0	0.160714	0	0	0.26087	0.3125	0.026316	0.025	0	0	0	0.015152	0.027027	0	0	0	0	0	0	0	0.27451	0.27	0	0	0	0	0	0	0.142857	0	0	0	0	0	0	0	0	0	0	0	0	0	0	0	0.2	0.421053	0	0
0	0.000676	0	0	0	0	0.043478	0.041667	0.131579	0.1	0	0	0	0	0	0.146341	0.135135	0.094828	0.261905	0	0	0.157895	0.068627	0	0	0	0	0	0	0	0	0.25	0	0	0	0	0	0	0	0	0	0	0	0	0	0	0	0.035088	0	0
0	0.000676	0	0	0	0	0	0.145833	0.421053	0.125	0	0	0	0	0	0	0	0	0	0	0	0	0.078431	0.04	0	0	0	0	0	0	0	0	0	0	0	0	0	0	0	0	0	0	0	0	0	0	0	0.105263	0	0
0	0	0	0	0	0	0	0.020833	0.026316	0.025	0	0	0	0.045455	0.108108	0.170732	0.216216	0.706897	0.047619	0	0	0.052632	0.637255	0.2	0.142857	0.5	0	0	0	0	0	0.25	0	0	0	0	0	0	0	0	0	0	0.666667	0.5	0.25	0	0	0.315789	0	0
0	0	0.208333	0.008929	0	0	0.065217	0.0625	0.026316	0.05	0	0	0	0	0	0	0	0	0	0	0.157895	0	0.009804	0	0	0	0	0	0	0	0	0	0	0	0	0	0	0	0	0	0	0	0	0	0	0	0	0.035088	0	0
0	0	0	0	0	0	0	0.020833	0	0	0	0	0	0	0	0.02439	0.027027	0.051724	0	0	0	0	0	0.21	0.142857	0.166667	0.090909	0.2	0.111111	0	0.142857	0	0	0	0	0	0	0	0	0	0	0	0	0	0	0	0	0	0	0
0	0	0	0.017857	0	0	0	0.104167	0.131579	0.35	0.125	0	0	0	0.135135	0.097561	0.135135	0.017241	0.047619	0.1	0	0	0	0.3	0	0.166667	0	0	0	0	0	0	0	0.5	0	0.285714	0	0	0	0	0	0	0	0	0	0	0	0	0	0.285714
0	0.002027	0	0.169643	0	0	0.130435	0.145833	0.052632	0.125	0	0	0	0	0	0	0	0	0	0	0	0	0	0.39	0.142857	0	0	0	0.111111	0	0	0	0	0	0	0	0	0	0	0	0	0	0	0	0	0	0	0	0	0
0	0	0	0	0	0	0.086957	0.041667	0.105263	0.05	0	0	0	0	0	0.121951	0.135135	0.103448	0.261905	0	0	0.157895	0	0.09	0	0	0	0	0	0	0	0	0	0	0	0	0	0	0	0	0	0	0	0	0	0	0	0	0	0
0	0.001351	0	0.071429	0.272727	0	0.108696	0.354167	0.368421	0.2	0	0	0	0	0.162162	0.02439	0.027027	0.008621	0.02381	0	0	0	0	0.2	0	0	0	0	0.111111	0	0	0	0	0	0	0	0	0	0	0	0	0	0	0	0	0	0	0	0	0
0	0	0.166667	0.053571	0.090909	0.166667	0.086957	0.083333	0.105263	0.05	0	0.25	0.285714	0.060606	0.27027	0.170732	0.189189	0.12069	0.52381	0.2	0.052632	0.368421	0	0.08	0	0	0	0	0	0	0	0	0	0	0	0	0	0	0	0	0	0	0	0	0	0	0	0	0	0
0	0	0	0	0	0	0	0	0	0	0	0	0	0	0	0.02439	0.027027	0.043103	0.047619	0	0	0.052632	0	0.01	0	0.166667	0.272727	0.5	0	0	0	0	0	0	0	0	0	0	0	0	0	0	0	0	0	0	0	0	0	0
0	0.002703	0	0.321429	0	0	0	0.4375	0.131579	0.075	0	0	0	0	0.027027	0.02439	0.027027	0	0	0	0	0	0	0.45	0	0	0	0	0	0	0	0	0	0	0	0	0	0	0	0	0	0	0	0	0	0	0	0	0	0
0	0	0	0.035714	0	0	0	0.104167	0.105263	0.05	0	0	0	0	0	0.121951	0.108108	0.103448	0.190476	0	0	0.157895	0	0.09	0	0	0	0	0	0	0	0	0	0	0	0	0	0	0	0	0	0	0	0	0	0	0	0	0	0
0	0	0	0.008929	0	0	0	0.041667	0.263158	0.375	0	0	0	0	0	0	0	0	0	0	0	0	0	0.14	0	0	0	0	0	0	0	0	0	0	0	0	0	0	0	0	0	0	0	0	0	0	0	0	0	0
0	0	0	0.008929	0	0	0	0	0.026316	0.025	0	0	0	0.030303	0.081081	0.073171	0.135135	0.387931	0.095238	0	0	0.105263	0	0.47	0	0.333333	0	0	0	0	0	0	0	0	0	0	0	0	0	0	0	0	0	0	0	0	0	0	0	0
0	0.000676	0.333333	0.017857	0	0	0	0.166667	0.157895	0.1	0	0	0	0	0	0	0	0	0	0	0.368421	0	0	0.1	0	0	0	0	0	0	0	0	0	0	0	0	0	0	0	0	0	0	0	0	0	0	0	0	0	0
0	0	0.166667	0.035714	0.090909	0	0.043478	0.125	0.105263	0	0	0.125	0.142857	0.060606	0.135135	0.121951	0.162162	0.12931	0.5	0.3	0	0.368421	0	0.03	0.142857	0	0	0	0	0	0.714286	0	0	0	0	0	0	0	0.074074	0	0	0	0	0	0	0	0	0	0	0
0	0	0	0	0	0	0	0	0	0	0	0	0	0	0	0.02439	0.027027	0.172414	0	0	0	0	0	0	0	0.166667	0.090909	0.2	0.111111	0	0	0	0	0	0	0	0	0	0	0	0	0	0	0	0	0	0	0	0	0
0	0.000676	0	0	0	0	0.086957	0.083333	0.105263	0.075	0	0	0	0.030303	0.567568	0	0	0	0	0	0	0	0	0.07	0	0	0	0	0.111111	0	0	0	0	0	0	0	0	0	0.222222	0	0	0	0	0	0	0	0	0	0	0
0	0.000676	0	0.017857	0	0	0	0.083333	0.131579	0	0	0	0	0	0	0.121951	0.135135	0.077586	0.309524	0.1	0	0.210526	0	0	0.142857	0	0	0	0	0	0	0	0	0	0	0	0	0	0	0	0	0	0	0	0	0	0	0	0	0
0	0.001351	0	0.098214	0.090909	0	0.130435	0.270833	0.263158	0	0	0	0	0	0	0.02439	0.027027	0	0	0	0	0	0	0	0	0	0	0	0.222222	0	0	0	0	0	0	0	0	0	0.296296	0	0	0	0	0	0	0	0	0	0	0
0	0	0	0	0	0	0	0	0	0	0	0	0	0	0.135135	0.243902	0.27027	0.189655	0.047619	0	0	0	0	0.12	0	0.333333	0	0	0.222222	0.25	0.142857	0	0	0	0	0	0	0	0	0	0	0	0.5	0	0	0	0	0	0	0
0	0.000676	0.333333	0.008929	0.045455	0	0.086957	0.104167	0.052632	0	0	0	0	0	0	0	0	0	0	0	0.157895	0	0	0	0	0	0	0	0.111111	0	0	0	0	0	0	0	0	0.25	0	0	0	0	0	0	0	0	0	0	0	0
0	0	0.083333	0.035714	0.181818	0.083333	0.086957	0.041667	0.052632	0.1	0.0625	0	0	0.121212	0.243243	0.146341	0.162162	0.112069	0.309524	0.2	0.052632	0.368421	0.235294	0.04	0	0	0	0	0	0.125	0.142857	0	0	0	0	0.142857	0.038462	0	0.074074	0.625	0.16	0.190476	0	0	0	0	0	0.403509	0	0
0	0	0	0	0	0	0	0	0	0	0	0	0	0.015152	0.027027	0.02439	0.027027	0.275862	0	0	0	0	0.039216	0.03	0.142857	0.166667	0.181818	0.2	0	0	0	0	0	0	0	0	0	0	0	0	0	0	0	0	0	0	0	0.210526	0	0
0	0	0	0	0	0	0	0	0	0	0	0	0	0.681818	0	0	0	0	0	0	0	0	0.078431	0.07	0	0	0	0	0.111111	0	0.142857	0	0	0	0	0	0	0	0	0	0	0	0	0	0	0	0	0.368421	0	0
0	0	0	0.169643	0	0	0.173913	0.354167	0.052632	0.25	0.0625	0	0	0.015152	0.027027	0	0	0	0	0	0	0.052632	0.215686	0.26	0.142857	0	0	0	0	0	0.142857	0	0	0	0	0	0	0	0	0	0	0	0	0	0	0	0	0.578947	0	0
0.3	0	0.083333	0	0	0	0.043478	0.083333	0.052632	0	0	0	0	0.015152	0.054054	0.121951	0.135135	0.077586	0.261905	0.1	0.052632	0.105263	0.009804	0.01	0	0	0	0	0	0	0	0	0	0	0	0.142857	0.038462	0	0	0.125	0	0	0	0	0	0	0	0.035088	0	0
0	0	0	0	0	0	0.086957	0.083333	0.105263	0.1	0	0	0	0.015152	0.054054	0	0	0	0	0	0	0.052632	0.039216	0.03	0	0	0	0	0	0	0	0	0	0	0	0	0	0	0	0	0	0	0	0	0	0	0	0.140351	0	0
0.4	0	0	0	0	0	0	0	0	0	0	0	0	0.015152	0.054054	0.146341	0.378378	0.525862	0.190476	0.1	0	0.052632	0.176471	0.16	0	0.166667	0	0	0	0.125	0	0	0.666667	0	0	0	0	0	0	0	0	0	0.333333	0.25	0	0	0	0.22807	0	0
0	0	0.208333	0	0	0	0.043478	0.125	0.026316	0.025	0	0	0	0.015152	0.027027	0	0	0	0	0	0.184211	0.052632	0	0.02	0	0	0	0	0	0	0	0	0	0	0	0	0.153846	0	0	0	0	0	0	0	0	0	0	0.087719	0	0
0	0	0.166667	0.053571	0.272727	0.083333	0.130435	0.125	0.105263	0.05	0	0.125	0	0.075758	0.135135	0.121951	0.189189	0.163793	0.5	0.2	0	0.315789	0.284314	0.09	0.142857	0	0	0	0	0	0.142857	0	0	0	0	0	0	0	0.222222	0.375	0.16	0.285714	0	0	0	0	0	0.070175	0	0
0.2	0	0	0	0	0	0	0	0	0	0	0	0	0.015152	0.027027	0.02439	0.054054	0.12931	0	0	0	0	0.245098	0.22	0	0.166667	0.181818	0.2	0.111111	0.125	0.142857	0.25	0	0	0	0	0	0	0	0	0	0	0	0	0	0	0	0.070175	0	0
0	0.000676	0	0.160714	0	0	0.173913	0.229167	0.078947	0.15	0	0	0	0.015152	0.054054	0	0	0	0	0	0	0	0.137255	0.31	0	0	0	0	0	0	0	0	0	0	0	0	0	0	0	0	0	0	0	0	0	0	0	0	0	0
0	0	0	0.017857	0.090909	0	0.043478	0.083333	0.105263	0	0	0	0	0	0	0.073171	0.081081	0.086207	0.238095	0	0	0.157895	0.098039	0.05	0	0	0	0	0.111111	0	0	0.25	0	0	0	0	0	0	0	0	0	0	0	0	0	0	0	0	0	0
0	0	0	0	0	0	0	0.020833	0.105263	0	0	0	0	0.30303	0.216216	0	0	0	0	0	0	0	0.078431	0.34	0.142857	0	0	0	0.111111	0	0	0	0	0	0	0	0	0	0	0	0	0	0	0	0	0	0	0.052632	0	0
0.1	0.004054	0.666667	0.25	0.636364	0.666667	0.086957	0.083333	0.210526	0.2	0.3125	0.375	0.142857	0.333333	1	0.292683	0.324324	0.112069	0.5	0.3	0	0.263158	0.421569	0.06	0.142857	0	0	0	0.111111	0	0	0	0	0	0	0	0	0	0.592593	0.5	0.16	1	0	0	0	0	0	0.649123	0	0
0	0	0	0	0	0	0	0	0	0	0	0	0	0	0	0.02439	0.027027	0.034483	0	0	0	0	0.068627	0	0.142857	0.166667	0.181818	0.2	0.111111	0	0	0	0	0	0	0	0	0	0	0	0	0	0	0	0	0	0	0.035088	0	0
0	0.000676	0	0	0	0	0	0	0	0	0	0	0	0.636364	0.054054	0	0	0	0	0	0	0	0.156863	0.04	0	0	0	0	0	0	0	0	0	0	0	0	0	0	0	0	0	0	0	0	0	0	0	0.087719	0	0
0	0	0	0.178571	0	0	0.152174	0.291667	0.105263	0.05	0.03125	0	0	0.015152	0.027027	0	0	0	0	0	0	0	0.156863	0.24	0	0	0	0	0	0	0	0	0	0	0	0	0	0	0	0	0	0	0	0	0	0	0	0.368421	0	0
0.5	0	0	0	0	0	0.043478	0.083333	0.105263	0.05	0	0	0	0	0	0.121951	0.135135	0.103448	0.261905	0	0	0.210526	0.058824	0.02	0	0	0	0	0	0	0	0	0	0	0	0	0	0	0	0	0.04	0	0	0	0	0	0	0.105263	0	0
0	0	0	0	0	0	0	0	0.105263	0	0.125	0	0	0.151515	0.351351	0	0	0	0	0	0	0	0.098039	0	0	0	0	0	0	0	0	0	0	0	0	0	0	0	0	0	0	0	0	0	0	0	0	0.070175	0	0
0	0	0.25	0	0	0	0.173913	0.125	0.105263	0	0.1875	0	0	0	0.054054	0	0	0	0	0	0.184211	0	0.039216	0	0	0	0	0	0	0	0	0	0	0	0	0	0	0.5	0	0	0	0	0	0	0	0	0	0.017544	0	0
0	0	0.083333	0.035714	0.090909	0	0.043478	0.041667	0.052632	0.05	0	0.25	0.285714	0.075758	0.135135	0.04878	0.108108	0.077586	0.238095	0.1	0	0.368421	0.137255	0.15	0	0	0	0	0	0	0	0	0	0	0	0.142857	0.038462	0	0	0	0	0	0	0	0	0	0	0	0	0
0	0	0	0	0	0	0	0	0	0	0	0	0	0.015152	0	0.02439	0.027027	0.008621	0	0	0	0	0.098039	0.05	0	0.166667	0.181818	0.2	0	0	0	0	0	0	0	0	0	0	0	0	0	0	0	0	0	0	0	0	0	0
0	0	0	0	0	0	0	0	0	0	0	0	0	0.333333	0	0	0	0	0	0	0	0	0.098039	0.07	0	0	0	0	0	0	0	0	0	0	0	0	0	0	0	0	0	0	0	0	0	0	0	0	0	0
0	0	0	0.089286	0	0	0.130435	0.25	0.078947	0.05	0	0	0	0.030303	0.054054	0	0	0	0	0	0	0	0.303922	0.32	0	0	0	0	0	0	0	0	0	0.5	0	0	0	0	0	0	0	0	0	0	0	0	0	0	0	0
0.4	0	0.083333	0.035714	0	0	0	0.041667	0.052632	0	0	0	0	0.015152	0.027027	0.073171	0.054054	0.051724	0.190476	0.1	0.052632	0.157895	0.029412	0.03	0	0	0	0	0	0	0	0.25	0	0	0	0.142857	0.038462	0	0	0	0	0	0	0	0	0	0	0	0	0
0	0	0	0	0	0	0	0	0.052632	0	0	0	0	0.136364	0.135135	0	0	0	0	0	0	0	0.058824	0	0	0	0	0	0	0	0	0	0	0	0	0	0	0	0	0	0	0	0	0	0	0	0	0	0	0
0.2	0	0	0	0	0	0	0	0	0	0	0	0	0.045455	0.027027	0.073171	0.189189	0.353448	0.142857	0	0	0.052632	0.382353	0.12	0.142857	0.333333	0	0	0.111111	0	0.142857	0.166667	0.666667	0	0	0	0	0	0	0	0	0	0.333333	0	0	0	0	0	0	0
0	0	0.166667	0	0	0	0.043478	0.125	0.105263	0.05	0	0	0	0.015152	0.054054	0	0	0	0	0	0.157895	0	0.04902	0	0	0	0	0	0	0	0	0	0	0	0	0	0.038462	0.25	0	0	0	0	0	0	0	0	0	0	0	0
0	0	0	0	0	0	0	0	0	0	0	0	0	0	0	0.04878	0.081081	0.482759	0	0	0	0	0	0	0	0	0	0	0	0	0	0	0	0	0	0	0	0	0	0	0	0	0	0	0	0.2	0	0	0	0
0	0	0	0	0	0	0	0.083333	0.105263	0.1	0	0	0	0	0	0.097561	0.108108	0.043103	0.238095	0	0	0.315789	0	0	0	0	0	0	0	0	0	0	0	0	0	0	0	0	0	0	0	0	0	0	0	0	0	0	0	0
0	0	0.041667	0	0	0	0.173913	0.125	0.368421	0.6	0.0625	0.375	0.428571	0.121212	0	0.243902	0	0	0	0	0	0	0	0	0	0	0	0	0	0	0	0	0	0	0	0	0	0	0	0	0	0	0	0	0	0	0	0	0	0
0	0	0.75	0.098214	0	0	0	0.25	0.105263	0.1	0	0	0	0	0	0	0	0	0	0	0.605263	0	0	0	0	0	0	0	0	0	0	0	0	0	0	0	0.019231	0.25	0	0	0	0	0	0	0	0	0	0	0	0
0	0	0.166667	0.035714	0.090909	0.083333	0.043478	0.083333	0.105263	0.1	0	0.25	0.285714	0.19697	0.216216	0.121951	0.189189	0.103448	0.238095	0.1	0	0.315789	0.382353	0.14	0.142857	0	0	0	0.111111	0	0	0	0	0	0	0	0	0	0.074074	0	0.24	0	0	0	0	0	0.2	0.122807	0	0
0	0.000676	0	0	0	0	0	0	0	0	0	0	0	0.424242	0	0	0	0	0	0	0	0	0.058824	0.38	0.142857	0	0	0	0.111111	0	0.142857	0	0	0	0	0	0	0	0	0	0	0	0	0	0	0	0	0.105263	0	0
0.3	0	0	0	0	0	0.043478	0.083333	0.105263	0.1	0	0	0	0	0	0.146341	0.135135	0.103448	0.261905	0	0	0.157895	0.04902	0.08	0	0	0	0	0	0	0	0.25	0	0	0	0	0	0	0	0	0	0	0	0	0	0	0	0	0	0
0	0.000676	0	0.116071	0	0	0	0.083333	0.105263	0.05	0	0	0	0.015152	0.027027	0	0	0	0	0	0	0	0.058824	0.22	0.142857	0	0	0	0.111111	0	0.142857	0	0	0	0	0	0	0	0	0	0	0	0	0	0	0	0.2	0	0	0
0	0	0.166667	0	0	0	0	0.0625	0.052632	0.05	0	0	0	0	0	0	0	0	0	0	0.157895	0	0	0.02	0	0	0	0	0	0	0	0	0	0	0	0	0	0.25	0	0	0	0	0	0	0	0	0	0.052632	0	0
0	0	0.166667	0.053571	0.090909	0.083333	0.086957	0.166667	0.105263	0.1	0	0.125	0.428571	0.181818	0.378378	0.170732	0.216216	0.112069	0.452381	0.3	0	0.473684	0.27451	0.24	0	0	0	0	0.111111	0.125	0.142857	0	0	0	0	0.285714	0	0	0.074074	0.25	0.08	0.428571	0	0	0	0.2	0	0.035088	0	0
0	0	0	0	0	0	0	0	0	0	0	0	0	0	0.054054	0.04878	0.054054	0.284483	0	0	0	0	0.078431	0.08	0	0.166667	0.181818	0.2	0.111111	0.125	0.142857	0	0	0	0	0	0	0	0	0	0	0	0	0	0	0.2	0	0.035088	0	0
0	0	0	0	0	0	0	0	0	0.05	0	0	0	0	0	0	0	0	0	0	0	0	0.156863	0	0.142857	0	0	0	0	0.125	0	0	0	0	0	0	0	0	0	0	0	0	0	0	0	0	0	0.105263	0	0
0	0	0.041667	0.116071	0	0	0.217391	0.270833	0.052632	0.025	0	0	0	0	0.027027	0	0	0	0	0	0	0	0.362745	0.25	0	0	0	0	0.222222	0.125	0.142857	0	0	0	0	0	0	0	0	0	0	0	0	0	0	0	0.2	0.263158	0	0
0.4	0	0	0.035714	0	0	0	0.083333	0.157895	0.05	0	0	0	0	0.027027	0.121951	0.135135	0.12069	0.238095	0	0	0.157895	0.04902	0.01	0	0	0	0	0	0	0	0.333333	0	0	0	0	0	0	0	0	0.08	0	0	0	0	0	0	0.105263	0	0
0	0.000676	0	0	0	0	0	0	0.105263	0.175	0	0	0	0	0.162162	0.04878	0	0	0	0	0	0	0.088235	0.02	0	0	0	0	0.111111	0	0.142857	0	0	0	0	0	0	0	0	0	0	0	0	0	0	0	0	0.035088	0	0
1	0	0	0	0	0	0	0	0	0	0	0	0	0.015152	0.027027	0.097561	0.108108	0.439655	0.238095	0.2	0	0	0.352941	0.14	0	0.333333	0	0	0	0.125	0.142857	0	0	0	0	0	0	0	0	0	0	0	0.333333	0.25	0	0.2	0	0.473684	0	0
0	0	0.166667	0	0	0	0	0.0625	0.078947	0.05	0	0	0	0	0	0	0	0	0	0	0.105263	0	0.058824	0.01	0	0	0	0	0	0.125	0.142857	0	0	0	0	0	0.076923	0	0	0	0	0	0	0	0	0	0	0.035088	0	0
0	0	0	0	0	0	0	0	0	0	0	0	0	0.015152	0	0.02439	0.027027	0.051724	0	0	0	0	0.27451	0.24	0.142857	0.166667	0.181818	0.2	0.111111	0.125	0	0	0	0	0	0	0	0	0	0	0	0	0	0	0	0	0	0	1	0
0	0.001351	0	0	0	0	0	0	0	0	0	0	0	0.30303	0	0	0	0	0	0	0	0	0.176471	0.22	0	0	0	0	0.111111	0	0.142857	0	0	0	0	0	0	0	0	0	0	0	0	0	0	0	0.2	0	0	0
0	0	0	0.098214	0.090909	0	0.086957	0.166667	0.078947	0.125	0.125	0	0	0.030303	0.054054	0	0	0	0	0	0	0	0.127451	0.5	0	0	0	0	0.111111	0	0	0	0	0	0	0	0	0	0	0	0	0	0	0	0	0	0	0	0	0
0	0	0	0	0	0	0.086957	0.083333	0.105263	0.1	0	0	0	0.030303	0.054054	0	0	0	0	0	0	0	0.078431	0.11	0	0	0	0	0	0	0	0	0	0	0	0	0	0	0	0	0	0	0	0	0	0	0	0	0	0
0.2	0.000676	0	0	0	0	0	0	0	0	0	0	0	0.045455	0.054054	0.04878	0.108108	0.37069	0.095238	0	0	0	0.205882	0.36	0	0.166667	0	0	0	0.125	0.142857	0	0.666667	0	0	0	0	0	0	0	0	0	0.333333	0	0	0	0	0	0	0
0	0	0.166667	0	0	0	0.043478	0.083333	0.078947	0.05	0	0	0	0.030303	0.054054	0	0	0	0	0	0.052632	0	0.039216	0.02	0	0	0	0	0	0	0	0	0	0	0	0	0.038462	0.25	0	0	0	0	0	0	0	0	0	0	0	0
0	0	0	0	0	0	0	0	0	0	0	0	0	0	0	0	0.027027	0.025862	0	0	0	0	0	0	0	0.166667	0.181818	0.2	0	0	0	0	0	0	0	0	0	0	0	0	0	0	0	0	0	0	0	0	0	0
0	0.002027	0	0	0	0	0	0	0	0	0.0625	0	0	0.606061	0.027027	0.02439	0.027027	0	0	0	0	0	0	0.14	0	0	0	0	0	0	0	0	0	0	0	0	0	0	0	0	0	0	0	0	0	0	0	0	0	0
0	0	0	0.133929	0	0	0.173913	0.208333	0.026316	0.025	0	0	0	0.015152	0.027027	0	0	0	0	0	0	0	0	0.29	0	0	0	0	0	0	0	0	0	0	0	0	0	0	0	0	0	0	0	0	0	0	0	0	0	0
0	0	0	0	0	0	0.086957	0.083333	0.105263	0.05	0	0	0	0	0	0.121951	0.108108	0.086207	0.190476	0	0	0.210526	0	0	0	0	0	0	0	0	0	0	0	0	0	0	0	0	0	0	0	0	0	0	0	0	0	0	0	0
0	0	0	0	0	0	0	0	0.157895	0	0	0	0	0.106061	0.216216	0	0	0	0	0	0	0	0	0.06	0	0	0	0	0	0	0	0	0	0	0	0	0	0	0	0	0	0	0	0	0	0	0	0	0	0
0	0	0.333333	0	0	0	0.086957	0.208333	0.078947	0.05	0	0	0	0.030303	0.054054	0	0	0	0	0	0.210526	0	0	0.09	0	0	0	0	0	0	0	0	0	0	0	0	0.038462	0.5	0	0	0	0	0	0	0	0	0	0	0	0
0	0	0.083333	0.017857	0.090909	0.083333	0.043478	0.083333	0.105263	0.05	0	0	0	0.030303	0.081081	0.097561	0.162162	0.094828	0.309524	0.1	0	0.263158	0	0.08	0	0	0	0	0	0	0	0	0	0	0	0	0	0	0.074074	0	0	0	0	0	0	0	0	0	0	0
0	0	0	0	0	0	0	0	0	0	0	0	0	0	0	0.02439	0.027027	0.163793	0	0	0	0	0	0	0	0.166667	0.181818	0.2	0	0	0	0	0	0	0	0	0	0	0	0	0	0	0	0	0	0	0	0	0	0
0	0	0	0	0	0	0	0	0	0	0	0	0	0.212121	0.081081	0	0	0	0	0	0	0	0	0.02	0	0	0	0	0	0	0	0	0	0	0	0	0	0	0	0	0	0	0	0	0	0	0	0	0	0
0.2	0	0	0	0	0	0.043478	0.041667	0.105263	0	0	0	0	0.015152	0.027027	0.146341	0.162162	0.068966	0.285714	0	0	0.157895	0	0	0	0	0	0	0	0	0	0.166667	0	0	0	0	0	0	0	0	0	0	0	0	0	0	0	0	0	0
0	0	0	0	0	0	0	0	0.263158	0.3	0	0	0	0.015152	0.054054	0	0	0	0	0	0	0	0	0.07	0.142857	0	0	0	0.111111	0	0.142857	0	0	0	0	0	0	0	0	0	0	0	0	0	0	0	0	0	0	0
0	0.000676	0.083333	0.017857	0.090909	0	0.043478	0.083333	0.052632	0.05	0	0	0	0.060606	0.108108	0.097561	0.108108	0.034483	0.166667	0.3	0.052632	0.105263	0.098039	0.01	0	0	0	0	0	0	0	0	0	0	0	0.142857	0.038462	0	0	0	0	0	0	0	0	0	0	0	0	0
0	0.00473	0	0.267857	0	0	0.173913	0.5625	0.078947	0.025	0	0	0	0	0	0	0	0	0	0	0	0	0.666667	0.29	0	0	0	0	0	0	0	0	0	0	0	0	0	0	0	0	0	0	0	0	0	0	0	0	0	0
0	0.003378	0	0	0	0	0	0	0.026316	0.025	0	0	0	0	0.108108	0.121951	0.189189	0.431034	0.047619	0	0	0	0.45098	0.11	0	0.166667	0	0	0	0	0	0	0	0	0	0	0	0	0	0	0	0	0	0	0	0	0	0	0	0
0	0	0.333333	0	0	0	0.043478	0.104167	0.131579	0.025	0	0	0	0.015152	0.027027	0	0	0	0	0	0.210526	0	0.098039	0.01	0	0	0	0	0	0	0	0	0	0	0	0	0.153846	0.25	0	0	0	0	0	0	0	0	0	0	0	0
0	0	0	0	0	0	0	0	0	0	0	0	0.142857	0.106061	0.108108	0.170732	0.27027	0.12069	0.285714	0.1	0	0.210526	0.156863	0.03	0.142857	0	0	0	0	0	0	0	0	0	0	0	0	0	0	0.5625	0.4	0.238095	0	0	0	0	0	0	0	0
0	0	0	0	0	0	0	0	0	0	0	0	0	0.015152	0.027027	0.02439	0.027027	0.017241	0	0	0	0	0.078431	0.11	0	0.166667	0.181818	0.2	0.111111	0	0.142857	0	0	0	0	0	0	0	0	0	0	0	0	0	0	0	0.2	0	0	0
0	0	0	0	0	0	0	0	0	0	0	0	0	0.272727	0	0	0	0	0	0	0	0	0.323529	0.07	0	0	0	0	0.111111	0	0.142857	0	0	0	0	0	0	0	0	0	0	0	0	0	0	0	0	0.035088	0	0
0	0	0	0.071429	0	0	0	0.291667	0.078947	0.025	0	0	0	0.015152	0.054054	0	0	0	0	0	0	0	0.333333	0.29	0.142857	0	0	0	0.111111	0.125	0.142857	0	0	0	0	0	0	0	0	0	0	0	0	0	0	0	0	0	0	0
0.3	0	0	0.017857	0	0	0	0.166667	0.210526	0.15	0	0	0	0.015152	0.027027	0.243902	0.27027	0.086207	0.190476	0	0	0.105263	0.058824	0.06	0	0	0	0	0.111111	0.125	0	0	0	0	0	0	0	0	0	0	0	0	0	0	0	0	0	0	0	0
0.4	0	0	0	0	0	0	0	0	0	0	0	0	0.030303	0.027027	0.04878	0.189189	0.258621	0.047619	0	0	0.052632	0.176471	0.33	0.142857	0.333333	0	0	0.111111	0.125	0	0.25	0.333333	0	0	0	0	0	0	0	0	0	0.333333	0.5	0.25	0	0.2	0.192982	0	0
0	0	0.083333	0.089286	0.181818	0.166667	0.043478	0.166667	0.105263	0.15	0.0625	0.125	0.571429	0.121212	0	0.146341	0.216216	0.103448	0.547619	0.1	0	0.315789	0	0	0	0	0	0	0	0	0	0	0	0	0	0	0	0	0	0.1875	0.2	0.190476	0	0	0	0	0	0	0	0
0	0	0	0	0	0	0	0	0	0	0	0	0	0	0	0.073171	0.162162	0.310345	0	0	0	0	0	0	0	0	0	0	0	0	0	0	0	0	0	0	0	0	0	0	0	0	0	0	0	0	0	0	0	0
0	0	0	0	0	0	0	0	0	0	0.125	0	0	0.69697	0	0	0	0	0	0	0	0	0	0	0	0	0	0	0	0	0	0	0	0	0	0	0	0	0	0	0	0	0	0	0	0	0	0	0	0
0	0	0	0	0	0	0.043478	0.25	0.105263	0.1	0	0	0	0.212121	0	0.02439	0.027027	0	0	0	0	0	0	0	0	0	0	0	0	0	0	0	0	0	0	0	0	0	0	0	0.08	0	0	0	0	0	0	0	0	0
0	0	0	0	0	0	0	0.041667	0.105263	0.15	0.03125	0	0	0.030303	0	0.365854	0.567568	0.517241	0.047619	0	0	0.052632	0	0	0	0	0	0	0	0	0	0	0.666667	0	0	0	0	0	0	0	0	0	0	0	0	0	0	0	0	0
0	0	0.75	0.017857	0	0	0.173913	0.145833	0.078947	0.025	0.125	0	0	0	0	0	0	0	0	0	0.421053	0	0	0	0	0	0	0	0	0	0	0	0	0	0	0	0.115385	0.5	0	0	0	0	0	0	0	0	0	0	0	0
0	0	0	0	0	0	0	0	0	0	0.125	0	0	0.090909	0.324324	0.170732	0.189189	0.181034	0.547619	0.6	0	0.210526	0.284314	0.35	0.142857	0	0	0	0	0	0	0	0	0	0	0	0	0	0	0.25	0.32	0	0	0	0	0	0	0.070175	0	0
0	0	0	0	0	0	0	0	0	0	0	0	0	0.015152	0	0.02439	0.027027	0.077586	0	0	0	0	0.205882	0.21	0	0.166667	0.181818	0.2	0	0	0	0	0	0	0	0	0	0	0	0	0	0	0	0	0	0	0	0.017544	0	0
0	0	0	0	0	0	0	0	0	0	0	0	0	0.363636	0	0	0	0	0	0	0	0	0.22549	0.2	0	0	0	0	0	0	0	0	0	0	0	0	0	0	0	0	0	0	0	0	0	0	0	0	0	0
0	0.001351	0	0.1875	0	0	0.217391	0.229167	0.052632	0.075	0	0	0	0.015152	0.027027	0	0	0	0	0	0	0	0.490196	0.58	0	0	0	0	0	0	0	0	0	0.5	0	0	0	0	0	0	0	0	0	0	0	0	0.2	0.105263	0	0
0.2	0	0	0	0	0	0.043478	0.083333	0.105263	0.1	0	0	0	0.015152	0.027027	0.097561	0.108108	0.060345	0.214286	0	0	0.157895	0.039216	0.05	0	0	0	0	0	0	0	0	0	0	0	0	0	0	0	0	0	0	0	0	0	0	0	0.017544	0	0
0	0	0	0	0	0	0	0	0.157895	0	0	0	0	0.166667	0.540541	0	0	0	0	0	0	0	0.029412	0.11	0	0	0	0	0	0	0	0	0	0	0	0	0	0	0	0	0	0	0	0	0	0	0	0.035088	0	0
0	0	0	0	0	0	0	0	0	0	0	0	0	0.015152	0.027027	0.02439	0.027027	0.155172	0	0	0	0	0	0.07	0	0.166667	0.181818	0.2	0	0	0	0	0	0	0	0	0	0	0	0	0	0	0	0	0	0	0	0	0	0
0	0.002027	0	0	0	0	0	0	0	0.05	0.1875	0	0	0.575758	0.081081	0.02439	0.027027	0.008621	0	0	0	0	0	0.14	0	0	0	0	0	0	0	0	0	0	0	0	0	0	0	0	0	0	0	0	0	0	0	0	0	0
0	0.000676	0	0.160714	0	0	0.173913	0.375	0.078947	0.05	0	0	0	0.030303	0.054054	0	0	0	0	0	0	0	0	0.28	0	0	0	0	0	0	0	0	0	0	0	0	0	0	0	0	0	0	0	0	0	0	0	0	0	0
0	0	0	0	0	0	0.043478	0.083333	0.105263	0.05	0	0	0	0	0.027027	0.146341	0.162162	0.103448	0.261905	0	0	0.157895	0	0.02	0	0	0	0	0	0	0	0	0	0	0	0	0	0	0	0	0	0	0	0	0	0	0	0	0	0
0	0.001351	0	0.053571	0	0	0.086957	0.166667	0.210526	0.175	0	0	0	0.030303	0.054054	0	0	0	0	0	0	0	0	0.07	0	0	0	0	0	0	0	0	0	0	0	0	0	0	0	0	0	0	0	0	0	0	0	0	0	0
0	0	0.333333	0	0	0	0	0.083333	0.078947	0.05	0	0	0	0.030303	0.054054	0	0	0	0	0	0.210526	0	0	0.04	0	0	0	0	0	0	0	0	0	0	0	0	0.038462	0.5	0	0	0	0	0	0	0	0	0	0	0	0
0	0	0	0.017857	0.090909	0	0.086957	0.083333	0.105263	0.1	0	0.125	0	0.045455	0.135135	0.146341	0.243243	0.112069	0.333333	0.1	0	0.210526	0	0.03	0	0	0	0	0	0	0	0	0	0	0	0	0	0	0.074074	0	0	0	0	0	0	0	0	0	0	0
0	0	0	0	0	0	0	0	0	0	0	0	0	0.015152	0	0.02439	0.027027	0.189655	0	0	0	0	0	0.04	0	0.166667	0.181818	0.4	0	0	0	0	0	0	0	0	0	0	0	0	0	0	0	0	0	0	0	0	0	0
0	0.002027	0	0	0	0	0	0	0	0	0.125	0	0	0.575758	0.027027	0.02439	0.027027	0.008621	0	0	0	0	0	0.07	0	0	0	0	0	0	0	0	0	0	0	0	0	0	0	0	0	0	0	0	0	0	0	0	0	0
0	0	0	0	0	0	0	0	0.157895	0.05	0	0	0	0.19697	0.189189	0	0	0	0	0	0	0	0	0.07	0	0	0	0	0	0	0	0	0	0	0	0	0	0	0	0	0	0	0	0	0	0	0	0	0	0
0	0	0.375	0	0	0	0.043478	0.166667	0.052632	0.1	0	0	0	0.015152	0.054054	0	0	0	0	0	0.552632	0	0	0.01	0	0	0	0	0	0	0	0	0	0	0	0	0	0.5	0	0	0	0	0	0	0	0	0	0	0	0
0	0	0.083333	0.035714	0.090909	0	0	0.083333	0.157895	0.15	0	0	0.142857	0.060606	0.108108	0.146341	0.108108	0.051724	0.142857	0	0	0.105263	0	0	0	0	0	0	0	0	0	0	0	0	0	0	0	0	0	0	0	0	0	0	0	0	0	0	0	0
0	0	0	0	0	0	0	0	0.026316	0	0	0	0	0	0	0.04878	0.108108	0.034483	0	0	0	0	0	0.02	0	0	0.090909	0	0	0	0	0	0	0	0	0	0	0	0	0	0	0	0	0	0	0	0	0	0	0
0	0	0.083333	0.089286	0	0	0	0.0625	0.078947	0.05	0	0	0	0	0	0	0	0	0	0	0	0	0	0.04	0.142857	0	0	0	0.111111	0.125	0.142857	0	0	0	0	0	0	0	0	0	0	0	0	0	0	0	0.2	0	0	0
0	0	0	0	0	0	0.173913	0.25	0.289474	0.15	0	0	0	0	0	0.195122	0.243243	0.103448	0.095238	0	0	0.052632	0	0.05	0.142857	0	0	0	0.111111	0.125	0.142857	0	0	0	0	0	0	0	0	0	0	0	0	0	0	0	0.2	0	0	0
0	0	0.25	0.035714	0	0	0.043478	0.125	0.157895	0	0.0625	0	0	0	0	0	0	0	0	0	0.157895	0	0	0.01	0	0	0	0	0	0	0	0	0	0	0	0	0.019231	0	0	0	0	0	0	0	0	0	0	0	0	0
0	0	0	0	0	0	0	0	0	0	0	0	0	0.015152	0	0.02439	0.027027	0.086207	0	0	0	0	0.137255	0.05	0.142857	0.166667	0.363636	0.4	0	0	0.142857	0	0	0	0	0	0	0	0	0	0	0	0	0	0	0	0	0.210526	0	0
0	0.001351	0	0	0	0	0	0	0	0	0	0	0	0.681818	0.054054	0.02439	0.027027	0.008621	0	0	0	0	0.078431	0.04	0	0	0	0	0	0	0	0	0	0	0	0	0	0	0	0	0	0	0	0	0	0	0	0.175439	0	0
0	0.003378	0	0.169643	0	0	0.26087	0.3125	0.026316	0.025	0	0	0	0	0.027027	0	0	0	0	0	0	0	0.470588	0.43	0.142857	0	0	0	0	0	0.285714	0	0	0	0	0	0	0	0	0	1	0	0	0	0	0	0	0.350877	0	0
0.4	0	0	0	0	0	0.043478	0.083333	0.105263	0.1	0	0	0	0	0	0.121951	0.135135	0.086207	0.261905	0	0	0.157895	0.029412	0.04	0	0	0	0	0	0	0	0.166667	0	0	0	0	0	0	0	0	0.12	0	0	0	0	0	0	0.087719	0	0
0	0	0	0	0	0	0	0	0.105263	0.1	0	0	0	0.090909	0.162162	0	0	0	0	0	0	0	0.127451	0.08	0.142857	0	0	0	0.111111	0	0.142857	0	0	0	0	0	0	0	0	0	0	0	0	0	0	0	0	0.105263	0	0
0	0	0.458333	0	0	0	0	0.166667	0.157895	0.1	0	0	0	0.015152	0.027027	0	0	0	0	0	0.342105	0	0.019608	0	0	0	0	0	0	0	0	0	0	0	0	0	0.057692	0	0	0	0	0	0	0	0	0	0	0	0	0
0	0.012162	0	0	0	0	0	0	0	0	0	0	0	0	0	0.146341	0.27027	0.146552	0.404762	0.7	0	0.184211	0.264706	0.05	0	0	0	0	0	0	0	0	0	0	0	0	0	0	0	0	0	0	0	0	0	0	0	0.298246	0	0
0	0	0	0	0	0	0	0	0	0	0	0	0	0	0	0.02439	0.081081	0.336207	0	0	0	0	0.460784	0.08	0.142857	0.166667	0.181818	0.4	0.111111	0	0.142857	0.083333	0	0	0	0	0	0	0	0	0	0	0	0	0	0	0	0.508772	0	0
0	0.002027	0	0	0	0	0	0	0	0	0.0625	0	0	0.666667	0.054054	0.04878	0.054054	0	0	0	0	0	0.539216	0.07	0	0	0	0	0.222222	0.25	0.142857	0.083333	0	0	0	0	0	0	0	0	0	0	0	0	0	0	0.2	0.77193	0	0
0	0.000676	0	0.267857	0.090909	0	0.130435	0.125	0.078947	0.05	0	0	0	0.030303	0.027027	0	0	0	0	0	0	0	0.607843	0.35	0.142857	0	0	0	0.111111	0.25	0.142857	0.166667	0	0	0	0	0	0	0.740741	0	0	0	0	0	0	0	0.4	1	0	0
0	0	0.083333	0.017857	0	0	0	0.125	0.421053	0.4	0	0	0	0.181818	0.108108	0.073171	0.081081	0.017241	0.047619	0.1	0.052632	0	0.313725	0.13	0	0	0	0	0	0.125	0.142857	0	0	0	0	0.142857	0.038462	0	0	0	0	0	0	0	0	0	0.2	0.438596	0	0
0	0.000676	0.166667	0	0	0	0.043478	0.083333	0.026316	0.025	0	0	0	0.015152	0.027027	0	0	0	0	0	0.263158	0	0.294118	0.08	0	0	0	0	0	0	0.142857	0	0	0	0	0	0.230769	0.5	0	0	0	0	0	0	0	0	0.2	0.385965	0	0
0	0	0.083333	0.089286	0.454545	0.083333	0.043478	0.083333	0.105263	0.1	0	0.125	0.285714	0.121212	0.243243	0.146341	0.243243	0.086207	0.309524	0.2	0	0.210526	0	0	0.285714	0	0	0	0.555556	0	0	0	0	0	0	0	0	0	0.074074	0	0	0	0	0	0	0	0	0	0	0
0	0	0	0	0	0	0	0	0	0	0	0	0	0	0.027027	0.02439	0.027027	0.034483	0	0	0	0	0	0	0	0.166667	0.181818	0.4	0.222222	0	0	0	0	0	0	0	0	0	0	0	0	0	0	0	0	0	0	0	0	0
0	0.000676	0	0	0	0	0	0	0	0	0	0	0	0.333333	0.108108	0	0	0	0	0	0	0	0	0	0	0	0	0	0.111111	0	0	0	0	0	0	0	0	0	0	0	0	0	0	0	0	0	0.2	0	0	0
0	0.000676	0	0.151786	0	0	0.173913	0.25	0.157895	0.05	0.125	0	0	0	0.027027	0	0	0	0	0	0	0	0	0.21	0.142857	0	0	0	0	0	0	0	0	0	0	0	0	0	0	0	0	0	0	0	0	0	0.8	0	0	0
0	0.000676	0	0	0	0	0.086957	0.083333	0.105263	0.05	0	0	0	0	0	0.146341	0.162162	0.103448	0.190476	0	0	0.157895	0	0	0	0	0	0	0	0	0	0	0	0	0	0	0	0	0	0	0	0	0	0	0	0	0	0	0	0
0	0	0	0	0	0	0.152174	0.125	0.105263	0.05	0.0625	0	0	0	0.027027	0.02439	0	0	0	0	0	0	0	0	0	0	0	0	0.222222	0	0	0	0	0	0	0	0	0	0	0	0	0	0	0	0	0	0	0	1	0
0	0.003378	0	0	0	0	0	0	0	0	0	0	0	0.030303	0.054054	0.170732	0.405405	0.413793	0.095238	0	0	0.105263	0	0.11	0.428571	0.166667	0	0	0.333333	0	0	0	0.666667	0	0	0	0	0	0	0	0	0	0.333333	0	0	0	0	0	0	0
0	0.002027	0.291667	0	0	0	0	0.104167	0.236842	0.075	0	0	0	0	0.027027	0	0	0	0	0	0.210526	0	0	0	0	0	0	0	0	0	0	0	0	0	0	0	0	0.75	0	0	0	0	0	0	0	0	0	0	0	0
0	0	0.083333	0.071429	0.181818	0.083333	0.043478	0.166667	0.263158	0.15	0	0.375	0.857143	0.242424	0.486486	0.341463	0.243243	0.12931	0.404762	0.1	0	0.289474	0.333333	0.19	0	0	0	0	0.111111	0	0	0	0	0	0	0	0	0	0	0	0	0	0	0	0	0	0	0	0	0
0	0	0	0	0	0	0	0.020833	0	0	0	0	0	0	0	0.02439	0.027027	0.12931	0	0	0	0	0.117647	0.07	0	0.166667	0.181818	0.2	0.111111	0.125	0.142857	0	0	0	0	0	0	0	0	0	0	0	0	0	0	0	0	0	0	0
0	0.000676	0	0	0	0	0	0.020833	0.026316	0.025	0	0	0	0.5	0.081081	0	0	0	0	0	0	0	0.117647	0.05	0	0	0	0	0.111111	0	0	0	0	0	0	0	0	0	0	0	0	0	0	0	0	0	0	0	0	0
0	0	0	0	0	0	0.043478	0.104167	0.105263	0	0	0	0	0	0	0.121951	0.135135	0.068966	0.214286	0	0	0.210526	0.019608	0.01	0	0	0	0	0	0	0.142857	0	0	0	0	0	0	0	0	0	0	0	0	0	0	0	0	0	0	0
0	0	0	0.008929	0	0	0.086957	0.0625	0.105263	0.1	0	0	0	0	0	0	0	0	0	0	0	0	0.078431	0.03	0	0	0	0	0	0	0	0	0	0	0	0	0	0	0	0	0	0	0	0	0	0	0	0	0	0
0	0.001351	0	0	0	0	0	0	0	0	0	0	0	0	0	0.02439	0.027027	0.12069	0	0	0	0	0	0.05	0.142857	0.166667	0.272727	0.4	0.111111	0.125	0.142857	0	0	0	0	0	0	0	0	0	0	0	0	0	0	0	0.2	0	0	0
0	0.000676	0	0	0	0	0	0.041667	0.105263	0.05	0	0	0	0	0	0.097561	0.108108	0.068966	0.285714	0	0	0.210526	0	0.01	0	0	0	0	0	0	0	0	0	0	0	0	0	0	0	0	0	0	0	0	0	0	0	0	0	0
0	0.000676	0	0.035714	0.181818	0	0.304348	0.25	0.315789	0.05	0	0	0	0	0.027027	0.02439	0.027027	0	0	0	0	0	0	0.03	0.142857	0	0	0	0.111111	0.125	0.142857	0	0	0	0	0	0	0	0	0	0	0	0	0	0	0	0.2	0	0	0
0	0.000676	0.166667	0	0	0	0.043478	0.083333	0.131579	0.075	0.0625	0	0	0	0	0	0	0	0	0	0.157895	0	0	0.01	0.142857	0	0	0	0.111111	0.125	0.142857	0	0	0	0	0	0	0.25	0	0	0	0	0	0	0	0	0.2	0	0	0
0	0	0	0	0	0.5	0	0	0	0	0	0	0	0	0	0	0.027027	0.189655	0	0	0	0	0.235294	0.05	0	0.166667	0	0	0	0	0	0	0	0	0	0	0	0	0	0	0	0	0	0	0	0	0	0	0	0
0	0	0.25	0	0.181818	0.25	0.130435	0.125	0.157895	0.05	1	0.25	0	0.045455	0.027027	0.097561	0.108108	0.017241	0.095238	0.2	0.105263	0.052632	0.558824	0.07	0	0	0	0	0	0	0	0	0	0	0	0.285714	0.076923	0	0	0	0	0	0	0	0	0	0	0	0	0.142857
0	0	0	0.017857	0.090909	0	0	0.083333	0.105263	0.05	0	0	0	0	0	0.121951	0.108108	0.103448	0.238095	0	0	0.157895	0.098039	0.02	0	0	0	0	0	0	0	0	0	0	0	0	0	0	0	0	0	0	0	0	0	0	0	0	0	0
0	0.000676	0.083333	0.017857	0.090909	0.166667	0.434783	0.145833	0.263158	0.15	0	0	0	0.015152	0.027027	0	0	0	0	0	0.052632	0	0.215686	0.03	0	0	0	0	0	0	0	0	0	0	0	0.142857	0.038462	0	0.222222	0	0	0	0	0	0	0	0	0	0	0.142857
0	0	0.166667	0	0	0	0.021739	0.104167	0.026316	0	0	0	0	0	0	0	0	0	0	0	0.210526	0	0.058824	0.05	0	0	0	0	0	0	0	0	0	0	0	0	0.076923	0.25	0	0	0	0	0	0	0	0	0	0	0	0
0	0	0.083333	0.017857	0.090909	0.083333	0.043478	0.041667	0.052632	0	0	0	0	0	0	0.121951	0.162162	0.086207	0.309524	0.2	0.052632	0.157895	0	0.08	0	0	0	0	0	0	0	0	0	0	0	0.142857	0.038462	0	0.074074	0	0	0	0	0	0	0	0	0	0	0
0	0	0	0	0	0	0	0	0.026316	0	0	0	0	0	0	0.02439	0	0.051724	0	0	0	0	0	0.02	0	0.166667	0.090909	0.2	0	0	0	0	0	0	0	0	0	0	0	0	0	0	0	0	0	0	0	0	0	0
0	0.000676	0	0	0	0	0	0	0.026316	0.025	0.0625	0	0	0.378788	0.108108	0	0	0	0	0	0	0	0	0.02	0	0	0	0	0	0	0	0	0	0	0	0	0	0	0	0	0	0	0	0	0	0	0	0	0	0
0	0.002027	0	0.357143	0	0	0.130435	0.145833	0.078947	0.075	0	0	0	0.015152	0	0.02439	0.027027	0	0	0	0	0	0	0.3	0	0	0	0	0	0	0	0	0	1	0	0	0	0	0	0	0	0	0	0	0	0	0	0	0	0
0	0	0.083333	0	0	0	0.086957	0.083333	0.052632	0	0	0	0	0	0	0.073171	0.108108	0.051724	0.238095	0.1	0.052632	0.157895	0	0.02	0	0	0	0	0	0	0	0	0	0	0	0.142857	0.038462	0	0	0	0	0	0	0	0	0	0	0	0	0
0	0.005405	0	0.017857	0	0	0.086957	0.229167	0.263158	0.05	0	0	0	0	0	0.04878	0.054054	0.008621	0.02381	0	0	0	0	0.05	0	0	0	0	0	0	0	0	0	0	0	0	0	0	0.222222	0	0	0	0	0	0	0	0	0	0	0
0	0	0	0	0	0	0	0.041667	0.026316	0.025	0	0	0	0.030303	0.108108	0.073171	0.189189	0.336207	0.285714	0.4	0	0.105263	0	0.18	0	0.333333	0	0	0	0	0	0	0	0	0	0.285714	0	0	0	0	0	0	0	0	0	0	0	0	0	0
0	0	0.166667	0.017857	0	0	0.065217	0.083333	0	0	0.125	0	0	0	0	0	0	0	0	0	0.105263	0	0	0.02	0	0	0	0	0	0	0	0	0	0	0	0	0	0	0	0	0	0	0	0	0	0	0	0	0	0
0	0	0.166667	0.178571	0.272727	0.166667	0.043478	0.125	0.157895	0.05	0	0.125	0.571429	0.151515	0.324324	0.097561	0.108108	0.103448	0.428571	0.3	0	0.263158	0	0.07	0	0	0	0	0	0	0	0	0	0	0	0	0	0	0	0	0	0	0	0	0	0	0	0	0	0
0	0	0	0	0	0	0	0	0	0	0	0	0	0	0	0.02439	0.027027	0.051724	0	0	0	0	0	0.03	0	0.166667	0.181818	0.2	0	0	0	0	0	0	0	0	0	0	0	0	0	0	0	0	0	0	0	0	0	0
0	0.000676	0	0	0	0	0	0	0	0	0	0	0	0.560606	0.054054	0	0	0	0	0	0	0	0	0.05	0	0	0	0	0	0	0	0	0	0	0	0	0	0	0	0	0	0	0	0	0	0	0	0	0	0
0	0	0	0	0	0	0.086957	0.083333	0.105263	0	0	0	0	0	0	0.097561	0.108108	0.068966	0.190476	0	0	0.157895	0	0.01	0	0	0	0	0	0	0	0	0	0	0	0	0	0	0	0	0	0	0	0	0	0	0	0	0	0
0	0.001351	0.041667	0	0	0	0	0.0625	0.210526	0.075	0	0	0	0.121212	0.108108	0	0	0	0	0	0.026316	0	0	0	0	0	0	0	0	0	0	0	0	0	0	0	0	0	0	0	0	0	0	0	0	0	0	0	0	0
0	0	0	0	0	0	0	0	0	0	0	0	0	0.030303	0.027027	0.073171	0.243243	0.198276	0.047619	0	0	0	0	0.1	0	0.333333	0	0	0	0	0	0	0	0	0	0	0	0	0	0	0	0	0	0	0	0	0	0	0	0
0	0	0.291667	0	0	0	0.086957	0.145833	0.078947	0.025	0	0	0	0.015152	0	0	0	0	0	0	0.210526	0	0	0	0	0	0	0	0	0	0	0	0	0	0	0	0	0.25	0	0	0	0	0	0	0	0	0	0	0	0
0	0	0.833333	0.428571	1	1	0.391304	0.166667	0.210526	0.35	0.125	0.5	0.857143	0.333333	0	0.341463	0.297297	0.137931	0.738095	0.6	0.210526	0.315789	0	0	0	0	0	0	0	0	0	0	0	0	0	0.428571	0	0	0.740741	0.5	0.32	0.285714	0	0	0	0.1	0	0	0	0.142857
0	0	0	0	0	0	0	0	0	0	0	0	0	0	0	0.02439	0.054054	0.586207	0	0	0	0	0	0	0	0	0	0	0	0	0	0	0	0	0	0	0	0	0	0	0	0	0	0	0	0	0	0	0	0
0	0	0	0.589286	0	0	0.086957	0.541667	0.026316	0.525	0.1875	0	0	0	0	0	0	0	0	0	0	0	0	0	0	0	0	0	0	0	0	0	0	0	0	0	0	0	0	0	0	0	0	0	0	0	0	0	0	0
0	0	0	0.035714	0.181818	0	0	0.083333	0.105263	0.1	0	0	0	0	0	0.097561	0.108108	0.103448	0.285714	0	0	0.368421	0	0	0	0	0	0	0	0	0	0	0	0	0	0	0	0	0	0	0.04	0	0	0	0	0	0	0	0	0
0	0	0	0	0	0	0	0	0	0	0	0	0	0.272727	0	0	0	0	0	0	0	0	0	0	0	0	0	0	0	0	0	0	0	0	0	0	0	0	0	0	0	0	0	0	0	0	0	0	0	0
0	0	0.333333	0.017857	0	0	0.130435	0.125	0.157895	0.1	0.25	0	0	0	0	0.02439	0	0	0	0	0.473684	0	0	0	0	0	0	0	0	0	0	0	0	0	0	0	0.576923	0.75	0	0	0	0	0	0	0	0	0	0	0	0
0	0	0	0	0	0	0	0	0	0	0	0	0	0	0.027027	0.02439	0.027027	0.017241	0	0	0	0	0	0.03	0	0.166667	0.181818	0.4	0	0	0	0	0	0	0	0	0	0	0	0	0	0	0	0	0	0	0	0	0	0
0	0.001351	0	0	0	0	0	0	0	0	0	0	0	0.454545	0.324324	0.02439	0.027027	0	0	0	0	0	0	0.04	0	0	0	0	0	0	0	0	0	0	0	0	0	0	0	0	0	0	0	0	0	0	0	0	0	0
0	0	0	0	0	0	0.043478	0.083333	0.105263	0	0	0	0	0	0	0.097561	0.135135	0.051724	0.261905	0	0	0.157895	0	0.03	0	0	0	0	0	0	0	0	0	0	0	0	0	0	0	0	0	0	0	0	0	0	0	0	0	0
0	0	0	0.035714	0.181818	0	0.26087	0.25	0.210526	0.05	0.125	0	0	0	0.027027	0	0	0	0	0	0	0	0	0.01	0	0	0	0	0	0	0	0	0	0	0	0	0	0	0	0	0	0	0	0	0	0	0	0	0	0
0	0	0.083333	0.071429	0.181818	0.083333	0.043478	0.041667	0.052632	0.1	0.0625	0.25	0.428571	0.181818	0.378378	0.146341	0.243243	0.137931	0.52381	0.2	0.052632	0.263158	0	0.06	0	0	0	0	0	0	0	0	0	0	0	0.142857	0.038462	0	0.148148	0	0	0	0	0	0	0	0	0	0	0
0	0	0	0	0	0	0	0	0	0	0	0	0	0	0	0	0.027027	0.112069	0	0	0	0	0	0.05	0	0.166667	0.181818	0.2	0	0	0	0	0	0	0	0	0	0	0	0	0	0	0	0	0	0	0	0	0	0
0	0.001351	0	0	0	0	0	0	0	0	0.125	0	0	0.287879	0.054054	0.02439	0	0	0	0	0	0	0	0.2	0	0	0	0	0	0	0	0	0	0	0	0	0	0	0	0	0	0	0	0	0	0	0	0	0	0
0	0	0	0	0	0	0.043478	0.041667	0.105263	0.05	0	0	0	0	0	0.121951	0.108108	0.103448	0.238095	0	0	0.157895	0	0.02	0	0	0	0	0	0	0	0	0	0	0	0	0	0	0	0	0	0	0	0	0	0	0	0	0	0
0	0	0	0	0	0	0	0	0.105263	0	0	0	0	0.075758	0.135135	0.195122	0.324324	0.103448	0.142857	0.1	0	0.052632	0	0.02	0	0	0	0	0	0	0	0	0	0	0	0	0	0	0	0	0	0	0	0	0	0	0	0	0	0
0	0	0.208333	0	0	0	0	0.166667	0.052632	0.075	0	0	0	0.015152	0.027027	0	0	0	0	0	0.184211	0	0	0.01	0	0	0	0	0	0	0	0	0	0	0	0	0.038462	0.25	0	0	0	0	0	0	0	0	0	0	0	0
0	0	0	0.017857	0.090909	0	0.043478	0.041667	0.105263	0	0	0	0	0	0	0.097561	0.135135	0.068966	0.190476	0	0	0.157895	0	0.05	0	0	0	0	0	0	0	0	0	0	0	0	0	0	0.074074	0	0	0	0	0	0	0	0	0	0	0
0	0	0	0	0	0	0	0	0	0	0	0	0	0	0	0.02439	0.027027	0.189655	0	0	0	0	0	0.12	0	0.166667	0.181818	0.4	0	0	0	0	0	0	0	0	0	0	0	0	0	0	0	0	0	0	0	0	0	0
0	0.001351	0	0	0	0	0	0	0	0	0	0	0	0.787879	0	0	0	0	0	0	0	0	0	0.16	0	0	0	0	0	0	0	0	0	0	0	0	0	0	0	0	0	0	0	0	0	0	0	0	0	0
0	0.002703	0	0.276786	0	0	0.173913	0.291667	0.078947	0.05	0	0	0	0.030303	0.054054	0	0	0	0	0	0	0	0	0.26	0	0	0	0	0	0	0	0	0	0	0	0	0	0	0	0	0	0	0	0	0	0	0	0	0	0
0	0	0	0	0	0	0.130435	0.083333	0.105263	0	0	0	0	0.015152	0.054054	0	0	0	0	0	0	0	0	0.03	0	0	0	0	0	0	0	0	0	0	0	0	0	0	0	0	0	0	0	0	0	0	0	0	0	0
0	0.006081	0	0	0	0	0	0	0	0.1	0	0	0	0.030303	0.162162	0.365854	0.459459	0.612069	0.047619	0.1	0	0	0	0.35	0	0.333333	0	0	0	0	0	0	0	0	0	0	0	0	0	0	0	0	0	0	0	0	0	0	0	0
0	0	0.166667	0	0	0	0.043478	0.104167	0.078947	0.025	0	0	0	0	0.027027	0	0	0	0	0	0.105263	0	0	0.06	0	0	0	0	0	0	0	0	0	0	0	0	0.153846	0.75	0	0	0	0	0	0	0	0	0	0	0	0
0	0	0.083333	0.053571	0.181818	0.083333	0.043478	0.166667	0.210526	0.15	0.0625	0.125	0.285714	0.090909	0.243243	0.073171	0.135135	0.086207	0.309524	0.2	0	0.210526	0	0.05	0	0	0	0	0.111111	0	0	0	0	0	0	0	0	0	0.074074	0	0	0	0	0	0	0	0	0	0	0
0	0	0	0	0	0	0	0	0	0	0	0	0	0.015152	0	0.02439	0.027027	0.172414	0	0	0	0	0	0.14	0.142857	0.166667	0.181818	0.2	0	0	0	0	0	0	0	0	0	0	0	0	0	0	0	0	0	0	0	0	0	0
0	0.002027	0	0	0	0	0	0	0	0	0	0	0	0.393939	0.027027	0	0	0	0	0	0	0	0	0.09	0.142857	0	0	0	0.111111	0	0	0	0	0	0	0	0	0	0	0	0	0	0	0	0	0	0	0	0	0
0	0	0	0.107143	0	0	0.043478	0.166667	0.078947	0.075	0	0	0	0.030303	0.054054	0	0	0	0	0	0	0	0	0.34	0	0	0	0	0	0	0	0	0	0	0	0	0	0	0	0	0	0	0	0	0	0	0	0	0	0
0.2	0	0	0.017857	0.090909	0	0.043478	0.041667	0.052632	0.05	0	0	0	0	0.027027	0.02439	0.027027	0.068966	0.190476	0.1	0	0.157895	0	0.02	0.142857	0	0	0	0.111111	0	0.142857	0.166667	0	0	0	0.142857	0.038462	0	0	0	0	0	0	0	0	0	0	0	0	0
0	0	0	0	0	0	0.130435	0.083333	0.157895	0.05	0	0	0	0.030303	0.054054	0	0	0	0	0	0	0	0	0.05	0	0	0	0	0	0	0	0	0	0	0	0	0	0	0	0	0	0	0	0	0	0	0	0	0	0
0	0	0.166667	0	0	0	0.021739	0.0625	0.078947	0.025	0	0	0	0.015152	0.027027	0	0	0	0	0	0.105263	0	0	0.01	0	0	0	0	0	0	0	0	0	0	0	0	0	0.25	0	0	0	0	0	0	0	0	0	0	0	0
0	0	0	0	0	0	0	0	0	0	0	0	0	0	0.027027	0.04878	0.081081	0.077586	0.309524	0	0	0.157895	0	0.01	0	0	0	0	0	0	0	0	0	0	0	0	0	0	0	0	0	0	0	0	0	0	0	0	0	0
0	0	0	0	0	0	0	0	0	0.025	0	0	0	0.454545	0.108108	0	0	0	0	0	0	0	0	0	0	0	0	0	0	0	0	0	0	0	0	0	0	0	0	0	0	0	0	0	0	0	0	0	0	0
0	0.000676	0	0	0	0	0	0.083333	0.131579	0.05	0	0	0	0	0	0.146341	0.135135	0.112069	0.261905	0	0	0.157895	0	0	0	0	0	0	0	0	0	0	0	0	0	0	0	0	0	0	0	0	0	0	0	0	0	0	0	0
0	0.000676	0	0.017857	0	0	0.086957	0.270833	0.473684	0.25	0	0	0	0	0	0	0	0	0	0	0	0	0	0.06	0	0	0	0	0	0	0	0	0	0	0	0	0	0	0	0	0	0	0	0	0	0	0	0	0	0
0	0.000676	0.166667	0.008929	0	0	0.043478	0.125	0.105263	0	0	0	0	0	0	0	0	0	0	0	0.105263	0	0	0.03	0	0	0	0	0	0	0	0	0	0	0	0	0	0.25	0	0	0	0	0	0	0	0	0	0	0	0
0	0.001351	0.166667	0.053571	0.090909	0	0.043478	0.083333	0.105263	0.05	0	0.125	0.285714	0.121212	0.162162	0.073171	0.081081	0.034483	0.214286	0.2	0.052632	0.105263	0.196078	0.03	0	0	0	0	0	0	0	0	0	0	0	0.142857	0.038462	0	0	0	0	0	0	0	0	0	0	0	0	0
0	0	0	0	0	0	0	0	0	0	0	0	0	0.015152	0	0	0	0.017241	0	0	0	0	0.176471	0.09	0	0.166667	0.090909	0.2	0	0	0	0	0	0	0	0	0	0	0	0	0	0	0	0	0	0	0	0	0	0
0.3	0	0	0	0	0	0	0	0	0	0	0	0	0	0.027027	0.02439	0.027027	0.077586	0.071429	0	0	0.157895	0.019608	0	0	0	0	0	0	0	0	0	0	0	0	0	0	0	0	0	0	0	0	0	0	0	0	0	0	0
0	0	0	0	0	0	0	0.041667	0.052632	0.075	0	0	0	0.242424	0.135135	0	0	0	0	0	0	0	0.088235	0.05	0	0	0	0	0	0	0	0	0	0	0	0	0	0	0	0	0	0	0	0	0	0	0	0	0	0
0	0	0.25	0	0	0	0	0.104167	0.105263	0.05	0	0	0	0	0.027027	0	0	0	0	0	0.210526	0	0.058824	0	0	0	0	0	0	0	0	0	0	0	0	0	0	0.5	0	0	0	0	0	0	0	0	0	0	0	0
0	0	0	0	0	0	0	0	0	0	0	0	0	0.015152	0	0.02439	0	0.051724	0	0	0	0	0	0.01	0	0.166667	0.181818	0.2	0	0	0	0	0	0	0	0	0	0	0	0	0	0	0	0	0	0	0	0	0	0
0	0.008108	0	0	0	0	0	0	0.026316	0	0.0625	0	0	0.439394	0.027027	0	0	0	0	0	0	0	0	0.09	0	0	0	0	0	0	0	0	0	0	0	0	0	0	0	0	0	0	0	0	0	0	0	0	0	0
0	0	0.083333	0	0	0	0.043478	0.083333	0.052632	0	0	0	0	0	0	0.04878	0.081081	0.068966	0.261905	0.1	0.052632	0.157895	0	0	0	0	0	0	0	0	0	0	0	0	0	0.142857	0.038462	0	0	0	0	0	0	0	0	0	0	0	0	0
0	0	0.083333	0	0	0	0	0.583333	1	0.6	0	0	0	0.015152	0.162162	0	0	0	0	0	0	0	0	0.06	0	0	0	0	0	0	0	0	0	0	0	0	0	0	0	0	0	0	0	0	0	0	0	0	0	0
0	0	0.208333	0	0	0	0.021739	0.125	0.026316	0.025	0	0	0	0.015152	0.027027	0	0	0	0	0	0.184211	0	0	0	0	0	0	0	0	0	0	0	0	0	0	0	0	0.25	0	0	0	0	0	0	0	0	0	0	0	0
0	0	0.083333	0.035714	0.181818	0.083333	0.086957	0.041667	0.052632	0.05	0	0	0	0.015152	0.027027	0.073171	0.135135	0.077586	0.261905	0.3	0.052632	0.210526	0.147059	0.15	0.142857	0	0	0	0	0	0.142857	0	0	0	0	0.142857	0.038462	0	0.074074	0.125	0.08	0.095238	0	0	0	0	0	0.052632	0	0
0	0	0	0	0	0	0	0	0	0	0	0	0	0.015152	0.027027	0.02439	0.027027	0.086207	0	0	0	0	0.117647	0.16	0	0.166667	0.181818	0.2	0	0	0	0	0	0	0	0	0	0	0	0	0	0	0	0	0	0	0	0	0	0
0	0	0	0	0	0	0	0	0	0	0.0625	0	0	0.424242	0	0	0	0	0	0	0	0	0.078431	0.15	0	0	0	0	0	0	0	0	0	0	0	0	0	0	0	0	0	0	0	0	0	0	0	0.035088	0	0
0.2	0	0	0	0	0	0.086957	0.083333	0.105263	0.05	0	0	0	0	0	0.121951	0.135135	0.068966	0.190476	0	0	0.157895	0.039216	0.07	0	0	0	0	0	0	0	0.166667	0	0	0	0	0	0	0	0	0	0	0	0	0	0	0	0.035088	0	0
0.1	0.000676	0	0	0	0	0.086957	0.083333	0.105263	0.125	0	0	0	0.015152	0.054054	0	0	0	0	0	0	0	0.039216	0.08	0.142857	0	0	0	0.111111	0	0	0	0	0	0	0	0	0	0	0	0	0	0	0	0	0	0	0.017544	0	0
0.3	0	0	0	0	0	0	0	0	0	0	0	0	0.075758	0.108108	0.170732	0.297297	0.353448	0.190476	0	0	0.105263	0.323529	0.33	0	0.333333	0	0	0.111111	0	0.142857	0.166667	0.666667	0	0	0	0	0	0	0	0	0	0.333333	0.5	0.25	0.2	0	0.105263	0	0
0	0	0.166667	0	0	0	0	0.083333	0.052632	0.05	0	0	0	0.015152	0.054054	0	0	0	0	0	0.157895	0	0.009804	0.02	0	0	0	0	0.111111	0	0.142857	0	0	0	0	0	0.038462	0	0	0	0	0	0	0	0	0	0	0	0	0
0	0	0.25	0.035714	0.090909	0	0.043478	0.041667	0.052632	0.05	0.0625	0.125	0.285714	0.030303	0.162162	0.073171	0.135135	0.086207	0.5	0.2	0.052632	0.210526	0.441176	0.15	0	0	0	0	0	0	0	0	0	0	0	0.142857	0.038462	0	0	0	0	0	0	0	0	0	0.2	0	0	0
0	0	0	0	0	0	0	0	0	0	0	0	0	0	0	0.02439	0	0.017241	0	0	0	0	0.333333	0.04	0.142857	0.166667	0.181818	0.2	0	0	0	0	0	0	0	0	0	0	0	0	0	0	0	0	0	0	0	0	0	0
0	0	0	0	0	0	0	0	0	0	0	0	0	0.333333	0.054054	0	0	0	0	0	0	0	0.147059	0.08	0	0	0	0	0.111111	0	0	0	0	0	0	0	0	0	0	0	0	0	0	0	0	0	0	0	0	0
0	0.000676	0	0.178571	0	0	0.086957	0.208333	0.105263	0.075	0	0	0	0	0.027027	0	0	0	0	0	0	0	0.352941	0.38	0	0	0	0	0.222222	0	0.142857	0	0	0	0	0	0	0	0	0	0	0	0	0	0	0	0.2	0	0	0
0.3	0	0	0	0.090909	0	0	0.083333	0.105263	0.05	0	0	0	0	0	0.04878	0.081081	0.077586	0.261905	0.05	0	0.157895	0.068627	0.03	0	0	0	0	0	0	0	0	0	0	0	0	0	0	0	0	0	0	0	0	0	0	0	0	0	0
0	0.001351	0.083333	0	0	0	0	0.041667	0.157895	0.025	0	0	0	0.151515	0.27027	0	0	0	0	0	0.052632	0	0.117647	0.15	0	0	0	0	0	0.125	0	0	0	0	0	0.142857	0.038462	0	0	0	0	0	0	0	0	0	0	0	0	0
0	0	0.416667	0	0	0	0	0.125	0.131579	0.025	0	0	0	0	0	0	0	0	0	0	0.236842	0	0.039216	0.01	0	0	0	0	0	0	0	0	0	0	0	0	0	0	0	0	0	0	0	0	0	0	0	0	0	0
0	0	0	0	0	0	0	0	0	0	0	0	0	0	0	0	0	0.103448	0.095238	0.2	0	0	0.401961	0.13	0.142857	0.083333	0.090909	0.1	0.111111	0	0	0	0	0	0	0.142857	0	0	0	0	0	0	0	0	0	0	0	0.035088	0	0.285714
0	0.002027	0.083333	0	0	0	0	0	0.052632	0.05	0	0	0	0.090909	0.135135	0	0	0	0	0	0.105263	0	0.470588	0.16	0	0	0	0	0	0.125	0	0	0	0	0	0.285714	0.076923	0	0	0	0	0	0	0	0	0	0	0.035088	0	0.285714
0.7	0	0	0	0	0	0	0	0	0	0	0	0	0	0	0	0	0.051724	0.166667	0	0	0.210526	0.176471	0	0	0	0	0	0.111111	0	0	0.333333	0	0	0	0	0	0	0	0	0	0	0	0	0	0	0	0	0	0
0	0	0	0.017857	0.090909	0	0	0.083333	0.105263	0.05	0	0	0	0	0	0.097561	0.135135	0.051724	0.166667	0	0	0.157895	0	0.05	0	0	0	0	0	0	0	0	0	0	0	0	0	0	0	0	0	0	0	0	0	0	0	0	0	0
0	0.002703	0	0.053571	0	0	0	0.166667	0.210526	0.05	0	0	0	0	0	0.121951	0.135135	0.413793	0	0	0	0	0	0.2	0	0.833333	0.090909	0.3	0	0	0	0	0	0	0	0	0	0	0	0	0	0	0	0	0	0	0	0	0	0
0	0.009459	0.041667	0.669643	0	0	0.086957	0.416667	0.210526	0.15	0	0	0	0	0	0	0	0	0	0	0	0	0	0.27	0	0	0	0	0	0	0	0	0	0	0	0	0	0	0	0	0	0	0	0	0	0	0	0	0	0
0	0.001351	0	0.071429	0	0	0	0.104167	0.368421	0.25	0	0	0	0	0.054054	0.414634	0.297297	0.043103	0.119048	0	0	0.052632	0	0.16	0	0	0	0	0	0	0	0	0	0	0	0	0	0	0	0	0	0	0	0	0	0	0	0	0	0
0	0.000676	0	0.071429	0	0	0	0.104167	0.131579	0	0	0	0	0	0	0.146341	0.189189	0.077586	0.047619	0	0	0	0	0.06	0	0.166667	0	0.4	0	0	0	0	0	0	0	0	0	0	0	0	0	0	0	0	0	0	0	0	0	0
0	0.000676	0.166667	0	0	0	0.043478	0.083333	0	0	0	0	0	0	0	0	0	0	0	0	0.157895	0	0	0.04	0	0	0	0	0	0	0	0	0	0	0	0	0	0.25	0	0	0	0	0	0	0	0	0	0	0	0
0	0	0.583333	0.053571	0.090909	0	0	0	0.289474	0	0.0625	0	0	0.060606	0	0.170732	0.162162	0.068966	0	0.7	0.368421	0.210526	0	0	0	0	0	0	0	0	0	0	0	0	0	1	0.230769	0	0	0	0.08	0.095238	0	0	0	0	0	0	0	0
0	0	0.25	0.017857	0	0	0	0	0.105263	0	0.5	0	0	0.606061	0	0	0	0	0	0	0	0	0	0	0	0	0	0	0	0	0	0	0	0	0	0	0	0	0	0	0	0	0	0	0	0	0	0	0	0
0	0	0.5	0.071429	0	0	0	0	0.157895	0	0	0	0	0	0	0.146341	0.162162	0.077586	0	0.1	0.052632	0.368421	0	0	0	0	0	0	0	0	0	0	0	0	0	0.142857	0.038462	0	0	0	0.04	0	0	0	0	0	0	0	0	0
0	0	0.083333	0	0	0	0	0	0.157895	0	0.0625	0	0	0	0	0.097561	0.108108	0.017241	0	0	0	0	0	0	0	0	0	0	0	0	0	0	0	0	0	0	0	0	0	0	0.04	0	0	0	0	0	0	0	0	0
0	0	0.791667	0.089286	0	0	0	0	0.157895	0	0.0625	0	0	0	0	0.02439	0	0	0	0	0.526316	0	0	0	0	0	0	0	0	0	0	0	0	0	0	0.428571	0.192308	0.25	0	0	0	0	0	0	0	0	0	0	0	0
0	0	0.166667	0.142857	0.363636	0.083333	0.043478	0.083333	0.105263	0.1	0.0625	0.125	0.285714	0.151515	0.297297	0.268293	0.189189	0.12069	0.357143	0.1	0	0.315789	0	0.05	0	0	0	0	0	0	0	0	0	0	0	0	0	0	0	0	0	0	0	0	0	0	0	0	0	0
0	0	0	0	0	0	0	0	0	0	0	0	0	0	0.027027	0.02439	0.027027	0.241379	0	0	0	0	0	0.03	0	0.166667	0.272727	0	0	0	0	0	0	0	0	0	0	0	0	0	0	0	0	0	0	0	0	0	0	0
0	0.002027	0	0	0	0	0	0	0	0	0	0	0	0.454545	0.027027	0.02439	0	0	0	0	0	0	0	0.06	0	0	0	0	0	0	0	0	0	0	0	0	0	0	0	0	0	0	0	0	0	0	0	0	0	0
0	0	0	0	0	0	0.086957	0.083333	0.105263	0.1	0	0	0	0.015152	0.027027	0.146341	0.162162	0.103448	0.261905	0	0	0.263158	0	0.02	0	0	0	0	0	0	0	0	0	0	0	0	0	0	0	0	0	0	0	0	0	0	0	0	0	0
0	0	0	0	0	0	0	0	0.157895	0.1	0	0	0	0.030303	0.540541	0.097561	0	0	0	0	0	0	0	0.03	0	0	0	0	0	0	0	0	0	0	0	0	0	0	0	0	0	0	0	0	0	0	0	0	0	0
0	0	0	0	0	0	0	0	0	0	0	0	0	0.045455	0.081081	0.170732	0.297297	0.456897	0.238095	0	0	0.210526	0	0.15	0	0.666667	0	0	0	0	0	0	0	0	0	0	0	0	0	0	0	0	0	0	0	0	0	0	0	0
0	0	0.166667	0	0	0	0.086957	0.104167	0.131579	0.05	0	0	0	0.015152	0.054054	0	0	0	0	0	0.105263	0	0	0	0	0	0	0	0	0	0	0	0	0	0	0	0	0.25	0	0	0	0	0	0	0	0	0	0	0	0
0	0	0.166667	0	0	0	0	0.041667	0.052632	0	0	0	0	0	0	0.04878	0.054054	0.086207	0.333333	0.2	0.157895	0.157895	0.04902	0.16	0	0	0	0	0	0	0	0	0	0	0	0.142857	0.038462	0	0	0	0	0	0	0	0	0	0	0	0	0
0	0.000676	0	0	0	0	0	0	0	0	0	0	0	0	0.027027	0.04878	0.054054	0.275862	0	0	0	0	0.186275	0.31	0.142857	0.166667	0.090909	0.1	0.111111	0	0.142857	0	0	0	0	0	0	0	0	0	0	0	0	0	0	0	0.2	0	0	0
0	0.002703	0	0	0	0	0	0	0	0	0	0	0	0.318182	0.081081	0	0	0	0	0	0	0	0.098039	0.24	0	0	0	0	0.111111	0	0.142857	0	0	0	0	0	0	0	0	0	0	0	0	0	0	0	0	0	0	0
0	0	0	0.008929	0	0	0	0.041667	0.315789	0.025	0	0	0	0	0	0	0	0	0	0	0	0	0.078431	0.16	0	0	0	0	0	0	0.142857	0	0	0	0	0	0	0	0	0	0	0	0	0	0	0	0	0.140351	0	0
0	0	0	0	0	0	0	0	0	0	0	0	0	0.030303	0.189189	0.219512	0.27027	0.12931	0.119048	0	0	0	0.019608	0.17	0	0.333333	0	0	0	0	0	0	0	0	0	0	0	0	0	0	0	0	0	0.25	0	0	0	0	0	0
0	0.000676	0.166667	0	0	0	0	0.041667	0.052632	0.075	0	0	0	0	0	0	0	0	0	0	0.105263	0	0.068627	0.07	0.142857	0	0	0	0.111111	0	0	0	0	0	0	0	0.076923	0	0	0	0	0	0	0	0	0	0	0.070175	0	0
0	0	0.166667	0.071429	0.272727	0	0.086957	0.041667	0.105263	0.1	0.0625	0.125	0	0.060606	0.108108	0.170732	0.189189	0.155172	0.47619	0.1	0.052632	0.263158	0	0.05	0	0	0	0	0	0	0	0	0	0	0	0	0	0	0.148148	0	0	0	0	0	0	0	0	0	0	0
0	0	0	0	0	0	0	0	0	0	0	0	0	0.015152	0	0.02439	0.027027	0.068966	0	0	0	0	0	0.06	0	0.166667	0.181818	0.2	0	0	0	0	0	0	0	0	0	0	0	0	0	0	0	0	0	0	0	0	0	0
0	0.001351	0.25	0	0	0	0	0.083333	0.105263	0.15	0.1875	0	0	0.833333	0.189189	0.02439	0.027027	0.008621	0	0	0.157895	0	0	0.14	0	0	0	0	0	0	0	0	0	0	0	0.285714	0.076923	0	0	0	0	0	0	0	0	0	0	0	0	0.285714
0	0	0	0	0	0	0.043478	0.083333	0.105263	0.05	0	0	0	0.015152	0.027027	0.146341	0.162162	0.094828	0.261905	0	0	0.210526	0	0	0	0	0	0	0	0	0	0	0	0	0	0	0	0	0	0	0	0	0	0	0	0	0	0	0	0
0	0	0	0	0	0	0	0	0.157895	0.05	0	0	0	0.439394	0.135135	0	0	0	0	0	0	0	0	0.08	0	0	0	0	0	0	0	0	0	0	0	0	0	0	0	0	0	0	0	0	0	0	0	0	0	0
0	0	0.25	0	0	0	0.130435	0.104167	0.026316	0.025	0	0	0	0	0	0	0	0.008621	0.02381	0.05	0.263158	0	0	0	0	0	0	0	0	0	0	0	0	0	0	0.142857	0.038462	0	0	0	0	0	0	0	0	0	0	0	0	0
0	0	0	0.008929	0	0	0	0.020833	0.026316	0.2	0.1875	0	0	0.030303	0.108108	0	0	0	0	0	0	0	0	0.32	0	0	0	0	0	0	0	0	0	0	0	0	0	0	0	0	0	0	0	0	0	0	0	0	0	0
0	0.001351	0	0.089286	0	0	0.26087	0.229167	0.026316	0	0	0	0	0	0	0	0	0	0	0	0	0	0	0.53	0	0	0	0	0	0	0	0	0	0	0	0	0	0	0	0	0	0	0	0	0	0	0	0	0	0
0	0	0	0	0	0	0	0.104167	0.131579	0.1	0	0	0	0	0	0.146341	0.189189	0.112069	0.238095	0	0	0.157895	0	0.08	0	0	0	0	0	0	0	0	0	0	0	0	0	0	0	0	0	0	0	0	0	0	0	0	0	0
0	0	0	0.053571	0.181818	0.083333	0	0.125	0.368421	0.35	0	0	0	0	0.162162	0	0	0	0	0	0	0	0	0.13	0	0	0	0	0	0	0	0	0	0	0	0	0	0	0	0	0	0	0	0	0	0	0	0	0	0
0	0	0.166667	0.107143	0.545455	0.25	0.086957	0.083333	0.105263	0.1	0.0625	0	0	0.060606	0.189189	0.219512	0.297297	0.163793	0.595238	0.1	0	0.368421	0	0	0	0	0	0	0	0	0	0	0	0	0	0	0	0	0	0.375	0.28	0.285714	0	0	0	0	0	0	0	0
0	0	0	0	0	0	0	0	0	0	0	0	0	0	0	0.02439	0.027027	0.258621	0	0	0	0	0	0	0	0.166667	0.181818	0.2	0	0	0	0	0	0	0	0	0	0	0	0	0	0	0	0	0	0	0	0	0	0
0	0	0	0	0	0	0	0	0	0.05	0.1875	0.125	0	0.818182	0.189189	0	0	0	0	0	0	0	0	0	0	0	0	0	0	0	0	0	0	0	0	0	0	0	0	0	0	0	0	0	0	0	0	0	0	0
0	0	0	0.392857	0.181818	0	0	0.125	0.026316	0.025	0	0	0	0	0.027027	0.02439	0	0	0	0	0	0	0	0	0	0	0	0	0	0	0	0	0	0	0	0	0	0	0	0	0	0	0	0	0	0	0	0	0	0
0	0	0.083333	0.053571	0.181818	0	0	0.083333	0.052632	0.05	0	0	0	0	0	0.04878	0.054054	0.086207	0.238095	0.1	0.052632	0.315789	0	0	0	0	0	0	0	0	0	0	0	0	0	0.142857	0.038462	0	0	0	0.12	0	0	0	0	0	0	0	0	0
0	0	0.541667	0.053571	0.181818	0.083333	0.130435	0.3125	0.131579	0.175	0	0	0	0	0	0	0	0	0	0	0.5	0	0	0	0	0	0	0	0	0	0	0	0	0	0	0	0.153846	0.25	0.148148	0	0	0	0	0	0	0	0	0	0	0
0	0	0	0	0	0	0	0	0	0	0	0	0	0	0.054054	0.097561	0.108108	0.146552	0.071429	0.05	0	0.105263	0	0	0.142857	0.083333	0	0	0.111111	0.125	0.142857	0	0	0	0	0.071429	0	0	0	0	0	0	0.083333	0	0	0	0.2	0	0	0
0	1	0.583333	0.089286	0	0	0.608696	0.291667	0.342105	0.075	0.25	0.375	0	0.181818	0.324324	0.02439	0	0	0	0	0.052632	0	0	0	0.285714	0	0	0	0.222222	0.25	0.285714	0	0	0	0	0	0	0	0	0	0	0	0	0	0	0	0.4	0	0	0
0	0.296622	0.166667	0.017857	0	0	0	0.104167	0.105263	0.05	0	0	0	0.060606	0.108108	0	0	0	0	0	0	0	0	0	0	0	0	0	0	0	0	0	0	0	0	0	0	0	0	0	0	0	0	0	0	0	0	0	0	0
0	0	0.166667	0.035714	0.090909	0.166667	0.086957	0.041667	0.105263	0.1	0	0.125	0.285714	0.151515	0.216216	0.146341	0.189189	0.094828	0.285714	0.3	0	0.210526	0.254902	0.23	0	0	0	0	0	0	0	0	0	0	0	0	0	0	0.148148	0	0	0	0	0	0	0	0	0	0	0
0	0	0	0	0	0	0	0	0	0	0	0	0	0	0	0.02439	0.027027	0.284483	0	0	0	0	0.098039	0.12	0	0.166667	0.181818	0.1	0.111111	0	0	0	0	0	0	0	0	0	0	0	0	0	0	0	0	0	0	0	0	0
0	0	0	0.1875	0	0	0.086957	0.166667	0.026316	0	0	0	0	0.015152	0	0	0	0	0	0	0	0	0.313725	0.39	0	0	0	0	0.111111	0.125	0	0	0	0	0	0	0	0	0	0	0	0	0	0	0	0	0	0	0	0
0.4	0.000676	0	0	0	0	0.043478	0.041667	0.105263	0	0	0	0	0	0	0.121951	0.081081	0.077586	0.214286	0	0	0.157895	0.029412	0.08	0	0	0	0	0	0	0	0	0	0	0	0	0	0	0	0	0	0	0	0	0	0	0	0	0	0
0	0	0	0	0	0	0	0	0.315789	0	0	0	0	0.015152	0.027027	0	0	0	0	0	0	0	0.019608	0.06	0	0	0	0	0	0	0	0	0	0	0	0	0	0	0	0	0	0	0	0	0	0	0	0	0	0
0.7	0.00473	0	0	0	0	0	0	0	0	0	0	0	0	0.054054	0.073171	0.297297	0.267241	0.047619	0	0	0	0.352941	0.32	0	0.166667	0	0	0.111111	0	0	0	0.666667	0	0	0	0	0	0	0	0	0	0	0	0	0	0	0	0	0
0	0	0.333333	0	0	0	0.065217	0.145833	0.078947	0.025	0.0625	0	0	0.015152	0	0	0	0	0	0	0.157895	0	0.058824	0.03	0.142857	0	0	0	0.111111	0	0	0	0	0	0	0	0.038462	0	0	0	0	0	0	0	0	0	0.2	0	0	0
0	0	0.166667	0.089286	0.181818	0.083333	0.043478	0.083333	0.078947	0.05	0.125	0.25	0	0.151515	0.351351	0.097561	0.189189	0.146552	0.5	0.3	0	0.315789	0.235294	0.02	0.142857	0	0	0	0.111111	0	0.142857	0.166667	0	0	0	0.285714	0.076923	0	0.074074	0.375	0.04	0.047619	0	0	0	0	0	0.596491	0	0.285714
0	0.000676	0	0	0	0	0	0	0	0	0	0	0	0	0	0.02439	0.027027	0.086207	0	0	0	0	0.078431	0.01	0.142857	0.166667	0.545455	0.4	0.111111	0	0.142857	0	0	0	0	0	0	0	0	0	0	0	0	0	0	0	0	0.473684	0	0
0	0	0	0	0	0	0	0	0	0	0	0	0	0.393939	0	0	0	0	0	0	0	0	0.117647	0.08	0	0	0	0	0.111111	0	0	0	0	0	0	0	0	0	0	0	0	0	0	0	0	0	0	0.421053	0	0
0.3	0.000676	0.083333	0	0	0	0.086957	0.083333	0.052632	0	0	0	0	0	0	0.073171	0.081081	0.086207	0.190476	0.1	0.052632	0.157895	0	0	0	0	0	0	0	0	0	0.166667	0	0	0	0.142857	0.038462	0	0	0	0.04	0	0	0	0	0	0	0.122807	0	0
0	0	0	0.071429	0	0	0	0.104167	0.157895	0.05	0	0	0	0	0.027027	0	0	0	0	0	0	0	0.098039	0.01	0	0	0	0	0.111111	0	0	0	0	0	0	0	0	0	0	0	0	0	0	0	0	0	0	0.22807	0	0
0.3	0	0	0	0	0	0	0	0	0	0	0	0	0.015152	0.027027	0.04878	0.081081	0.482759	0.142857	0	0	0.157895	0.156863	0.11	0.142857	0.5	0	0	0.111111	0.125	0.142857	0.416667	0	0	0	0	0	0	0	0	0	0	0.333333	0.25	0.25	0	0.2	0.842105	0	0
0	0	0.166667	0	0	0	0	0.125	0.052632	0.025	0	0	0	0	0.027027	0	0	0	0	0	0.157895	0	0.019608	0.01	0	0	0	0	0.111111	0	0.142857	0	0	0	0	0	0	0	0	0	0	0	0	0	0	0	0.2	0.035088	0	0
0	0.002027	0	0.017857	0.090909	0	0.086957	0.083333	0.157895	0.2	0	0	0	0.015152	0.054054	0.121951	0.243243	0.206897	0.333333	0.1	0	0.263158	0	0.07	0	0	0	0	0	0	0	0	0	0	0	0	0	0	0.074074	0	0	0	0	0	0	0	0	0	0	0
0	0	0	0	0	0	0	0	0	0	0	0	0	0	0	0.02439	0.027027	0.241379	0	0	0	0	0	0.01	0	0.166667	0.181818	0.1	0	0	0	0	0	0	0	0	0	0	0	0	0	0	0	0	0	0	0	0	0	0
0	0.001351	0	0	0	0	0	0	0	0.1	0.0625	0	0	0.212121	0.297297	0	0	0	0	0	0	0	0	0.05	0	0	0	0	0	0	0	0	0	0	0	0	0	0	0	0	0	0	0	0	0	0	0	0	0	0
0	0.001351	0	0.160714	0	0	0.043478	0.1875	0.052632	0.025	0	0	0	0.015152	0.027027	0	0	0	0	0	0	0	0	0.11	0	0	0	0	0	0	0	0	0	0	0	0	0	0	0	0	0	0	0	0	0	0	0	0	0	0
0	0.000676	0	0	0	0	0.043478	0.104167	0.105263	0.05	0	0	0	0	0	0.121951	0.135135	0.103448	0.261905	0	0	0.157895	0	0.04	0	0	0	0	0	0	0	0	0	0	0	0	0	0	0	0	0	0	0	0	0	0	0	0	0	0
0	0	0	0	0	0	0.065217	0.125	0.078947	0.05	0	0	0	0	0	0	0	0	0	0	0	0	0	0.03	0	0	0	0	0	0	0	0	0	0	0	0	0	0	0	0	0	0	0	0	0	0	0	0	0	0
0	0.000676	0	0	0	0	0	0	0	0.025	0	0	0	0	0	0.04878	0.081081	0.198276	0.047619	0	0	0.052632	0	0.06	0	0.166667	0	0	0	0	0	0	0	0	0	0	0	0	0	0	0	0	0	0	0	0	0	0	0	0
0	0	0	0	0	0	0	0	0	0	0	0	0	0	0	0.02439	0.027027	0.025862	0	0	0	0	0.245098	0.23	0	0.166667	0.181818	0.2	0	0	0	0	0	0	0	0	0	0	0	0	0	0	0	0	0	0	0	0.035088	0	0
0	0.000676	0	0	0	0	0	0	0	0	0.1875	0	0.142857	0.30303	0.027027	0	0	0	0	0	0	0	0.617647	0.17	0.142857	0	0	0	0.111111	0	0	0	0	0	0	0	0	0	0	0	0	0	0	0	0	0	0	0	0	0
0.2	0	0	0	0	0	0.086957	0.083333	0.105263	0.05	0	0	0	0	0	0.146341	0.162162	0.103448	0.285714	0	0	0.157895	0.019608	0.06	0	0	0	0	0	0	0	0.166667	0	0	0	0	0	0	0	0	0	0	0	0	0	0	0	0	0	0
0	0	0	0	0	0	0	0	0.052632	0	0	0	0	0	0.189189	0.04878	0	0	0	0	0	0	0.117647	0.15	0	0	0	0	0.111111	0	0	0	0	0	0	0	0	0	0	0	0	0	0	0	0	0	0	0	0	0
0.2	0.000676	0	0	0	0	0	0	0	0	0	0	0	0.030303	0.108108	0.073171	0.081081	0.5	0.095238	0	0	0.105263	0.372549	0.37	0	0.333333	0	0	0.222222	0	0	0.166667	0	0	0	0	0	0	0	0	0	0	0	0	0	0	0	0.035088	0	0
0	0.000676	0.333333	0	0	0	0	0.25	0.105263	0.125	0	0	0	0	0	0	0	0	0	0	0.210526	0	0.117647	0.01	0	0	0	0	0	0	0	0	0	0	0	0	0	0.25	0	0	0	0	0	0	0	0	0	0	0	0
0	0	0	0	0	0	0	0	0	0	0	0	0	0	0	0.073171	0.081081	0.396552	0	0	0	0	0	0	0	0	0	0	0	0	0	0	0	0	0	0	0	0	0	0	0	0	0	0	0	0	0	0	0	0
0	0	0	0	0	0	0	0	0	0	0.125	0	0	0.666667	0	0	0	0	0	0	0	0	0	0	0	0	0	0	0	0	0	0	0	0	0	0	0	0	0	0	0	0	0	0	0	0	0	0	0	0
0	0	0.125	0.303571	0.090909	0	0.391304	0.520833	0.052632	0.45	0.4375	0	0	0	0	0.02439	0	0	0	0	0	0	0	0	0	0	0	0	0	0	0	0	0	0	0	0	0	0	0	0	0	0	0	0	0	0	0	0	0	0
0	0	0.083333	0	0	0	0.086957	0.083333	0.105263	0.1	0	0	0	0	0	0.097561	0.108108	0.086207	0.238095	0	0	0.263158	0	0	0	0	0	0	0	0	0	0	0	0	0	0	0	0	0	0	0	0	0	0	0	0	0	0	0	0
0	0	0	0	0	0	0	0	0	0	0.0625	0	0	0.30303	0	0.02439	0	0	0	0	0	0	0	0	0	0	0	0	0	0	0	0	0	0	0	0	0	0	0	0	0	0	0	0	0	0	0	0	0	0
0	0	0.333333	0	0	0	0.130435	0.25	0.105263	0.1	0.1875	0	0	0	0	0.02439	0	0	0	0	0.736842	0	0	0	0	0	0	0	0	0	0	0	0	0	0	0	0.153846	0.5	0	0	0	0	0	0	0	0	0	0	0	0
0	0	0.083333	0.035714	0.454545	0.083333	0.086957	0.083333	0.105263	0.1	0	0.125	0.571429	0.181818	0.243243	0.195122	0.189189	0.094828	0.309524	0.1	0	0.157895	0.343137	0.08	0.142857	0	0	0	0	0.125	0	0	0	0	0	0	0	0	0.074074	0.375	0.24	0.095238	0	0	0	0	0.2	0.315789	0	0
0	0	0	0	0	0	0	0	0	0	0	0	0	0	0	0	0.027027	0.051724	0	0	0	0	0.176471	0.05	0	0.166667	0.181818	0.2	0.111111	0	0	0	0	0	0	0	0	0	0	0	0	0	0	0	0	0	0	0.157895	0	0
0	0	0	0	0	0	0	0	0	0	0	0	0	0.363636	0	0	0	0	0	0	0	0	0.156863	0.02	0.142857	0	0	0	0.111111	0	0.142857	0	0	0	0	0	0	0	0	0	0	0	0	0	0	0	0.2	0.192982	0	0
0	0	0	0.133929	0.090909	0	0.086957	0.208333	0.078947	0.05	0	0	0	0.030303	0.054054	0	0	0	0	0	0	0	0.333333	0.26	0	0	0	0	0.111111	0.125	0	0	0	0	0	0	0	0	0.296296	0	0	0	0	0	0	0	0	0.350877	0	0
0	0	0.083333	0	0	0	0.043478	0.041667	0.052632	0.05	0	0	0	0	0	0.073171	0.054054	0.086207	0.190476	0.1	0.052632	0.157895	0.058824	0.01	0	0	0	0	0	0	0	0.333333	0	0	0	0.142857	0.038462	0	0	0	0.12	0	0	0	0	0	0	0.070175	0	0
0	0	0	0.035714	0.181818	0	0	0.083333	0.157895	0.05	0	0	0	0.030303	0.054054	0	0	0	0	0	0	0	0.029412	0.03	0	0	0	0	0	0	0	0	0	0	0	0	0	0	0.222222	0	0	0	0	0	0	0	0	0.052632	0	0
0	0	0.375	0	0	0	0.043478	0.145833	0.052632	0.05	0.0625	0	0	0.015152	0.027027	0	0	0	0	0	0.368421	0	0.117647	0.02	0	0	0	0	0.111111	0.125	0	0	0	0	0	0	0.192308	0.25	0	0	0	0	0	0	0	0	0.2	0.122807	0	0
0	0	0.083333	0.089286	0	0	0.086957	0.125	0.105263	0.05	0.0625	0.125	0	0.060606	0.162162	0.097561	0.108108	0.103448	0.428571	0.2	0	0.210526	0	0.08	0	0	0	0	0	0	0	0	0	0	0	0	0	0	0	0	0	0	0	0	0	0	0	0	0	0
0	0	0	0	0	0	0	0	0	0	0	0	0	0	0	0	0.027027	0.172414	0	0	0	0	0	0.12	0	0.166667	0.181818	0.4	0	0	0	0	0	0	0	0	0	0	0	0	0	0	0	0	0	0	0	0	0	0
0	0	0	0	0	0	0.086957	0.083333	0.105263	0.1	0	0	0	0	0	0.121951	0.108108	0.103448	0.238095	0	0	0.210526	0	0.02	0	0	0	0	0	0	0	0	0	0	0	0	0	0	0	0	0	0	0	0	0	0	0	0	0	0
0	0.001351	0.166667	0.008929	0	0	0	0.0625	0.026316	0.025	0	0	0	0	0	0	0	0	0	0	0.157895	0	0	0	0	0	0	0	0	0	0	0	0	0	0	0	0.038462	0.25	0	0	0	0	0	0	0	0	0	0	0	0
0	0	0.416667	0.089286	0.363636	0.166667	0.043478	0.041667	0.105263	0.05	0.0625	0.375	0.142857	0.151515	0.378378	0.170732	0.162162	0.112069	0.333333	0.1	0.052632	0.157895	0.362745	0.2	0.142857	0	0	0	0	0	0.142857	0	0	0	0	0	0	0	0	0.25	0.16	0.095238	0	0	0	0	0.2	0.245614	0	0
0	0	0	0	0	0	0	0	0	0	0	0	0	0.287879	0.027027	0	0	0	0	0	0	0	0.166667	0.05	0	0	0	0	0	0	0	0	0	0	0	0	0	0	0	0	0	0	0	0	0	0	0	0.105263	0	0
0	0	0	0.1875	0	0	0.086957	0.208333	0.052632	0	0	0	0	0.015152	0.027027	0	0	0	0	0	0	0	0.294118	0.4	0	0	0	0	0	0	0	0	0	0	0	0	0	0	0	0	0	0	0	0	0	0	0	0.122807	0	0
0.2	0	0	0	0	0	0.043478	0.083333	0.105263	0.05	0	0	0	0	0	0.121951	0.135135	0.068966	0.166667	0	0	0.157895	0	0.04	0.142857	0	0	0	0	0	0.142857	0.166667	0	0	0	0	0	0	0	0	0	0	0	0	0	0	0	0.017544	0	0
0	0	0	0	0	0	0	0	0.105263	0	0	0	0	0.136364	0.189189	0	0	0	0	0	0	0	0.078431	0.06	0	0	0	0	0	0	0	0	0	0	0	0	0	0	0	0	0	0	0	0	0	0	0	0	0	0
0.4	0	0	0	0	0	0	0	0	0	0	0	0	0.030303	0.054054	0	0.027027	0.37931	0.047619	0	0	0.052632	0.156863	0.75	0	0.333333	0	0	0.111111	0	0.142857	0	0.666667	0	0	0	0	0	0	0	0	0	0.333333	0.5	0.25	0	0.2	0.192982	0	0
0	0.002027	0.083333	0.017857	0.090909	0.083333	0.086957	0.083333	0.105263	0.05	0	0.25	0.285714	0.121212	0.162162	0.146341	0.162162	0.086207	0.404762	0.1	0	0.184211	0.245098	0.33	0	0	0	0	0	0	0.142857	0	0	0	0	0	0	0	0.074074	0.4375	0.2	0.190476	0	0	0	0	0	0.070175	0	0
0	0.002027	0	0	0	0	0	0	0	0	0	0	0	0.030303	0.081081	0.073171	0.081081	0.025862	0	0	0	0	0.117647	0.23	0	0.166667	0.181818	0	0	0	0	0	0	0	0	0	0	0	0	0	0	0	0	0	0	0	0	0	0	0
0	0	0	0	0	0	0	0	0	0	0	0	0	0.409091	0.054054	0	0	0	0	0	0	0	0.186275	0.26	0.142857	0	0	0	0	0.125	0.142857	0	0	0	0	0	0	0	0	0	0	0	0	0	0	0	0	0.035088	0	0
0.2	0	0.166667	0	0	0	0.043478	0.083333	0	0	0	0	0	0.060606	0.108108	0.097561	0.108108	0.086207	0.333333	0.2	0.105263	0.157895	0.039216	0.1	0	0	0	0	0	0	0	0.166667	0	0	0	0.285714	0.076923	0	0	0	0.12	0	0	0	0	0	0	0	0	0
0	0	0	0.017857	0.090909	0	0	0.083333	0.210526	0.15	0	0	0.571429	0.318182	0.486486	0.146341	0	0	0	0	0	0	0.117647	0.22	0	0	0	0	0	0	0.142857	0	0	0	0	0	0	0	0	0	0	0	0	0	0	0	0	0	0	0
0	0.002703	0.166667	0	0	0	0	0.083333	0.157895	0.1	0	0	0	0.060606	0.108108	0	0	0	0	0	0.157895	0	0.147059	0.1	0	0	0	0	0.111111	0	0.142857	0	0	0	0	0	0	0	0	0	0	0	0	0	0	0	0	0	0	0
0	0	0	0.053571	0.181818	0.083333	0.043478	0.166667	0.105263	0	0.125	0.125	0.142857	0.136364	0.297297	0.170732	0.135135	0.112069	0.214286	0.1	0	0.157895	0.166667	0.05	0	0	0	0	0	0	0.142857	0	0	0	0	0	0	0	0.074074	0.25	0.04	0.095238	0	0	0	0	0	0	0	0
0	0	0	0	0	0	0	0	0	0	0	0	0	0.015152	0	0.02439	0.027027	0.017241	0	0	0	0	0.019608	0.1	0	0.166667	0.181818	0.2	0	0	0	0	0	0	0	0	0	0	0	0	0	0	0	0	0	0	0	0	0	0
0	0.002703	0	0	0	0	0	0	0	0	0.03125	0	0	0.424242	0.027027	0.02439	0.027027	0	0	0	0	0	0.107843	0.05	0	0	0	0	0.111111	0	0	0	0	0	0	0	0	0	0	0	0	0	0	0	0	0	0	0	0	0
0	0	0	0	0	0	0.086957	0.041667	0.105263	0.1	0	0	0	0	0	0.121951	0.135135	0.068966	0.238095	0	0	0.157895	0	0.02	0	0	0	0	0	0	0	0.333333	0	0	0	0	0	0	0	0	0	0	0	0	0	0	0	0	0	0
0	0	0	0	0	0	0.086957	0.083333	0.210526	0.05	0	0	0	0	0.027027	0	0	0	0	0	0	0	0.019608	0.07	0	0	0	0	0.111111	0	0.142857	0	0	0	0	0	0	0	0.148148	0	0	0	0	0	0	0	0	0	0	0
0	0	0.208333	0	0	0	0.021739	0.083333	0.026316	0.075	0.09375	0	0	0.015152	0.027027	0	0	0	0	0	0.105263	0	0.019608	0.01	0	0	0	0	0	0	0	0	0	0	0	0	0.038462	0	0	0	0	0	0	0	0	0	0	0	0	0
0	0	0	0.035714	0.181818	0	0.086957	0.083333	0.105263	0.05	0	0.125	0.142857	0.106061	0.108108	0.121951	0.189189	0.12069	0.404762	0.1	0	0.263158	0.176471	0.04	0	0	0	0	0.111111	0	0	0	0	0	0	0	0	0	0.148148	0	0	0	0	0	0	0	0	0	0	0
0	0	0	0	0	0	0	0	0	0	0	0	0	0	0	0.02439	0.027027	0.12931	0	0	0	0	0.039216	0.05	0	0.166667	0.181818	0.2	0	0	0	0	0	0	0	0	0	0	0	0	0	0	0	0	0	0	0	0	0	0
0	0	0	0	0	0	0	0	0	0	0	0	0	0.333333	0	0	0	0	0	0	0	0	0.078431	0.06	0	0	0	0	0	0	0	0	0	0	0	0	0	0	0	0	0	0	0	0	0	0	0	0	0	0
0	0	0	0	0	0	0.043478	0.083333	0.052632	0	0	0	0	0.015152	0.027027	0.146341	0.162162	0.086207	0.238095	0	0	0.105263	0.058824	0.01	0	0	0	0	0	0	0	0	0	0	0	0	0	0	0	0	0	0	0	0	0	0	0	0	0	0
0	0	0	0	0	0	0.086957	0.083333	0.105263	0.1	0	0	0	0.015152	0.054054	0	0	0	0	0	0	0	0.039216	0.07	0	0	0	0	0	0	0	0	0	0	0	0	0	0	0.222222	0	0	0	0	0	0	0	0	0	0	0
0	0	0.166667	0	0	0	0.021739	0.125	0.078947	0.05	0	0	0	0.015152	0.027027	0	0	0	0	0	0.157895	0	0.019608	0.01	0	0	0	0	0	0	0	0	0	0	0	0	0	0.25	0	0	0	0	0	0	0	0	0	0	0	0
0	0	0	0.017857	0.272727	0	0.043478	0.083333	0.105263	0.05	0	0	0	0	0.081081	0.146341	0.243243	0.112069	0.285714	0.1	0	0.157895	0.137255	0.06	0.142857	0	0	0	0.111111	0	0	0	0	0	0	0	0	0	0.074074	0	0	0	0	0	0	0	0	0	1	0
0	0	0	0	0	0	0	0	0	0	0	0	0	0.015152	0.027027	0.02439	0.027027	0.034483	0	0	0	0	0.186275	0.03	0	0.166667	0.181818	0.2	0.111111	0	0	0	0	0	0	0	0	0	0	0	0	0	0	0	0	0	0	0	0	0
0	0	0	0	0	0	0	0	0	0	0	0	0	0.333333	0	0	0	0	0	0	0	0	0.127451	0.06	0.142857	0	0	0	0.111111	0	0	0	0	0	0	0	0	0	0	0	0	0	0	0	0	0	0.2	0	0	0
0	0	0	0.142857	0	0	0.217391	0.166667	0.078947	0.075	0	0	0	0.030303	0.027027	0	0	0	0	0	0	0	0.205882	0.29	0.142857	0	0	0	0.111111	0	0	0	0	0	0	0	0	0	0	0	0	0	0	0	0	0	0	0	0	0
0.3	0	0	0	0	0	0.043478	0.041667	0.052632	0	0	0	0	0	0	0.121951	0.135135	0.086207	0.261905	0	0	0.157895	0.078431	0.01	0	0	0	0	0	0	0	0.166667	0	0	0	0	0	0	0	0	0	0	0	0	0	0	0	0	0	0
0	0	0	0	0	0	0.043478	0.125	0.315789	0.25	0	0	0	0	0.027027	0	0	0	0	0	0	0	0.019608	0.05	0	0	0	0	0	0	0	0	0	0	0	0	0	0	0	0	0	0	0	0	0	0	0	0	0	0
0.3	0	0	0	0	0	0	0	0	0	0	0	0	0.015152	0.027027	0.02439	0.054054	0.258621	0.095238	0	0	0	0.27451	0.31	0	0.333333	0	0	0.111111	0	0	0.166667	0.666667	0	0	0	0	0	0	0	0	0	0.333333	0	0	0	0	0	0	0
0	0	0.166667	0	0	0	0.043478	0.125	0.078947	0.025	0	0	0	0.015152	0.027027	0	0	0	0	0	0.105263	0	0.068627	0.01	0	0	0	0	0	0	0	0	0	0	0	0	0	0.5	0	0	0	0	0	0	0	0	0	0	0	0
0	0	0.083333	0.017857	0.090909	0	0.043478	0.041667	0.052632	0.05	0	0	0	0.015152	0	0.073171	0.081081	0.068966	0.309524	0.1	0.052632	0.210526	0.039216	0.04	0	0	0	0	0	0	0	0	0	0	0	0	0	0	0.074074	0	0	0	0	0	0	0	0	0	0	0
0	0	0	0	0	0	0	0	0	0	0	0	0	0.015152	0	0.02439	0.027027	0.181034	0	0	0	0	0.205882	0.04	0	0.166667	0.090909	0.2	0	0	0	0	0	0	0	0	0	0	0	0	0	0	0	0	0	0	0	0	0	0
0	0	0	0	0	0	0	0	0	0	0.03125	0	0	0.287879	0	0	0	0	0	0	0	0	0.205882	0.06	0	0	0	0	0	0	0	0	0	0	0	0	0	0	0	0	0	0	0	0	0	0	0	0	0	0
0.2	0	0	0	0	0	0	0.041667	0.052632	0.05	0	0	0	0	0	0.121951	0.135135	0.068966	0.119048	0	0	0.157895	0.009804	0.03	0.142857	0	0	0	0.111111	0	0.142857	0.166667	0	0	0	0	0	0	0	0	0	0	0	0	0	0	0	0	0	0
0	0.001351	0	0.035714	0	0	0	0.041667	0.263158	0.125	0	0	0	0.272727	0.162162	0	0	0	0	0	0	0	0.078431	0.11	0	0	0	0	0	0	0	0	0	0	0	0	0	0	0	0	0	0	0	0	0	0	0	0	0	0
0	0	0.25	0.035714	0.227273	0.083333	0.065217	0.041667	0.052632	0	0	0.25	0.285714	0.060606	0.243243	0.219512	0.081081	0.12069	0.309524	0.3	0.026316	0.210526	0	0.04	0.142857	0	0	0	0.111111	0.125	0.142857	0	0	0	0	0.142857	0.038462	0	0.074074	0	0	0	0	0	0	0	0.2	0.070175	0	0
0	0.001351	0	0	0	0	0	0	0.026316	0	0	0	0	0.409091	0.108108	0	0	0	0	0	0	0	0	0.02	0.142857	0	0	0	0.111111	0.125	0.142857	0	0	0	0	0	0	0	0	0	0	0	0	0	0	0	0.2	0.140351	0	0
0	0.000676	0	0.098214	0.545455	0	0.26087	0.125	0.157895	0.05	0	0	0	0.015152	0.054054	0	0	0	0	0	0	0	0	0.02	0	0	0	0	0	0	0	0	0	0	0	0	0	0	0.222222	0	0	0	0	0	0	0	0	0	0	0
0	0.000676	0.333333	0	0	0	0	0.1875	0.210526	0.225	0	0	0	0	0.027027	0	0	0	0	0	0.394737	0	0	0	0.142857	0	0	0	0.111111	0.125	0.142857	0	0	0	0	0	0.038462	0.5	0	0	0	0	0	0	0	0	0.2	0	0	0
0	0	0.083333	0.071429	0.272727	0	0	0	0.105263	0	0.0625	0.25	0.428571	0.090909	0	0.146341	0.162162	0.137931	0	0	0	0.526316	0	0	0	0	0	0	0	0	0	0	0	0	0	0	0	0	0	0	0.16	0.095238	0	0	0	0	0	0	0	0
0	0	0	0	0	0	0	0	0.026316	0	0.1875	0	0	0.181818	0	0	0	0	0	0	0	0	0	0	0	0	0	0	0	0	0	0	0	0	0	0	0	0	0	0	0	0	0	0	0	0	0	0	0	0
0	0	0.083333	0.035714	0	0	0	0	0.105263	0	0	0	0	0	0	0.097561	0.108108	0.051724	0	0	0	0.157895	0	0	0	0	0	0	0	0	0	0	0	0	0	0	0	0	0	0	0	0	0	0	0	0	0	0	0	0
0	0	0.125	0.017857	0	0	0	0	0.105263	0	0	0	0	0.060606	0	0.04878	0	0	0	0	0	0	0	0	0	0	0	0	0	0	0	0	0	0	0	0	0	0	0	0	0	0	0	0	0	0	0	0	0	0
0	0	0.5	0.026786	0	0	0	0	0	0	0	0	0	0	0	0	0	0	0	0	0.5	0	0	0	0	0	0	0	0	0	0	0	0	0	0	0	0	0.5	0	0	0	0	0	0	0	0	0	0	0	0
0	0.002027	0.25	0.035714	0.181818	0	0.043478	0.125	0.210526	0.05	0	0	0	0	0	0.268293	0.108108	0.068966	0.142857	0	0.157895	0.105263	0.156863	0.1	0	0	0	0	0	0	0	0	0	0	0	0	0.038462	0.5	0.074074	0	0	0	0	0	0	0	0	0	0	0
0	0	0	0	0	0	0	0	0	0	0	0	0	0	0	0.04878	0.054054	0.413793	0	0	0	0	0.411765	0.21	0	0.166667	0.272727	0.1	0	0	0	0	0	0	0	0	0	0	0	0	0	0	0	0	0	0	0	0	0	0
0	0	0	0.008929	0	0	0	0.020833	0.052632	0.15	0	0	0	0.030303	0.054054	0	0	0	0	0	0	0	0.058824	0.02	0	0	0	0	0	0	0	0	0	0	0	0	0	0	0	0	0	0	0	0	0	0	0	0	0	0
0	0	0	0	0	0	0.043478	0.083333	0.105263	0.05	0	0	0	0	0	0.097561	0.108108	0.103448	0.238095	0	0	0.157895	0	0.04	0	0	0	0	0	0	0	0	0	0	0	0	0	0	0	0	0	0	0	0	0	0	0	0	0	0
0	0.000676	0	0.0625	0	0	0	0.125	0.157895	0.05	0	0	0	0	0	0	0	0	0	0	0	0	0.156863	0.06	0	0	0	0	0	0	0	0	0	0	0	0	0	0	0	0	0	0	0	0	0	0	0	0	1	0
0	0	0.083333	0.053571	0.181818	0	0	0.041667	0.052632	0	0	0	0	0	0.027027	0.04878	0.054054	0.043103	0.285714	0.35	0.052632	0.157895	0	0.04	0.142857	0	0	0	0	0	0	0	0	0	0	0.142857	0.038462	0	0.074074	0	0	0	0	0	0	0	0	0	0	0.142857
0	0	0	0	0	0	0	0	0	0	0	0	0	0.015152	0	0.02439	0.027027	0.155172	0	0	0	0	0	0.05	0	0.166667	0.181818	0.2	0.111111	0	0	0	0	0	0	0	0	0	0	0	0	0	0	0	0	0	0	0	0	0
0.3	0	0	0	0	0	0.043478	0.083333	0.078947	0.05	0	0	0	0	0	0.121951	0.081081	0.077586	0.261905	0	0	0.157895	0	0	0	0	0	0	0	0	0	0.166667	0	0	0	0	0	0	0	0	0	0	0	0	0	0	0	0	0	0
0	0	0	0	0	0	0	0	0.052632	0	0	0	0.285714	0.181818	0.378378	0.146341	0.162162	0.017241	0.047619	0	0	0	0	0.13	0	0	0	0	0	0	0	0	0	0	0	0	0	0	0	0	0	0	0	0	0	0	0	0	0	0
0	0	0.208333	0	0	0	0.043478	0.125	0.105263	0.075	0	0	0	0.015152	0.027027	0	0	0	0	0	0.263158	0	0	0.06	0	0	0	0	0	0	0	0	0	0	0	0	0.038462	0.25	0	0	0	0	0	0	0	0	0	0	0	0
0	0	0.083333	0.017857	0.090909	0	0.086957	0.083333	0.105263	0.15	0	0.125	0.285714	0.090909	0.27027	0.243902	0.324324	0.112069	0.214286	0.15	0	0.315789	0	0.15	0	0	0	0	0	0	0	0	0	0	0	0	0	0	0.074074	0	0	0	0	0	0	0	0	0	0	0
0	0	0	0	0	0	0	0	0	0	0	0	0	0	0	0.02439	0.027027	0.034483	0	0	0	0	0	0.11	0	0.166667	0.090909	0.2	0	0	0	0	0	0	0	0	0	0	0	0	0	0	0	0	0	0	0	0	0	0
0	0.002703	0	0	0	0	0	0	0	0.025	0	0	0	0.772727	0.135135	0	0	0	0	0	0	0	0	0.06	0	0	0	0	0	0	0	0	0	0	0	0	0	0	0	0	0	0	0	0	0	0	0	0	0	0
0	0	0	0	0	0	0.043478	0.083333	0.105263	0.05	0	0	0	0	0	0.121951	0.108108	0.086207	0.238095	0	0	0.157895	0	0.01	0	0	0	0	0	0	0	0	0	0	0	0	0	0	0	0	0	0	0	0	0	0	0	0	0	0
0	0.001351	0	0	0	0	0	0.25	0.473684	0.05	0	0	0	0.015152	0.162162	0	0	0	0	0	0	0	0	0.13	0	0	0	0	0	0	0	0	0	0	0	0	0	0	0	0	0	0	0	0	0	0	0	0	0	0
0	0	0.166667	0	0	0	0	0.083333	0.105263	0.05	0	0	0	0	0	0	0	0	0	0	0.105263	0	0	0.02	0	0	0	0	0	0	0	0	0	0	0	0	0.038462	0.25	0	0	0	0	0	0	0	0	0	0	0	0
0	0.001351	0	0	0	0	0	0	0	0	0	0	0	0.712121	0.054054	0.02439	0.027027	0	0	0	0	0	0.254902	0.11	0	0	0	0	0	0	0	0	0	0	0	0	0	0	0	0	0	0	0	0	0	0	0	0	0	0
0	0.007432	0.166667	0.5625	0	0	0.086957	0.229167	0.052632	0.025	0	0	0	0	0	0	0	0	0	0	0.052632	0	0.470588	1	0	0	0	0	0.222222	0	0.142857	0	0	0	0	0.285714	0.038462	0	0	0	0	0	0	0	0	0	0	0.052632	0	0.285714
0.3	0	0	0	0	0	0	0.083333	0.105263	0.05	0	0	0	0	0	0.097561	0.135135	0.103448	0.238095	0	0	0.157895	0	0.08	0	0	0	0	0	0	0	0	0	0	0	0	0	0	0	0	0	0	0	0	0	0	0	0	0	0
0	0	0.166667	0.035714	0.181818	0.083333	0	0.083333	0.105263	0	0	0.125	0.142857	0.060606	0.108108	0.146341	0.189189	0.086207	0.285714	0.1	0	0.210526	0.117647	0.06	0	0	0	0	0	0	0.142857	0	0	0	0	0	0	0	0	0	0	0	0	0	0	0	0	0.070175	0	0
0	0	0	0	0	0	0	0	0	0	0	0	0	0.015152	0	0.02439	0.027027	0.060345	0	0	0	0	0.186275	0.09	0	0.166667	0.181818	0.2	0	0	0.142857	0	0	0	0	0	0	0	0	0	0	0	0	0	0	0	0	0.035088	0	0
0	0	0	0.205357	0	0	0	0.0625	0.052632	0	0	0	0	0.015152	0.027027	0	0	0	0	0	0	0	0.343137	0.3	0.142857	0	0	0	0	0.125	0	0	0	0	0	0	0	0	0	0	0	0	0	0	0	0	0	0.070175	0	0
0.2	0	0	0	0	0	0.043478	0.083333	0.105263	0.05	0	0	0	0	0	0.121951	0.054054	0.068966	0.166667	0	0	0.157895	0.019608	0	0	0	0	0	0	0	0	0.166667	0	0	0	0	0	0	0	0	0	0	0	0	0	0	0	0	0	0
0	0	0	0	0	0	0.086957	0.083333	0.105263	0.025	0	0	0	0.015152	0.027027	0	0	0	0	0	0	0	0.019608	0.09	0.142857	0	0	0	0	0	0.142857	0	0	0	0	0	0	0	0	0	0	0	0	0	0	0	0	0	0	0
0	0	0.166667	0	0	0	0.043478	0.083333	0.052632	0.075	0	0	0	0.015152	0.027027	0	0	0	0	0	0.105263	0	0.068627	0	0	0	0	0	0	0	0	0	0	0	0	0	0.076923	0.25	0	0	0	0	0	0	0	0	0	0	0	0
0	0	0.083333	0.035714	0.181818	0	0.130435	0.125	0.105263	0.05	0	0.25	0	0	0.027027	0.097561	0.189189	0.12069	0.357143	0.3	0	0.210526	0	0.04	0.142857	0	0	0	0.111111	0.125	0.142857	0	0	0	0	0	0	0	0.074074	0	0	0	0	0	0	0	0.2	0	0	0
0	0	0	0	0	0	0	0	0	0	0	0	0	0	0	0.02439	0.027027	0.405172	0	0	0	0	0	0.08	0.142857	0.166667	0.363636	0.2	0.111111	0.125	0.142857	0	0	0	0	0	0	0	0	0	0	0	0	0	0	0	0.2	0	0	0
0	0.000676	0	0	0	0	0	0	0	0	0	0	0	0.060606	0.162162	0	0	0	0	0	0	0	0	0.1	0.142857	0	0	0	0.111111	0.125	0.142857	0	0	0	0	0	0	0	0	0	0	0	0	0	0	0	0.2	0	0	0
0	0	0	0.303571	0	0	0.26087	0.145833	0.052632	0.05	0	0	0	0	0.027027	0	0	0	0	0	0	0	0	0.32	0.142857	0	0	0	0.111111	0.125	0.142857	0	0	0	1	0	0	0	0	0	0	0	0	0	0	0	0.2	0	0	0
0.4	0	0	0.017857	0	0	0	0.083333	0.105263	0.1	0	0	0	0	0	0.121951	0.135135	0.103448	0.261905	0	0	0.157895	0	0.02	0	0	0	0	0	0	0	0	0	0	0	0	0	0	0	0	0	0	0	0	0	0	0	0	0	0
0	0.001351	0	0	0	0	0	0	0.052632	0	0	0	0	0.045455	0.135135	0	0	0	0	0	0	0	0	0.03	0.142857	0	0	0	0.111111	0.125	0.142857	0	0	0	0	0	0	0	0	0	0	0	0	0	0	0	0.2	0	0	0
0.4	0	0	0	0	0	0	0	0	0	0	0	0	0.015152	0.054054	0.073171	0.135135	0.465517	0.142857	0	0	0.131579	0	0.29	0.142857	0.5	0	0	0.111111	0.125	0.142857	0	0.666667	0	0	0	0	0	0	0	0	0	0.25	0	0	0	0.2	0	0	0
0	0	0.208333	0	0	0	0.065217	0.0625	0.105263	0	0.03125	0	0	0	0.027027	0	0	0	0	0	0.105263	0	0	0.01	0.142857	0	0	0	0.111111	0.125	0.142857	0	0	0	0	0	0	0	0	0	0	0	0	0	0	0	0.2	0	0	0
0	0	0	0.071429	0.272727	0.083333	0.086957	0.125	0.105263	0.1	0	0.25	0.285714	0.151515	0.243243	0.146341	0.216216	0.112069	0.333333	0.3	0	0.210526	0.313725	0.07	0	0	0	0	0	0	0	0	0	0	0	0	0	0	0.074074	0	0	0	0	0	0	0	0	0	0	0
0	0	0	0	0	0	0	0	0	0	0	0	0	0	0	0.02439	0.027027	0.017241	0	0	0	0	0.058824	0.08	0	0.166667	0.181818	0.2	0	0	0	0	0	0	0	0	0	0	0	0	0	0	0	0	0	0	0	0	0	0
0	0	0	0	0	0	0	0	0	0	0.03125	0	0	0.651515	0	0	0	0	0	0	0	0	0.22549	0.07	0	0	0	0	0	0	0	0	0	0	0	0	0	0	0	0	0	0	0	0	0	0	0	0	0	0
0	0	0	0.133929	0	0	0.086957	0.166667	0.078947	0.075	0.0625	0	0	0.015152	0.054054	0	0	0	0	0	0	0	0.264706	0.26	0	0	0	0	0	0	0	0	0	0	0	0	0	0	0	0	0	0	0	0	0	0	0	0	0	0
0	0	0	0	0	0	0.043478	0.083333	0.105263	0.05	0	0	0	0	0.027027	0.146341	0.108108	0.068966	0.261905	0	0	0.157895	0.029412	0.02	0	0	0	0	0	0	0	0	0	0	0	0	0	0	0	0	0	0	0	0	0	0	0	0	0	0
0	0	0	0	0	0	0.086957	0.083333	0.105263	0.075	0	0	0	0.030303	0.054054	0	0	0	0	0	0	0	0.058824	0.06	0	0	0	0	0	0	0	0	0	0	0	0	0	0	0	0	0	0	0	0	0	0	0	0	0	0
0	0	0	0	0	0	0	0	0	0	0	0	0	0.015152	0.054054	0.04878	0.162162	0.293103	0.047619	0	0	0.052632	0.196078	0.18	0	0.333333	0	0	0	0	0	0	0	0	0	0	0	0	0	0	0	0	0	0	0	0	0	0	1	0
0	0	0.208333	0	0	0	0.043478	0.166667	0.105263	0.05	0	0	0	0.015152	0.054054	0	0	0	0	0	0.131579	0	0.04902	0	0	0	0	0	0	0	0	0	0	0	0	0	0.038462	0.5	0	0	0	0	0	0	0	0	0	0	0	0
0	0	0	0	0	0	0	0	0	0	0	0	0	0	0	0	0.162162	0.112069	0.571429	0.45	0	0.315789	0.176471	0.07	0	0	0	0	0.111111	0	0	0	0	0	0	0.357143	0	0	0	0	0	0	0	0	0	0	0	0	0	0.285714
0	0.001351	0	0	0	0	0	0.083333	0.105263	0.05	0	0	0	0	0	0.121951	0.135135	0.077586	0	0	0	0	0.166667	0.09	0.142857	0.166667	0.181818	0.2	0.111111	0	0.142857	0	0	0	0	0	0	0	0	0	0	0	0	0	0	0	0	0	0	0
0	0	0	0.125	0	0	0.130435	0.166667	0.078947	0.275	0	0	0	0.015152	0.027027	0	0	0	0	0	0	0	0.215686	0.23	0	0	0	0	0.111111	0	0	0	0	0	0	0	0	0	0	0	0	0	0	0	0	0	0.2	0	1	0
0	0	0	0	0	0	0.043478	0.041667	0.052632	0	0	0	0	0	0	0.121951	0.108108	0.068966	0.190476	0	0	0.210526	0.068627	0.05	0	0	0	0	0	0	0	0.166667	0	0	0	0	0	0	0	0	0	0	0	0	0	0	0	0	0	0
0	0	0	0	0	0	0.086957	0.229167	0.105263	0.275	0	0	0	0	0	0	0	0	0	0	0	0	0.019608	0.02	0	0	0	0	0	0	0	0	0	0	0	0	0	0	0	0	0	0	0	0	0	0	0	0	0	0
0	0.001351	0.416667	0	0	0	0.130435	0.229167	0.210526	0	0.0625	0	0	0	0	0	0	0	0	0.1	0.421053	0	0.078431	0	0	0	0	0	0.111111	0.125	0	0	0	0	0	0.285714	0.461538	0	0	0	0	0	0	0	0	0	0	0	0	0
0	0	0	0	0	0	0	0.020833	0	0.025	0	0	0	0	0	0.02439	0.027027	0.043103	0	0	0	0	0	0.03	0	0.166667	0.181818	0.2	0	0	0	0	0	0	0	0	0	0	0	0	0	0	0	0	0	0	0	0	0	0
0	0.000676	0	0	0	0	0	0	0.026316	0.075	0.0625	0	0	0.515152	0.081081	0	0	0	0	0	0	0	0	0.01	0	0	0	0	0	0	0	0	0	0	0	0	0	0	0	0	0	0	0	0	0	0	0	0	0	0
0	0	0	0	0	0	0.043478	0.104167	0.105263	0	0	0	0	0	0	0.121951	0.135135	0.086207	0.238095	0	0	0.157895	0	0.01	0	0	0	0	0	0	0	0	0	0	0	0	0	0	0	0	0	0	0	0	0	0	0	0	0	0
0	0.002027	0	0	0	0	0.108696	0.395833	0.157895	0.075	0	0	0	0	0	0.02439	0	0	0	0	0	0	0	0.03	0	0	0	0	0	0	0	0	0	0	0	0	0	0	0	0	0	0	0	0	0	0	0	0	0	0
0	0.000676	0.333333	0	0	0	0.043478	0.229167	0.052632	0	0.0625	0	0	0	0	0	0	0	0	0	0.210526	0	0	0	0	0	0	0	0	0	0	0	0	0	0	0	0	0.5	0	0	0	0	0	0	0	0	0	0	0	0
0	0	0	0	0	0	0	0.020833	0	0	0	0	0	0	0	0.02439	0.027027	0.008621	0	0	0	0	0	0.07	0	0.166667	0.363636	0.2	0	0	0	0	0	0	0	0	0	0	0	0	0	0	0	0	0	0	0	0	0	0
0	0.001351	0	0	0	0	0	0.020833	0.052632	0	0	0.375	0.571429	0.181818	0.27027	0	0	0	0	0	0	0	0	0.09	0	0	0	0	0	0	0	0	0	0	0	0	0	0	0	0	0	0	0	0	0	0	0	0	0	0
0	0.001351	0	0.196429	0	0	0.130435	0.375	0.210526	0.225	0	0	0	0	0	0	0	0	0	0	0	0	0	0.31	0	0	0	0	0	0	0	0	0	0	0	0	0	0	0	0	0	0	0	0	0	0	0	0	0	0
0	0	0	0	0	0	0	0.041667	0.105263	0.1	0	0	0	0	0	0.121951	0.108108	0.086207	0.190476	0	0	0.157895	0	0	0	0	0	0	0	0	0	0	0	0	0	0	0	0	0	0	0	0	0	0	0	0	0	0	0	0
0	0.001351	0	0.035714	0.090909	0.083333	0.086957	0.1875	0.210526	0.175	0	0	0	0.030303	0.054054	0.02439	0.027027	0.008621	0.02381	0	0	0	0	0.08	0	0	0	0	0	0	0	0	0	0	0	0	0	0	0.148148	0	0	0	0	0	0	0	0	0	0	0
0	0.000676	0.5	0.017857	0	0	0	0.166667	0.131579	0	0	0	0	0	0	0	0	0	0	0	0.368421	0	0	0.04	0	0	0	0	0	0	0	0	0	0	0	0	0.038462	0.25	0	0	0	0	0	0	0	0	0	0	0	0
0	0	0	0.035714	0.090909	0	0.043478	0.083333	0.105263	0.05	0	0.125	0.142857	0.121212	0.189189	0.121951	0.162162	0.12931	0.333333	0.2	0	0.157895	0.078431	0.02	0.142857	0	0	0	0.111111	0	0	0.083333	0	0	0	0	0	0	0	0.125	0.24	0.190476	0	0	0	0.2	0	0.192982	0	0
0	0	0	0	0	0	0	0	0	0	0	0	0	0.015152	0	0.02439	0.027027	0.068966	0	0	0	0	0.196078	0.03	0.142857	0.166667	0.181818	0.2	0.111111	0	0	0	0	0	0	0	0	0	0	0	0	0	0	0	0	0	0	0.122807	0	0
0	0.001351	0	0	0	0	0	0	0	0	0	0	0	0.530303	0.108108	0.02439	0.027027	0	0	0	0	0	0.137255	0.03	0	0	0	0	0.111111	0	0	0	0	0	0	0	0	0	0	0	0	0	0	0	0	0	0	0.122807	0	0
0	0	0	0.133929	0	0	0.217391	0.270833	0.052632	0.35	0	0	0	0.015152	0.054054	0	0	0	0	0	0	0	0.372549	0.22	0	0	0	0	0.111111	0	0	0	0	0	0	0	0	0	0	0	0	0	0	0	0	0	0	0.280702	0	0
0.8	0	0	0	0	0	0.043478	0.083333	0.105263	0.1	0	0	0	0	0	0.121951	0.135135	0.103448	0.190476	0	0	0.157895	0.058824	0.04	0	0	0	0	0	0	0	0	0	0	0	0	0	0	0	0	0.12	0	0	0	0	0	0	0	0	0
0	0	0	0	0	0	0	0	0.105263	0	0	0	0	0.151515	0.216216	0	0	0	0	0	0	0	0.107843	0.02	0	0	0	0	0.111111	0	0	0	0	0	0	0	0	0	0	0	0	0	0	0	0	0	0	0.122807	0	0
0.4	0.001351	0	0	0	0	0	0.041667	0.157895	0.2	0	0	0	0.166667	0.108108	0.268293	0.405405	0.612069	0.095238	0	0	0.105263	0.470588	0.24	0.142857	0.666667	0	0	0.222222	0	0	0	0.666667	0	0	0	0	0	0	0	0.32	0	0.5	0.5	0.25	0.4	0	0.175439	0	0
0	0	0.166667	0	0	0	0.043478	0.104167	0.052632	0.05	0	0	0	0.015152	0.027027	0	0	0	0	0	0.105263	0	0.068627	0.02	0	0	0	0	0	0	0	0	0	0	0	0	0.115385	0.25	0	0	0	0	0	0	0	0	0	0.035088	0	0
0	0	0	0	0	0	0	0	0	0	0	0	0	0	0	0.02439	0.135135	0.103448	0.571429	0.3	0	0.578947	0	0	0.142857	0	0	0	0.222222	0	0	0	0	0	0	0	0	0	0	0	0	0	0	0	0	0	0	0	0	0
0	0	0	0	0	0	0	0	0	0	0	0	0	0	0	0.02439	0.027027	0.051724	0	0	0	0	0	0	0.142857	0.166667	1	1	0.333333	0	0	0	0	0	0	0	0	0	0	0	0	0	0	0	0	0	0	0	0	0
0	0	0	0	0	0	0	0	0	0	0	0	0	0.515152	0	0	0	0	0	0	0	0	0	0.01	0	0	0	0	0.111111	0	0	0	0	0	0	0	0	0	0	0	0	0	0	0	0	0	0	0	0	0
0	0	0	0	0	0	0.043478	0.083333	0.210526	0.15	0	0	0	0	0	0.146341	0.162162	0.068966	0.309524	0	0	0.157895	0	0	0	0	0	0	0	0	0	0	0	0	0	0	0	0	0	0	0	0	0	0	0	0	0	0	0	0
0	0	0	0	0	0	0	0.25	0.105263	0.025	0	0	0	0	0	0	0	0	0	0	0	0	0	0	0	0	0	0	0	0	0.142857	0	0	0	0	0	0	0	0	0	0	0	0	0	0	0	0	0	1	0
0	0	0.166667	0	0	0	0	0.125	0.473684	0.15	0	0	0	0	0	0	0	0.008621	0.02381	0.05	0.078947	0	0	0.03	0.142857	0	0	0	0	0	0	0	0	0	0	0.142857	0.057692	0.5	0	0	0	0	0	0	0	0	0	0	0	0
0	0	0.166667	0.053571	0.181818	0.083333	0.043478	0.083333	0.105263	0.075	0.0625	0.25	0.428571	0.121212	0.324324	0.121951	0.135135	0.068966	0.166667	0.1	0	0.105263	0.186275	0.03	0	0	0	0	0	0	0	0	0	0	0	0	0	0	0	0	0	0	0	0	0	0	0	0	0	0
0	0	0	0	0	0	0	0.020833	0	0.025	0	0	0	0	0	0.04878	0	0.086207	0	0	0	0	0.098039	0.07	0	0.166667	0.181818	0.2	0	0	0	0	0	0	0	0	0	0	0	0	0	0	0	0	0	0	0	0	0	0
0	0.000676	0	0.196429	0.090909	0	0.043478	0.125	0.105263	0.075	0	0	0	0.060606	0.054054	0	0	0	0	0	0	0	0.392157	0.32	0	0	0	0	0.111111	0	0	0	0	0	0	0	0	0	0	0	0	0	0	0	0	0	0	0.035088	0	0
0.2	0	0	0.035714	0	0	0	0.041667	0.052632	0	0	0	0	0	0.027027	0.073171	0.054054	0.077586	0.190476	0.1	0.052632	0.157895	0.058824	0.03	0	0	0	0	0	0	0	0	0	0	0	0.142857	0.038462	0	0	0	0	0	0	0	0	0	0	0	0	0
0	0.002027	0.375	0	0	0	0	0.229167	0.131579	0.05	0	0	0	0	0	0	0	0	0	0	0.184211	0	0	0.05	0	0	0	0	0	0	0	0	0	0	0	0	0	0.25	0	0	0	0	0	0	0	0	0	0.017544	0	0
0	0	0.25	0.089286	0.363636	0.083333	0.043478	0.125	0.105263	0.15	0	0.125	0.428571	0.060606	0	0.243902	0.378378	0.051724	0.238095	0.1	0	0.421053	0	0	0	0	0	0	0	0	0	0	0	0	0	0	0	0	0	0.25	0.16	0.190476	0	0	0	0	0	0	0	0
0	0	0	0	0	0	0	0	0	0	0	0	0	0	0	0.02439	0.081081	0.517241	0	0	0	0	0	0	0	0	0	0	0	0	0	0	0	0	0	0	0	0	0	0	0	0	0	0	0	0	0	0	0	0
0	0	0	0	0	0	0	0	0	0	0.125	0	0	0.636364	0	0	0	0	0	0	0	0	0	0	0	0	0	0	0	0	0	0	0	0	0	0	0	0	0	0	0	0	0	0	0	0	0	0	0	0
0	0	0	0	0	0	0	0.083333	0.105263	0.1	0	0	0	0	0	0.097561	0.108108	0.077586	0.285714	0	0	0.368421	0	0	0	0	0	0	0	0	0	0	0	0	0	0	0	0	0	0	0.04	0	0	0	0	0	0	0	0	0
0	0	0	0	0	0	0	0	0	0	0	0	0	0.272727	0	0	0	0	0	0	0	0	0	0	0	0	0	0	0	0	0	0	0	0	0	0	0	0	0	0	0	0	0	0	0	0	0	0	0	0
0	0	1	0	0	0	0	0.3125	0.368421	0.3	0	0	0	0	0	0	0	0	0	0	0.947368	0	0	0	0	0	0	0	0	0	0	0	0	0	0	0	0.192308	1	0	0	0	0	0	0	0	0	0	0	0	0
0	0	0.083333	0.053571	0.181818	0.083333	0.130435	0.083333	0.052632	0	0	0.125	0	0.060606	0.108108	0.073171	0.135135	0.103448	0.428571	0.3	0.052632	0.315789	0	0	0	0	0	0	0.111111	0	0	0	0	0	0.5	0.142857	0.038462	0	0	0	0	0	0	0	0	0	0.4	0	0	0
0	0.004054	0	0.553571	0	0	0	0.083333	0.026316	0.025	0	0	0	0	0	0	0	0	0	0	0	0	0	0.27	0.142857	0	0	0	0.222222	0.125	0	0	0	0	0	0	0	0	0	0	0	0	0	0	0	0	0	0	0	0
0	0	0	0	0	0	0	0.041667	0.105263	0.1	0	0	0	0	0	0.121951	0.108108	0.051724	0.190476	0	0	0.157895	0	0	0	0	0	0	0	0	0	0	0	0	0	0	0	0	0	0	0	0	0	0	0	0	0	0	0	0
0	0	0	0	0	0	0	0	0.052632	0	0	0	0	0	0.189189	0	0	0	0	0	0	0	0	0	0	0	0	0	0	0	0	0	0	0	0	0	0	0	0	0	0	0	0	0	0	0	0.2	0	0	0
0	0	0.166667	0	0	0	0.043478	0.145833	0.105263	0	0	0	0	0	0	0	0	0	0	0	0.105263	0	0	0	0	0	0	0	0	0	0	0	0	0	0	0	0	0.25	0	0	0	0	0	0	0	0	0	0	0	0
0	0	0	0	0	0	0	0	0	0	0	0	0	0	0	0.097561	0.162162	0.112069	0	0.3	0	1	0	0	0	0	0	0	0	0	0	0	0	0	0	0.285714	0	0	0	0.0625	0.16	0.190476	0	0	0	0	0	0	0	0
0	0	0.166667	0	0	0	0	0	0.105263	0	0.0625	0	0	0.242424	0	0	0	0	0	0	0.105263	0	0	0	0	0	0	0	0	0	0	0	0	0	0	0.357143	0.076923	0	0	0	0	0	0	0	0	0	0	0	0	0
0	0	0.625	0.517857	0	0	0	0	0.052632	0	0.0625	0	0	0	0	0.04878	0.054054	0.017241	0	0.2	0.263158	0	0	0	0	0	0	0	0	0	0	0	0	0	0	0.571429	0.153846	0	0	0	0	0	0	0	0	0	0	0	0	0
0	0	0	0	0	0	0	0	0.105263	0	0	0	0	0	0	0.097561	0.108108	0.034483	0	0	0	0.368421	0	0	0	0	0	0	0	0	0	0	0	0	0	0	0	0	0	0	0	0	0	0	0	0	0	0	0	0
0	0	0	0	0	0	0	0	0	0	0	0	0	0.424242	0	0	0	0	0	0	0	0	0	0	0	0	0	0	0	0	0	0	0	0	0	0	0	0	0	0	0	0	0	0	0	0	0	0	0	0
0	0	0	0	0	0	0	0	0	0	0	0	0	0.015152	0	0.04878	0.054054	0.12069	0	0	0	0	0	0	0	0	0	0	0	0	0	0	0	0	0	0	0	0	0	0	0	0	0	0	0	0	0	0	0	0
0	0	0.25	0	0	0	0	0	0.184211	0	0	0	0	0	0	0	0	0	0	0	0.157895	0	0	0	0	0	0	0	0	0	0	0	0	0	0	0	0	0.25	0	0	0	0	0	0	0	0	0	0	0	0
0	0	0	0	0	0	0	0	0	0	0	0	0	0	0	0.02439	0.027027	0.043103	0	0	0	0	0	0	0.142857	0.166667	0.181818	0.2	0.111111	0.125	0.142857	0	0	0	0	0	0	0	0	0	0	0	0	0	0	0	0.2	0.017544	0	0
0.5	0	0.166667	0	0	0	0	0.083333	0	0	0	0	0	0	0	0.02439	0.027027	0.060345	0.285714	0.25	0.105263	0.157895	0	0	0	0	0	0	0	0	0	0	0	0	0	0.357143	0.076923	0	0	0	0	0	0	0	0	0	0	0	0	0
0	0	0	0.008929	0	0	0.152174	0.125	0.105263	0	0.0625	0	0	0	0	0	0	0	0	0	0	0	0	0	0	0	0	0	0	0	0	0	0	0	0	0	0	0	0	0	0	0	0	0	0	0	0	0.035088	0	0
0	0.000676	0.25	0.017857	0.090909	0	0.043478	0.041667	0	0	0.0625	0	0	0	0	0	0	0	0	0	0.105263	0	0	0	0	0	0	0	0	0	0	0	0	0	0	0	0.038462	0	0	0	0	0	0	0	0	0	0	0.035088	0	0
0	0	0	0	0	0	0	0	0	0	0	0	0	0.015152	0	0.02439	0.243243	0.189655	0.619048	0.4	0	0.368421	0	0.04	0	0	0	0	0	0	0	0	0	0	0	0	0	0	0	0	0	0	0	0	0	0	0	0	0	0
0	0	0	0	0	0	0	0	0	0	0	0	0	0	0	0.02439	0.027027	0.465517	0	0	0	0	0	0.07	0	0.166667	0.181818	0.4	0	0	0	0	0	0	0	0	0	0	0	0	0	0	0	0	0	0	0	0	0	0
0	0.003378	0.083333	0.1875	0	0	0.217391	0.270833	0.157895	0.125	0.0625	0	0	0.015152	0.081081	0	0	0	0	0	0	0	0	0.23	0	0	0	0	0	0	0	0	0	0	0	0	0	0	0	0	0	0	0	0	0	0	0	0	0	0
0	0.000676	0	0	0	0	0	0.020833	0	0	0	0.125	0.285714	0.060606	0.108108	0.121951	0.162162	0.068966	0.261905	0	0	0.210526	0	0	0	0	0	0	0	0	0	0	0	0	0	0	0	0	0	0	0	0	0	0	0	0	0	0	0	0
0	0.000676	0.25	0.008929	0	0	0.043478	0.0625	0	0	0	0	0	0	0	0	0	0	0	0	0.157895	0	0	0.01	0	0	0	0	0	0	0	0	0	0	0	0	0	0.5	0	0	0	0	0	0	0	0	0	0	0	0
0	0	0.083333	0.053571	0.090909	0	0	0.083333	0.105263	0.05	0	0.125	0.285714	0.090909	0.216216	0.097561	0.108108	0.068966	0.428571	0.25	0	0.210526	0.107843	0.08	0	0	0	0	0.111111	0	0.142857	0	0	0	0	0	0	0	0	0.125	0.04	0.095238	0	0	0	0	0	0.070175	0	0
0	0	0	0	0	0	0	0	0	0	0	0	0	0	0	0.02439	0.027027	0.206897	0	0	0	0	0.147059	0.07	0	0.166667	0.181818	0.1	0	0	0	0	0	0	0	0	0	0	0	0	0	0	0	0	0	0	0	0.175439	0	0
0	0.004054	0	0	0	0	0	0	0	0	0	0	0	0.757576	0.054054	0.02439	0.027027	0	0	0	0	0	0.294118	0.1	0	0	0	0	0.222222	0.125	0.285714	0.083333	0	0	0	0	0	0	0	0	0	0	0	0	0	0	0	0.508772	0	0
0	0	0	0	0	0	0.043478	0.083333	0.105263	0.05	0	0	0	0	0	0.097561	0.108108	0.086207	0.238095	0	0	0.210526	0	0.01	0	0	0	0	0	0	0	0.166667	0	0	0	0	0	0	0	0.25	0	0	0	0	0	0	0	0.070175	0	0
0	0	0	0	0	0	0	0	0.105263	0.05	0	0	0	0.030303	0.216216	0	0	0	0	0	0	0	0.039216	0.04	0	0	0	0	0	0	0	0	0	0	0	0	0	0	0	0	0	0	0	0	0	0	0	0.070175	0	0
0.2	0.001351	0	0	0	0	0	0	0	0	0	0	0	0.015152	0.027027	0.097561	0.378378	0.224138	0.190476	0	0	0.105263	0.058824	0.07	0.142857	0.5	0	0	0	0	0.142857	0.25	0	0	0	0	0	0	0	0	0	0	0.5	0.5	0	0	0	0.403509	0	0
0	0	0.166667	0	0	0	0.065217	0.104167	0.026316	0.05	0	0	0	0.015152	0.027027	0	0	0	0	0	0.105263	0	0.009804	0	0	0	0	0	0	0	0	0	0	0	0	0	0.038462	0	0	0	0	0	0	0	0	0	0	0.052632	0	0
0	0	0.083333	0.017857	0.090909	0	0.043478	0.083333	0.105263	0.1	0	0	0	0.030303	0.054054	0.121951	0.162162	0.12069	0.285714	0.1	0	0.263158	0	0.08	0	0	0	0	0	0	0	0	0	0	0	0	0	0	0.074074	0	0	0	0	0	0	0	0	0	0	0
0	0.001351	0	0	0	0	0	0	0	0	0	0	0	0.015152	0.108108	0.121951	0.135135	0.293103	0	0	0	0	0	0.08	0	0.166667	0.181818	0.4	0	0	0	0	0	0	0	0	0	0	0	0	0	0	0	0	0	0	0	0	0	0
0	0.012838	0.083333	0.285714	0.727273	0	0.043478	0.333333	0.131579	0.05	0	0	0	0	0.027027	0	0	0	0	0	0	0	0	0.34	0	0	0	0	0	0	0	0	0	0	0	0	0	0	0	0	0	0	0	0	0	0	0	0	0	0
0	0	0	0.017857	0.090909	0	0	0.083333	0.105263	0.05	0	0	0	0	0	0.121951	0.135135	0.086207	0.238095	0	0	0.157895	0	0.01	0	0	0	0	0	0	0	0	0	0	0	0	0	0	0	0	0	0	0	0	0	0	0	0	0	0
0	0.000676	0.041667	0	0	0	0	0.041667	0.105263	0.075	0	0	0	0.060606	0.378378	0	0	0	0	0	0.026316	0	0	0.03	0	0	0	0	0	0	0	0	0	0	0	0	0.019231	0	0	0	0	0	0	0	0	0	0	0	0	0
0	0.000676	0.291667	0	0	0	0	0.145833	0.157895	0.125	0	0	0	0.045455	0.081081	0	0	0	0	0	0.210526	0	0	0.04	0	0	0	0	0	0	0	0	0	0	0	0	0	0.25	0	0	0	0	0	0	0	0	0	0	0	0
0	0	0.083333	0.053571	0.090909	0	0	0.041667	0.105263	0.15	0.0625	0.25	0.285714	0.075758	0.135135	0.121951	0.216216	0.12931	0.380952	0.1	0	0.157895	0	0.14	0	0	0	0	0	0	0	0	0	0	0	0	0	0	0.074074	0	0	0	0	0	0	0	0	0	0	0
0	0	0	0.008929	0	0	0	0.020833	0	0	0	0	0	0	0	0.02439	0.027027	0.086207	0	0	0	0	0	0.05	0	0.166667	0.181818	0.2	0	0	0	0	0	0	0	0	0	0	0	0	0	0	0	0	0	0	0	0	0	0
0	0	0	0.008929	0	0	0	0.020833	0.026316	0.05	0.1875	0	0	0.348485	0.081081	0	0	0	0	0	0	0	0	0.09	0	0	0	0	0	0	0	0	0	0	0	0	0	0	0	0	0	0	0	0	0	0	0	0	0	0
0	0.002027	0	0.276786	0	0	0	0.041667	0.026316	0	0	0	0	0	0	0	0	0	0	0	0	0	0	0.3	0	0	0	0	0	0	0	0	0	0	0	0	0	0	0	0	0	0	0	0	0	0	0	0	0	0
0	0	0.083333	0.017857	0.090909	0	0	0.041667	0.078947	0.05	0	0	0	0	0	0.097561	0.081081	0.060345	0.261905	0.1	0.052632	0.157895	0	0.01	0	0	0	0	0	0	0	0	0	0	0	0.142857	0.038462	0	0	0	0	0	0	0	0	0	0	0	0	0
0	0	0	0.008929	0	0	0	0.041667	0.105263	0.05	0	0	0	0.151515	0.108108	0	0	0	0	0	0	0	0	0.05	0	0	0	0	0	0	0	0	0	0	0	0	0	0	0	0	0	0	0	0	0	0	0	0	0	0
0	0	0	0	0	0	0	0	0	0	0	0	0	0	0.027027	0.04878	0.27027	0.206897	0.095238	0.1	0	0.052632	0	0.15	0	0.333333	0	0	0	0	0	0	0	0	0	0	0	0	0	0	0	0	0	0	0	0	0	0	0	0
0	0	0.166667	0.008929	0	0	0.043478	0.0625	0	0	0	0	0	0	0	0	0	0	0	0	0.210526	0	0	0.02	0	0	0	0	0	0	0	0	0	0	0	0	0	0	0	0	0	0	0	0	0	0	0	0	0	0
0	0	0.583333	0.410714	0.909091	0	0	0	0.210526	0	0.125	0.375	0.857143	0.30303	0	0.195122	0.216216	0.172414	0	0.1	0.263158	0.473684	0	0	0	0	0	0	0	0	0	0	0	0	0	0	0	0	0.222222	0.375	0.24	0.190476	0	0	0	0.2	0	0	0	0
0	0	0	0	0	0	0	0	0	0	0	0	0	0	0	0.02439	0.027027	0.482759	0	0	0	0	0	0	0	0.166667	0.181818	0.2	0	0	0	0	0	0	0	0	0	0	0	0	0	0	0	0	0	0	0	0	0	0
0	0	0	0	0	0	0	0	0	0	0.3125	0	0	1	0	0	0	0	0	0	0	0	0	0	0	0	0	0	0	0	0	0	0	0	0	0	0	0	0	0	0	0	0	0	0	0	0	0	0	0
0	0	0.083333	0.303571	0.090909	0	0	0	0.105263	0	0	0	0	0	0	0.097561	0	0	0	0	0	0	0	0	0	0	0	0	0	0	0	0	0	0	0	0	0	0	0	0	0	0	0	0	0	0	0	0	0	0
0	0	0	0	0	0	0	0	0.105263	0	0	0	0	0	0	0.097561	0.108108	0.086207	0	0	0	0.210526	0	0	0	0	0	0	0	0	0	0	0	0	0	0	0	0	0	0	0	0	0	0	0	0.3	0	0	0	0
0	0	0	0	0	0	0	0	0	0	0.0625	0	0	0.272727	0	0	0	0	0	0	0	0	0	0	0	0	0	0	0	0	0	0	0	0	0	0	0	0	0	0	0	0	0	0	0	0	0	0	0	0
0	0	0.666667	0.017857	0	0	0	0	0.131579	0	0.0625	0	0	0	0	0.04878	0	0	0	0	0.552632	0	0	0	0	0	0	0	0	0	0	0	0	0	0	0	0.038462	0.5	0.074074	0	0	0	0	0	0	0	0	0	0	0
0	0	0.166667	0.071429	0.181818	0.083333	0.043478	0.041667	0.105263	0	0.1875	0.125	0.285714	0.121212	0.27027	0.146341	0.108108	0.086207	0.5	0.3	0	0.210526	0	0.09	0.142857	0	0	0	0.222222	0	0	0	0	0	0	0	0	0	0.148148	0	0	0	0	0	0	0	0.2	0	0	0
0	0	0	0	0	0	0	0	0	0	0	0	0	0	0	0.02439	0.027027	0.094828	0	0	0	0	0	0.02	0	0.166667	0.181818	0.2	0	0	0	0	0	0	0	0	0	0	0	0	0	0	0	0	0	0	0	0	0	0
0	0.001351	0	0	0	0	0	0	0	0.05	0.125	0	0	0.287879	0.108108	0.02439	0	0.008621	0	0	0	0	0	0.07	0	0	0	0	0.111111	0	0.142857	0	0	0	0	0	0	0	0	0	0	0	0	0	0	0	0.2	0	0	0
0	0	0	0.044643	0	0	0.086957	0.166667	0.052632	0.025	0	0	0	0.015152	0.027027	0	0	0	0	0	0	0	0	0.23	0.142857	0	0	0	0.222222	0.25	0	0	0	0	0	0	0	0	0	0	0	0	0	0	0	0	0.2	0	0	0
0	0	0	0	0	0	0.086957	0.083333	0.105263	0.1	0	0	0	0	0.027027	0.121951	0.162162	0.086207	0.238095	0	0	0.210526	0	0.05	0	0	0	0	0	0	0	0	0	0	0	0	0	0	0	0	0	0	0	0	0	0	0	0	0	0
0	0	0	0	0	0	0	0	0.052632	0	0	0	0	0.090909	0.189189	0	0	0	0	0	0	0	0	0.09	0	0	0	0	0	0	0	0	0	0	0	0	0	0	0	0	0	0	0	0	0	0	0	0	0	0
0	0	0.166667	0	0	0	0	0.041667	0.078947	0.05	0	0	0	0.030303	0.054054	0	0	0	0	0	0.157895	0	0	0	0	0	0	0	0	0	0	0	0	0	0	0	0.076923	0.5	0	0	0	0	0	0	0	0	0	0	0	0
0	0	0	0	0	0	0	0	0	0	0	0	0	0	0	0	0.027027	0.043103	0	0	0	0	0.176471	0.01	0	0.166667	0.181818	0.2	0.111111	0	0.142857	0	0	0	0	0	0	0	0	0	0	0	0	0	0	0	0	0.210526	0	0
0.2	0	0	0	0	0	0	0	0	0	0.0625	0	0	0.560606	0.054054	0	0	0	0	0	0	0	0.137255	0.11	0.142857	0	0	0	0.111111	0	0.142857	0	0	0	0	0	0	0	0	0	0	0	0	0	0	0	0	0.473684	0	0
0	0	0	0.232143	0	0	0.130435	0.25	0.078947	0.05	0	0	0	0.030303	0.054054	0	0	0	0	0	0	0	0.411765	0.58	0	0	0	0	0.222222	0	0.142857	0	0	0	0	0	0	0	0	0	0	0	0	0	0	0	0	0.508772	0	0
0.6	0	0	0.017857	0	0	0	0.083333	0.105263	0.05	0	0	0	0	0	0.121951	0.135135	0.103448	0.238095	0	0	0.157895	0	0.07	0	0	0	0	0	0	0	0	0	0	0	0	0	0	0	0	0	0	0	0	0	0	0	0.192982	0	0
0	0	0	0	0	0	0	0	0.105263	0	0	0	0	0.121212	0.162162	0	0	0	0	0	0	0	0.088235	0.12	0	0	0	0	0	0	0	0	0	0	0	0	0	0	0	0	0	0	0	0	0	0	0	0.210526	0	0
0	0	0	0	0	0	0	0	0	0	0	0	0	0.5	0.027027	0	0	0	0	0	0	0	0.186275	0.06	0	0	0	0	0	0.125	0	0	0	0	0	0	0	0	0	0	0	0	0	0	0	0	0	0.368421	0	0
0	0	0	0.151786	0	0	0.173913	0.229167	0.052632	0.025	0	0	0	0.015152	0.027027	0	0	0	0	0	0	0	0.303922	0.22	0.142857	0	0	0	0.111111	0	0	0	0	0	0	0	0	0	0	0	0	0	0	0	0	0	0.2	0.508772	0	0
0	0	0	0	0	0	0	0.083333	0.105263	0	0	0	0	0	0	0.146341	0.162162	0.103448	0.238095	0	0	0.263158	0.04902	0	0	0	0	0	0	0	0	0.333333	0	0	0	0	0	0	0	0	0	0	0	0	0	0	0	0.105263	0	0
0	0	0	0.071429	0.090909	0	0	0.25	0.578947	0.45	0	0	0	0.015152	0.378378	0.04878	0	0	0	0	0	0	0.068627	0.02	0	0	0	0	0	0.125	0	0	0	0	0	0	0	0	0	0	0	0	0	0	0	0	0.2	0.280702	0	0
0.2	0	0	0	0	0	0	0	0.052632	0	0	0	0	0.030303	0.108108	0.121951	0.27027	0.344828	0.142857	0	0	0.157895	0.362745	0.23	0	0.166667	0	0	0	0	0	0.5	0.666667	0	0	0	0	0	0	0	0	0	0.333333	0.25	0.25	0	0.2	0.54386	0	0
0	0	0.291667	0	0	0	0	0.104167	0.105263	0.05	0	0	0	0.015152	0.027027	0	0	0	0	0	0.368421	0	0.04902	0.05	0	0	0	0	0	0	0	0	0	0	0	0	0.076923	0.5	0	0	0	0	0	0	0	0	0	0.140351	0	0
0	0	0	0.017857	0.090909	0.083333	0	0.083333	0.105263	0.05	0	0.125	0	0.060606	0.135135	0.146341	0.162162	0.086207	0.238095	0	0	0.157895	0	0.02	0	0	0	0	0	0	0	0	0	0	0	0	0	0	0	0	0	0	0	0	0	0	0	0	0	0
0	0	0	0	0	0	0	0	0	0	0	0	0	0	0	0	0.027027	0.094828	0	0	0	0	0	0.09	0	0.166667	0.181818	0.2	0	0	0	0	0	0	0	0	0	0	0	0	0	0	0	0	0	0	0	0	0	0
0	0.002703	0	0	0	0	0	0	0.026316	0.025	0	0	0	0.606061	0.135135	0.02439	0.027027	0.008621	0	0	0	0	0	0.13	0	0	0	0	0	0	0	0	0	0	0	0	0	0	0	0	0	0	0	0	0	0	0	0	0	0
0	0.000676	0	0	0	0	0	0.041667	0.052632	0	0	0	0	0	0	0.121951	0.108108	0.086207	0.238095	0	0	0.157895	0	0	0	0	0	0	0	0	0	0	0	0	0	0	0	0	0	0	0	0	0	0	0	0	0	0	0	0
0	0	0	0	0	0	0	0	0.052632	0	0	0	0	0	0.027027	0.02439	0	0	0	0	0	0	0	0	0	0	0	0	0	0	0	0	0	0	0	0	0	0	0	0	0	0	0	0	0	0	0	0	0	0
0	0.000676	0.166667	0	0	0	0	0.125	0.131579	0.075	0	0	0	0.015152	0.054054	0	0	0	0	0	0.105263	0	0	0	0	0	0	0	0	0	0	0	0	0	0	0	0	0.5	0	0	0	0	0	0	0	0	0	0	0	0
0	0	0.083333	0.089286	0.181818	0.083333	0	0.083333	0.105263	0	0.125	0.25	0.285714	0.121212	0.27027	0.170732	0.189189	0.12069	0.571429	0.2	0	0.210526	0.294118	0.04	0	0	0	0	0	0	0	0	0	0	0	0.142857	0	0	0.074074	0	0	0	0	0	0	0	0	0	0	0
0	0	0	0	0	0	0	0.125	0.105263	0.05	0	0	0	0.015152	0	0.121951	0.135135	0.077586	0	0	0	0	0.176471	0.01	0	0.166667	0.181818	0	0	0	0	0	0	0	0	0	0	0	0	0	0	0	0	0	0	0	0	0	0	0
0	0	0	0	0	0	0.021739	0.020833	0.026316	0.05	0.125	0	0	0.363636	0.108108	0	0	0	0	0	0	0	0.22549	0.02	0	0	0	0	0	0	0	0	0	0	0	0	0	0	0	0	0	0	0	0	0	0	0	0	1	0
0	0	0	0.366071	0.045455	0	0.130435	0.1875	0.052632	0.05	0	0	0	0	0	0	0	0	0	0	0	0	0.431373	0.18	0	0	0	0	0	0	0	0	0	0	0	0	0	0	0	0	0	0	0	0	0	0	0	0	0	0
0	0	0	0	0	0	0.043478	0.083333	0.131579	0.05	0	0	0	0	0	0.146341	0.135135	0.112069	0.261905	0	0	0.157895	0.078431	0	0	0	0	0	0	0	0	0	0	0	0	0	0	0	0	0	0	0	0	0	0	0	0	0	0	0
0	0	0	0	0	0	0.021739	0.083333	0.210526	0.05	0	0	0	0	0	0	0	0	0	0	0	0	0.068627	0	0	0	0	0	0	0	0	0	0	0	0	0	0	0	0	0	0	0	0	0	0	0	0	0	0	0
0	0	0.25	0	0	0	0.130435	0.125	0	0	0.0625	0	0	0	0	0	0	0	0	0	0.157895	0	0.04902	0.01	0	0	0	0	0	0	0	0	0	0	0	0	0	0.5	0	0	0	0	0	0	0	0	0	0	0	0
0	0.000676	0	0.035714	0.090909	0.083333	0.086957	0.083333	0.105263	0.1	0.0625	0	0.142857	0.030303	0.135135	0.146341	0.216216	0.112069	0.404762	0.3	0	0.263158	0	0.14	0	0	0	0	0	0	0	0	0	0	0	0.142857	0	0	0.074074	0	0	0	0	0	0	0	0	0	0	0
0	0	0	0	0	0	0	0	0	0	0	0	0	0	0	0.02439	0.027027	0.137931	0	0	0	0	0	0.04	0	0.166667	0.181818	0.2	0	0	0	0	0	0	0	0	0	0	0	0	0	0	0	0	0	0	0	0	0	0
0	0.002027	0	0	0	0	0	0	0	0	0.125	0	0	0.787879	0.054054	0.02439	0.027027	0	0	0	0	0	0	0.14	0	0	0	0	0	0	0	0	0	0	0	0	0	0	0	0	0	0	0	0	0	0	0	0	0	0
0	0.000676	0	0.035714	0	0	0.130435	0.166667	0.078947	0.05	0	0	0	0.030303	0.054054	0	0	0	0	0	0	0	0	0.21	0	0	0	0	0	0	0	0	0	0	0	0	0	0	0	0	0	0	0	0	0	0	0	0	0	0
0	0	0	0	0	0	0.086957	0.083333	0.105263	0.05	0	0	0	0	0	0.121951	0.135135	0.086207	0.238095	0	0	0.157895	0	0.07	0	0	0	0	0	0	0	0	0	0	0	0	0	0	0	0	0	0	0	0	0	0	0	0	0	0
0	0	0	0	0	0	0.195652	0.083333	0.105263	0.075	0	0	0	0.015152	0.027027	0.04878	0	0	0	0	0	0	0	0.03	0	0	0	0	0	0	0	0	0	0	0	0	0	0	0	0	0	0	0	0	0	0	0	0	0	0
0	0	0.333333	0	0	0	0	0.166667	0.184211	0.1	0	0	0	0.030303	0.054054	0	0	0	0	0	0.315789	0	0	0	0	0	0	0	0	0	0	0	0	0	0	0	0.038462	1	0	0	0	0	0	0	0	0	0	0	0	0
0	0	0	0	0	0	0	0	0	0	0	0	0	0.015152	0	0.073171	0.135135	0.086207	0.261905	0.1	0	0.157895	0.117647	0.07	0	0	0	0	0.111111	0.125	0.142857	0	0	0	0	0	0	0	0	0	0	0	0	0	0	0	0	0	0	0
0	0	0	0	0	0	0	0	0	0	0	0	0	0.015152	0	0.02439	0.027027	0.206897	0	0	0	0	0.098039	0.09	0.142857	0.166667	0.181818	0.2	0.111111	0	0.142857	0	0	0	0	0	0	0	0	0	0	0	0	0	0	0	0	0	0	0
0	0.001351	0	0	0	0	0	0	0	0	0.0625	0	0	0.30303	0	0	0	0	0	0	0	0	0.215686	0.08	0	0	0	0	0	0	0	0	0	0	0	0	0	0	0	0	0	0	0	0	0	0	0	0	0	0
0	0	0	0.071429	0	0	0.086957	0.25	0.078947	0.05	0	0	0	0.030303	0.054054	0	0	0	0	0	0	0	0.333333	0.22	0	0	0	0	0.111111	0	0	0	0	0	0	0	0	0	0	0	0	0	0	0	0	0	0	0	0	0
0.4	0	0	0	0	0	0.043478	0.083333	0.105263	0.1	0	0	0	0.015152	0.027027	0.121951	0.081081	0.103448	0.214286	0	0	0.157895	0.098039	0.05	0	0	0	0	0	0	0	0.333333	0	0	0	0	0	0	0	0	0	0	0	0	0	0	0	0	0	0
0	0	0	0	0	0	0	0	0.105263	0	0	0	0	0.181818	0.054054	0	0	0	0	0	0	0	0.107843	0.08	0	0	0	0	0	0	0	0	0	0	0	0	0	0	0	0	0	0	0	0	0	0	0	0	0	0
0.2	0.000676	0	0	0	0	0	0	0	0	0	0	0	0.045455	0.054054	0.073171	0.135135	0.293103	0.047619	0	0	0.052632	0.362745	0.21	0	0.333333	0	0	0	0	0	0.166667	0.666667	0	0	0	0	0	0	0	0	0	0.333333	0	0	0	0	0	0	0
0	0	0.166667	0.035714	0.181818	0.166667	0.043478	0.125	0.210526	0.1	0	0.125	0	0.090909	0.216216	0.146341	0.108108	0.103448	0.357143	0.1	0	0.263158	0.078431	0.05	0.142857	0	0	0	0.111111	0	0	0	0	0	0	0	0	0	0.074074	0	0	0	0	0	0	0	0	0	0	0
0	0.001351	0	0	0	0	0	0	0	0	0.0625	0	0	0.348485	0.054054	0.04878	0.027027	0	0	0	0	0	0.088235	0.15	0	0	0	0	0	0	0	0	0	0	0	0	0	0	0	0	0	0	0	0	0	0	0.2	0	0	0
0.2	0	0	0	0	0	0.043478	0.083333	0.105263	0	0	0	0	0	0	0.073171	0.081081	0.060345	0.214286	0	0	0.157895	0.039216	0.03	0	0	0	0	0	0	0	0.166667	0	0	0	0	0	0	0	0	0	0	0	0	0	0	0	0	0	0
0	0	0	0	0	0	0.217391	0.125	0.157895	0	0	0	0	0	0	0	0	0	0	0	0	0	0.029412	0.04	0	0	0	0	0	0	0	0	0	0	0	0	0	0	0	0	0	0	0	0	0	0	0	0	0	0
0	0	0.166667	0	0	0	0.043478	0.0625	0	0	0.03125	0	0	0	0	0	0	0	0	0	0.105263	0	0.039216	0	0	0	0	0	0	0	0	0	0	0	0	0	0	0	0	0	0	0	0	0	0	0	0	0	0	0
0	0	0.25	0.178571	0.181818	0	0	0	0.105263	0	0.1875	0.375	0.714286	0.242424	0	0.097561	0.216216	0.232759	0	0.2	0.105263	0.631579	0	0	0	0	0	0	0	0	0	0	0	0	0	0	0	0	0.074074	1	0	0.190476	0	0	0	0	0	0	0	0
0	0	0	0	0	0	0	0	0	0	0	0	0	0	0	0.02439	0.027027	0.215517	0	0	0	0	0	0	0	0.166667	0.181818	0.2	0	0	0	0	0	0	0	0	0	0	0	0	0	0	0	0	0	0	0	0	0	0
0	0	0.083333	0	0	0	0	0	0.105263	0	0	0	0	0	0	0.097561	0.108108	0.051724	0	0	0	0.368421	0	0	0	0	0	0	0	0	0	0	0	0	0	0	0	0	0	0.0625	0	0	0	0	0	0	0	0	0	0
0	0	0.041667	0.008929	0	0	0	0	0.210526	0	0	0	0	0	0	0.04878	0.054054	0	0	0	0	0	0	0	0	0	0	0	0	0	0	0	0	0	0	0	0	0	0.444444	0	0	0	0	0	0	0	0	0	0	0
0	0	0	0	0	0	0	0	0	0	0	0	0	0	0	0.02439	0.027027	0.818966	0	0	0	0.052632	0	0	0	1	0	0	0	0	0	0	0	0	0	0	0	0	0	0	0	0	0.083333	1	1	0	0	0	0	0
0	0	0.166667	0.053571	0	0	0	0	0.026316	0	0.0625	0	0	0	0	0	0	0	0	0	0.368421	0	0	0	0	0	0	0	0	0	0	0	0	0	0	0	0	0.25	0	0	0	0	0	0	0	0	0	0	0	0
0	0.007432	0	0	0	0	0	0	0	0	0	0	0	0.030303	0.162162	0.292683	0.27027	0.181034	0	0	0	0	0	0.11	0	0.166667	0.090909	0.2	0.111111	0	0.142857	0	0	0	0	0	0	0	0	0	0	0	0	0	0	0	0	0	0	0
0	0.001351	0	0	0	0	0	0	0	0	0.0625	0	0	0.242424	0	0	0	0	0	0	0	0	0	0.04	0	0	0	0	0	0	0	0	0	0	0	0	0	0	0	0	0	0	0	0	0	0	0	0	0	0
0.2	0.001351	0	0	0	0	0	0.041667	0.105263	0.1	0	0	0	0	0	0.097561	0.108108	0.103448	0.238095	0	0	0.157895	0	0.07	0	0	0	0	0	0	0.142857	0	0	0	0	0	0	0	0	0	0	0	0	0	0	0	0	0	0	0
0	0.003378	0.583333	0.017857	0.090909	0	0.043478	0.0625	0.026316	0	0	0	0	0	0	0	0	0	0	0	0.263158	0	0	0.04	0	0	0	0	0	0	0	0	0	0	0	0	0	0	0	0	0	0	0	0	0	0	0	0	0	0
0	0	0	0	0	0	0	0	0	0	0	0	0	0.015152	0	0.02439	0.027027	0.034483	0	0	0	0	0.156863	0.13	0	0.166667	0.181818	0.2	0	0	0	0	0	0	0	0	0	0	0	0	0	0	0	0	0	0	0	0	0	0
0	0	0	0	0	0	0	0	0	0	0	0	0	0.242424	0	0	0	0	0	0	0	0	0.245098	0.12	0	0	0	0	0	0	0	0	0	0	0	0	0	0	0	0	0	0	0	0	0	0	0	0.035088	0	0
0	0.000676	0	0.241071	0	0	0.217391	0.208333	0.052632	0.05	0	0	0	0.015152	0.054054	0	0	0	0	0	0	0	0.352941	0.43	0.142857	0	0	0	0	0	0.142857	0	0	0	0	0	0	0	0	0	0	0	0	0	0	0	0	0	0	0
0.3	0	0	0	0	0	0.043478	0.083333	0.105263	0.05	0	0	0	0	0.027027	0.121951	0.108108	0.068966	0.214286	0	0	0.157895	0.019608	0.03	0	0	0	0	0	0	0	0	0	0	0	0	0	0	0	0	0	0	0	0	0	0	0	0	0	0
0	0	0	0	0	0	0.304348	0.083333	0.105263	0.05	0	0	0	0.015152	0.027027	0	0	0	0	0	0	0	0.019608	0.06	0	0	0	0	0	0	0	0	0	0	0	0	0	0	0	0	0	0	0	0	0	0	0	0	0	0
0.3	0	0	0	0	0	0	0	0	0	0	0	0	0.030303	0.054054	0.073171	0.243243	0.362069	0.095238	0	0	0.052632	0.401961	0.16	0	0.166667	0	0	0.111111	0	0	0	0.666667	0	0	0	0	0	0	0	0	0	0	0	0	0	0	0	0	0
0	0	0.166667	0	0	0	0.043478	0.125	0.078947	0.05	0.125	0	0	0.015152	0.054054	0	0	0	0	0	0.105263	0	0.029412	0.03	0	0	0	0	0	0	0	0	0	0	0	0	0	0.25	0	0	0	0	0	0	0	0	0	0	0	0
0	0	0	0	0	0	0	0	0	0	0	0	0	0	0	0	0.027027	0.051724	0	0	0	0	0.098039	0.09	0	0.166667	0.272727	0.4	0	0	0	0	0	0	0	0	0	0	0	0	0	0	0	0	0	0	0	0	0	0
0.3	0	0	0	0	0	0.043478	0.083333	0.105263	0.1	0	0	0	0	0	0.121951	0.108108	0.086207	0.190476	0	0	0.157895	0	0.01	0	0	0	0	0	0	0	0.166667	0	0	0	0	0	0	0	0	0	0	0	0	0	0	0	0	0	0
0	0	0	0	0	0	0	0	0.157895	0	0	0	0	0.015152	0.054054	0	0	0	0	0	0	0	0.029412	0.16	0	0	0	0	0	0	0	0	0	0	0	0	0	0	0	0	0	0	0	0	0	0	0	0.017544	0	0
0	0	0.166667	0	0	0	0.021739	0.0625	0.078947	0.05	0	0	0	0.015152	0.054054	0	0	0	0	0	0.105263	0	0.019608	0	0	0	0	0	0	0	0	0	0	0	0	0	0	0.25	0	0	0	0	0	0	0	0	0	0.017544	0	0
0	0	0	0	0	0	0	0	0	0	0	0	0	0	0	0.02439	0	0.094828	0.047619	0	0	0.052632	0.166667	0.07	0	0.166667	0.090909	0.2	0	0	0	0	0	0	0	0	0	0	0	0	0	0	0	0	0	0	0	0	0	0
0	0	0	0	0	0	0	0.020833	0.026316	0.025	0	0	0	0.30303	0.054054	0	0	0	0	0	0	0	0.117647	0	0	0	0	0	0	0	0	0	0	0	0	0	0	0	0	0	0	0	0	0	0	0	0	0	0	0
0	0.001351	0	0.375	0	0	0	0.041667	0.052632	0.075	0	0	0	0	0.054054	0	0	0	0	0	0	0	0.529412	0.29	0.142857	0	0	0	0	0	0	0	0	0	0	0	0	0	0	0	0	0	0	0	0	0	0	0	0	0
0.2	0	0	0	0	0	0.043478	0.041667	0.131579	0	0	0	0	0	0	0.097561	0.108108	0.077586	0.238095	0.05	0	0.157895	0.058824	0.02	0	0	0	0	0	0	0	0.166667	0	0	0	0.071429	0.019231	0	0	0	0	0	0	0	0	0	0	0	0	0
0	0	0	0.008929	0	0	0	0.041667	0.157895	0	0	0	0	0.212121	0.108108	0	0	0	0	0	0	0	0.098039	0.11	0	0	0	0	0	0	0	0	0	0	0	0	0	0	0	0	0	0	0	0	0	0	0	0	0	0
0.7	0.000676	0	0	0	0	0	0	0	0	0	0	0	0.090909	0.108108	0.268293	0.297297	0.241379	0.095238	0	0	0	0.284314	0.24	0	0.5	0	0	0.111111	0	0	0.583333	0	0	0	0	0	0	0	0	0	0	0.5	0	0	0	0	0	0	0
0	0.000676	0.166667	0	0	0	0.043478	0.083333	0	0	0.0625	0	0	0	0	0	0	0	0	0	0.105263	0	0.058824	0.03	0	0	0	0	0	0	0	0	0	0	0	0	0	0.5	0	0	0	0	0	0	0	0	0	0	0	0
0	0	0	0	0	0	0	0	0	0	0	0	0	0	0	0.02439	0.027027	0.232759	0	0	0	0	0	0.02	0.142857	0.166667	0.181818	0.2	0.111111	0.125	0.142857	0	0	0	0	0	0	0	0	0	0	0	0	0	0	0	0.2	0	0	0
0	0	0	0	0	0	0	0	0	0	0.25	0	0	0.136364	0.054054	0	0	0	0	0	0	0	0	0	0.142857	0	0	0	0.111111	0.125	0.142857	0	0	0	0	0	0	0	0	0	0	0	0	0	0	0	0.2	0	0	0
0.3	0	0	0	0	0	0	0	0	0	0	0.25	0.142857	0.060606	0.108108	0.121951	0.162162	0.103448	0.261905	0	0	0.157895	0	0	0.142857	0	0	0	0.111111	0.125	0.142857	0.25	0	0	0	0	0	0	0	0	0	0	0	0	0	0	0.2	0	0	0
0	0.000676	0	0	0	0	0	0	0.105263	0	0	0	0	0.030303	0.189189	0	0	0	0	0	0	0	0	0.03	0	0	0	0	0	0	0	0	0	0	0	0	0	0	0	0	0	0	0	0	0	0	0	0	0	0
0.3	0	0	0	0	0	0	0.020833	0	0.025	0	0	0	0.060606	0.081081	0.146341	0.405405	0.172414	0	0	0	0	0	0.06	0.142857	0.333333	0	0	0.111111	0.125	0.142857	0	0.666667	0	0	0	0	0	0	0	0	0	0.333333	0	0	0	0.2	0	0	0
0	0.000676	0.166667	0	0	0	0.043478	0.104167	0.052632	0	0	0	0	0	0	0	0	0	0	0	0.447368	0	0	0	0.142857	0	0	0	0.111111	0.125	0.142857	0	0	0	0	0	0.076923	0	0	0	0	0	0	0	0	0	0.2	0	0	0
0	0	0	0	0	0	0	0	0.026316	0	0	0	0	0	0	0.04878	0.081081	0.327586	0	0	0	0	0	0	0	0	0	0	0	0	0	0	0	0	0	0	0	0	0	0	0	0	0	0	0	0	0	0	0	0
0	0	0	0	0	0	0	0	0	0	0.125	0	0	0.333333	0	0	0	0	0	0	0	0	0	0	0	0	0	0	0	0	0	0	0	0	0	0	0	0	0	0	0	0	0	0	0	0	0	0	0	0
0	0	0	0	0	0	0	0	0.105263	0	0	0	0	0	0	0.097561	0.108108	0.068966	0	0	0	0.210526	0	0	0	0	0	0	0	0	0	0	0	0	0	0	0	0	0	0	0	0	0	0	0	0	0	0	0	0
0	0	0.083333	0.035714	0	0	0	0	0.210526	0	0.25	0	0	0.090909	0	0	0	0	0	0	0	0	0	0	0	0	0	0	0	0	0	0	0	0	0	0	0	0	0	0	0	0	0	0	0	0	0	0	0	0
0	0	0.625	0.053571	0	0	0	0	0	0	0	0	0	0	0	0	0	0	0	0	0.578947	0	0	0	0	0	0	0	0	0	0	0	0	0	0	0.142857	0.115385	0.75	0	0	0	0	0	0	0	0	0	0	0	0
0	0.001351	0	0	0	0	0	0	0.052632	0.1	0	0	0	0.015152	0.027027	0.121951	0.135135	0.155172	0	0	0	0	0.107843	0.1	0	0.166667	0.181818	0.2	0.111111	0	0	0	0	0	0	0	0	0	0	0	0	0	0	0	0	0	0	0.210526	0	0
0	0.000676	0	0	0	0	0	0	0	0	0	0	0	0.666667	0	0	0	0	0	0	0	0	0.098039	0.15	0.142857	0	0	0	0.111111	0.125	0.142857	0	0	0	0	0	0	0	0	0	0	0	0	0	0	0	0	0	0	0
0	0.001351	0	0.151786	0	0	0.173913	0.25	0.078947	0.05	0	0	0	0.015152	0.054054	0	0	0	0	0	0	0	0.166667	0.36	0	0	0	0	0.222222	0	0.285714	0	0	0	0	0	0	0	0	0	0	0	0	0	0	0	0	0.035088	0	0
0.2	0	0	0	0	0	0.043478	0.041667	0.105263	0.1	0	0	0	0.015152	0.027027	0.146341	0.162162	0.103448	0.261905	0	0	0.157895	0	0.02	0	0	0	0	0	0	0	0.166667	0	0	0	0	0	0	0	0	0	0	0	0	0	0	0	0	0	0
0	0	0	0	0	0	0.043478	0.375	0.263158	0.05	0	0	0	0.030303	0.162162	0	0	0	0	0	0	0	0.009804	0.06	0	0	0	0	0	0	0	0	0	0	0	0	0	0	0	0	0	0	0	0	0	0	0	0	0	0
0	0.000676	0.208333	0	0	0	0.043478	0.166667	0.052632	0.1	0	0	0	0.015152	0.027027	0	0	0	0	0	0.210526	0	0	0.06	0	0	0	0	0.111111	0	0.142857	0	0	0	0	0	0.153846	0	0	0	0	0	0	0	0	0	0	0	0	0
0	0	0.083333	0.017857	0	0	0.086957	0.125	0.105263	0.15	0	0	0	0.060606	0.189189	0.146341	0.216216	0.112069	0.357143	0	0	0.210526	0.254902	0.05	0	0	0	0	0	0	0.142857	0	0	0	0	0	0	0	0	0.375	0.08	0.095238	0	0	0	0	0	0	0	0
0	0.002703	0	0	0	0	0	0	0	0	0	0	0	0.515152	0.027027	0.02439	0.027027	0.008621	0	0	0	0	0.215686	0.05	0	0	0	0	0	0	0	0	0	0	0	0	0	0	0	0	0	0	0	0	0	0	0	0	0	0
0	0	0	0.035714	0.272727	0	0	0.083333	0.105263	0.05	0	0	0	0	0.027027	0.121951	0.162162	0.077586	0.261905	0	0	0.157895	0	0.03	0	0	0	0	0	0	0	0.166667	0	0	0	0	0	0	0	0	0.08	0	0	0	0	0.2	0	0.035088	0	0
0	0	0	0	0	0	0	0	0.157895	0.025	0	0	0	0.5	0.135135	0	0	0	0	0	0	0	0.088235	0.04	0.142857	0	0	0	0	0	0.142857	0	0	0	0	0	0	0	0	0	0	0	0	0	0	0	0.2	0	0	0
0	0.001351	0.25	0	0	0	0	0.0625	0.131579	0.05	0	0	0	0	0	0	0	0	0	0	0.157895	0	0	0.01	0	0	0	0	0	0	0	0	0	0	0	0	0	0	0	0	0	0	0	0	0	0	0	0.035088	0	0
0	0	0.083333	0.017857	0.181818	0.083333	0.043478	0.083333	0.105263	0	0	0.125	0.285714	0.090909	0.162162	0.146341	0.081081	0.068966	0.238095	0	0	0.210526	0.019608	0.04	0	0	0	0	0	0	0.142857	0	0	0	0	0	0	0	0	0.125	0.08	0.095238	0	0	0	0	0	0	0	0
0	0.001351	0	0	0	0	0	0	0	0	0	0	0	0	0	0.02439	0.027027	0.025862	0	0	0	0	0.058824	0.13	0.142857	0.166667	0.181818	0.2	0	0	0	0	0	0	0	0	0	0	0	0	0	0	0	0	0	0	0.2	0	0	0
0	0	0	0	0	0	0	0	0	0	0	0	0	0.272727	0	0	0	0	0	0	0	0	0.019608	0.18	0.142857	0	0	0	0.111111	0	0	0	0	0	0	0	0	0	0	0	0	0	0	0	0	0	0	0.035088	0	0
0	0	0	0.142857	0	0	0	0.041667	0.026316	0.025	0	0	0	0.015152	0.027027	0	0	0	0	0	0	0	0.156863	0.28	0.142857	0	0	0	0.111111	0	0	0	0	0	0	0	0	0	0	0	0	0	0	0	0	0	0	0	0	0
0.2	0	0	0	0	0	0.043478	0.041667	0.078947	0.1	0	0	0	0	0	0.146341	0.162162	0.086207	0.238095	0	0	0.157895	0	0	0	0	0	0	0	0	0	0.166667	0	0	0	0	0	0	0	0	0	0	0	0	0	0	0	0.017544	0	0
0	0.000676	0	0.017857	0	0	0.130435	0.125	0.157895	0	0	0	0	0	0	0	0	0	0	0	0	0	0.078431	0.02	0	0	0	0	0	0	0.142857	0	0	0	0	0	0	0	0.296296	0	0	0	0	0	0	0	0	0.070175	0	0
0	0.002027	0.75	0.053571	0	0	0	0.208333	0.263158	0.1	0	0	0	0	0	0	0	0	0	0	0.526316	0	0.039216	0.04	0.142857	0	0	0	0	0	0	0	0	0	0	0	0.153846	0.25	0	0	0	0	0	0	0	0	0	0.017544	0	0
0	0	0.166667	0.017857	0.181818	0.083333	0.043478	0.166667	0.184211	0.05	0	0	0.142857	0.060606	0.108108	0.219512	0.135135	0.077586	0.285714	0.1	0.052632	0.210526	0.176471	0.03	0	0	0	0	0	0	0	0	0	0	0	0.142857	0.038462	0	0.074074	0	0	0	0	0	0	0	0	0.035088	0	0
0	0.003378	0	0	0	0	0	0	0.026316	0.025	0	0	0	0	0	0.02439	0.054054	0.362069	0.095238	0.2	0	0	0.196078	0.16	0.142857	0.083333	0.090909	0.1	0	0	0	0	0	0	0	0.285714	0	0	0	0	0	0	0	0	0	0	0	0.035088	0	0.285714
0	0	0.083333	0	0	0	0	0.0625	0.157895	0.15	0	0	0	0.424242	0.189189	0.04878	0.054054	0.017241	0.047619	0.1	0.052632	0	0.313725	0.12	0	0.083333	0	0	0	0	0	0	0	0	0	0.142857	0.038462	0	0	0	0	0	0	0	0	0	0	0	0	0.142857
0	0.010811	0.5	0.446429	0	0	0.043478	0.041667	0	0	0	0	0	0	0	0	0	0	0	0	0.157895	0	0.372549	0.58	0	0	0	0	0	0.125	0.142857	0	0	0	0	0.285714	0.076923	0	0	0	0	0	0	0	0	0	0	0.192982	0	0.285714
0.4	0.001351	0	0	0.090909	0	0	0.145833	0.105263	0.1	0	0	0	0	0	0.121951	0.135135	0.086207	0.261905	0	0	0.157895	0.058824	0.03	0	0	0	0	0	0	0	0	0	0	0	0	0	0	0	0	0	0	0	0	0	0	0	0.017544	0	0
0	0	0	0	0	0	0	0.083333	0.631579	0.225	0	0	0	0	0	0	0	0	0	0	0	0	0.058824	0.15	0	0	0	0	0	0	0	0	0	0	0	0	0	0	0	0	0	0	0	0	0	0	0	0.070175	0	0
0	0	0	0	0	0	0	0.020833	0.026316	0.05	0	0	0	0.030303	0.054054	0.073171	0.054054	0.241379	0	0	0	0	0.22549	0.23	0	0.25	0	0	0.111111	0.125	0.142857	1	0	0	0	0	0	0	0	0	0	0	0.333333	0.25	0	0	0	0	0	0
0	0	0.166667	0.017857	0.090909	0	0.043478	0.041667	0.052632	0	0	0	0	0	0	0	0	0	0	0	0.157895	0	0.068627	0.07	0	0	0	0	0	0	0	0	0	0	0	0	0.038462	0.25	0.074074	0	0	0	0	0	0	0	0	0	0	0
0	0	0	0	0	0	0	0	0.052632	0.05	0	0	0.142857	0.060606	0.162162	0.121951	0.135135	0.077586	0.238095	0.05	0	0.157895	0.137255	0.03	0	0	0	0	0	0	0	0	0	0	0	0.071429	0.019231	0	0	0	0	0	0	0	0	0	0	0	0	0
0	0	0	0	0	0	0	0	0	0	0	0	0	0	0	0.02439	0.027027	0.043103	0.047619	0	0	0	0.254902	0.11	0.142857	0.166667	0.363636	0.2	0.111111	0	0	0	0	0	0	0	0	0	0	0	0	0	0	0	0	0	0.2	0	0	0
0	0	0	0	0	0	0	0.020833	0.052632	0.05	0	0	0	0.121212	0.027027	0	0	0	0	0	0	0	0.107843	0.04	0	0	0	0	0	0	0	0	0	0	0	0	0	0	0	0	0	0	0	0	0	0	0	0	0	0
0.4	0	0	0.008929	0	0	0.043478	0.104167	0.105263	0	0	0	0	0	0	0.121951	0.135135	0.086207	0.190476	0	0	0.157895	0.029412	0.02	0	0	0	0	0	0	0	0	0	0	0	0	0	0	0	0	0	0	0	0	0	0	0	0	0	0
0	0	0	0	0	0	0.043478	0.166667	0.263158	0.325	0	0	0	0	0.108108	0	0	0	0	0	0	0	0.039216	0.15	0	0	0	0	0	0	0	0	0	0	0	0	0	0	0	0	0	0	0	0	0	0	0	0	0	0
0.6	0	0	0	0	0	0	0	0	0	0	0	0	0	0.054054	0.02439	0.027027	0.224138	0.142857	0	0	0.052632	0.117647	0.18	0.142857	0.333333	0	0	0	0	0	0	0	0	0	0	0	0	0	0	0	0	0.333333	0	0	0	0	0	0	0
0	0	0.333333	0.008929	0	0	0.043478	0.041667	0.052632	0	0	0	0	0	0	0	0	0	0	0	0.210526	0	0.078431	0.03	0	0	0	0	0	0	0	0	0	0	0	0	0.115385	0.25	0	0	0	0	0	0	0	0	0	0	0	0
0	0	0.166667	0.107143	0.454545	0.083333	0.173913	0.083333	0.052632	0.1	0	0.25	0.142857	0.181818	0.243243	0.195122	0.216216	0.198276	0.571429	0.2	0.052632	0.263158	0.352941	0.01	0.285714	0	0	0	0	0.25	0.142857	0	0	0	0	0.142857	0.038462	0	0.074074	0.25	0.16	0.190476	0	0	0	0	0.4	0.035088	0	0
0	0	0	0	0	0	0	0	0	0	0	0	0	0.015152	0.027027	0.02439	0.027027	0.051724	0	0	0	0	0.156863	0.03	0	0.166667	0.181818	0.4	0	0	0	0	0	0	0	0	0	0	0	0	0	0	0	0	0	0	0	0.035088	0	0
0	0	0	0.098214	0	0	0.086957	0.125	0.078947	0.075	0	0	0	0.030303	0.054054	0	0	0	0	0	0	0	0.215686	0.25	0.142857	0	0	0	0	0	0.285714	0	0	0	0	0	0	0	0	0	0	0	0	0	0	0	0	0.140351	0	0
0	0	0.083333	0	0	0	0.043478	0.083333	0.052632	0.05	0	0	0	0	0	0.073171	0.081081	0.086207	0.261905	0.1	0.052632	0.157895	0.039216	0	0	0	0	0	0	0	0	0.25	0	0	0	0.142857	0.038462	0	0	0	0	0	0	0	0	0	0	0.017544	0	0
0	0	0	0	0	0	0	0	0.105263	0.05	0	0	0	0.090909	0.108108	0	0	0	0	0	0	0	0.009804	0	0	0	0	0	0	0.125	0	0	0	0	0	0	0	0	0	0	0	0	0	0	0	0	0	0.105263	0	0
0.2	0	0	0	0	0	0	0	0	0	0	0	0	0.045455	0.081081	0.073171	0.189189	0.301724	0.047619	0.1	0	0.052632	0.117647	0.18	0	0.333333	0	0	0	0	0.142857	0.25	0	0	0	0	0	0	0	0	0	0	0.333333	1	0.25	0.1	0	0.175439	0	0
0	0	0.166667	0	0	0	0.130435	0.104167	0.078947	0.05	0	0	0	0.030303	0.054054	0	0	0	0	0	0.105263	0	0.04902	0.04	0	0	0	0	0	0	0	0	0	0	0	0	0.038462	0.25	0	0	0	0	0	0	0	0	0	0.035088	0	0
0	0	0	0	0	0	0	0	0	0	0	0	0	0	0	0.04878	0.054054	0.344828	0	0	0	0	0	0	0	0	0	0	0	0	0	0	0	0	0	0	0	0	0	0	0	0	0	0	0	0	0	0	0	0
0	0	0	0	0	0	0	0	0	0	0.25	0	0	0.818182	0	0	0	0	0	0	0	0	0	0	0	0	0	0	0	0	0	0	0	0	0	0	0	0	0	0	0	0	0	0	0	0	0	0	0	0
0	0	0.083333	0.017857	0	0	0.086957	0.083333	0.052632	0.05	0	0	0	0	0	0.04878	0.054054	0.025862	0.380952	0.1	0.052632	0.368421	0	0	0	0	0	0	0	0	0	0	0	0	0	0.142857	0.038462	0	0.148148	0	0	0	0	0	0	0	0	0	0	0.285714
0	0	0	0	0	0	0	0	0	0	0.125	0	0	0.181818	0	0	0	0	0	0	0	0	0	0	0	0	0	0	0	0	0	0	0	0	0	0	0	0	0	0	0	0	0	0	0	0	0	0	0	0.428571
0	0	0.166667	0.035714	0.090909	0	0.130435	0.041667	0.052632	0.1	0	0	0	0.121212	0.162162	0.121951	0.162162	0.086207	0.666667	0.2	0.052632	0.421053	0.372549	0.09	0	0	0	0	0	0	0	0	0	0	0	0.142857	0.038462	0	0.148148	0	0	0	0	0	0	0	0	0	0	0
0	0	0	0	0	0	0	0	0	0	0	0	0	0	0	0.02439	0.027027	0.275862	0	0	0	0	0.117647	0.11	0	0.166667	0.181818	0.2	0	0	0	0	0	0	0	0	0	0	0	0	0	0	0	0	0	0	0	0	0	0
0	0	0	0	0	0	0.086957	0.083333	0.105263	0	0	0	0	0	0	0.121951	0.108108	0.086207	0.261905	0	0	0.157895	0.137255	0	0	0	0	0	0	0	0	0	0	0	0	0	0	0	0	0	0	0	0	0	0	0	0	0	0	0
0	0	0	0	0	0	0.086957	0.125	0.315789	0.25	0	0	0	0	0.054054	0	0	0	0	0	0	0	0.058824	0.05	0	0	0	0	0	0	0	0	0	0	0	0	0	0	0	0	0	0	0	0	0	0	0	0	0	0
0	0.000676	0.166667	0	0	0	0.043478	0.1875	0.157895	0.1	0	0	0	0	0	0	0	0	0	0	0.157895	0	0.166667	0.02	0	0	0	0	0	0	0	0	0	0	0	0	0	0.25	0	0	0	0	0	0	0	0	0	0	0	0
0	0	0.166667	0.017857	0.090909	0	0.043478	0.041667	0.105263	0	0	0.375	0.285714	0.121212	0.216216	0.121951	0.108108	0.103448	0.452381	0.1	0	0.315789	0	0.05	0	0	0	0	0	0	0	0	0	0	0	0	0	0	0	0	0	0	0	0	0	0	0	0	0	0
0	0	0	0.035714	0.181818	0	0.043478	0.083333	0.105263	0.05	0	0	0	0	0	0.121951	0.135135	0.068966	0.190476	0	0	0.157895	0	0.01	0	0	0	0	0	0	0	0	0	0	0	0	0	0	0	0	0	0	0	0	0	0	0	0	0	0
0	0	0.166667	0	0	0	0.043478	0.020833	0.052632	0	0	0	0	0	0	0	0	0	0	0	0.105263	0	0	0	0	0	0	0	0	0	0	0	0	0	0	0	0	0.25	0	0	0	0	0	0	0	0	0	0	0	0
0	0	0	0.035714	0.181818	0	0	0.083333	0.105263	0.1	0	0	0.142857	0.106061	0.108108	0.121951	0.135135	0.086207	0.285714	0.1	0	0.157895	0.078431	0.13	0.142857	0	0	0	0	0	0	0	0	0	0	0	0	0	0.074074	0	0	0	0	0	0	0	0	0	0	0
0	0	0	0	0	0	0	0	0	0	0	0	0	0	0.027027	0.02439	0.027027	0.103448	0	0	0	0	0.058824	0.15	0	0.166667	0.181818	0.2	0	0	0	0	0	0	0	0	0	0	0	0	0	0	0	0	0	0	0	0	0	0
0	0.000676	0	0.0625	0	0	0.173913	0.229167	0.078947	0.025	0	0	0	0	0	0	0	0	0	0	0	0	0.098039	0.23	0	0	0	0	0	0	0	0	0	0	0	0	0	0	0	0	0	0	0	0	0	0	0	0	0	0
0.2	0	0	0	0	0	0	0.041667	0.105263	0.05	0	0	0	0	0.027027	0.121951	0.108108	0.103448	0.238095	0	0	0.157895	0	0.01	0	0	0	0	0	0	0	0.166667	0	0	0	0	0	0	0	0	0	0	0	0	0	0	0	0	0	0
0	0	0	0	0	0	0	0	0.105263	0	0	0	0	0.151515	0.108108	0	0	0	0	0	0	0	0.019608	0.06	0	0	0	0	0	0	0	0	0	0	0	0	0	0	0	0	0	0	0	0	0	0	0	0	0	0
0	0	0	0	0	0	0	0	0	0	0	0	0	0.030303	0.054054	0.04878	0.243243	0.163793	0.047619	0	0	0	0.156863	0.17	0.142857	0.333333	0	0	0	0	0.142857	0.25	0.666667	0	0	0	0	0	0	0	0	0	0.333333	0	0	0	0	0	0	0
0	0	0.166667	0	0	0	0	0.020833	0.078947	0.05	0	0	0	0	0	0	0	0	0	0	0.105263	0	0	0	0	0	0	0	0.111111	0	0	0	0	0	0	0	0	0.5	0	0	0	0	0	0	0	0	0	0	0	0
0	0.002703	0	0	0	0	0	0	0.052632	0	0	0.25	0.571429	0.151515	0.162162	0.097561	0.216216	0.189655	0.333333	0	0	0.210526	0.254902	0.08	0.142857	0	0	0	0	0.125	0	0	0	0	0	0	0	0	0	0.625	0.08	0.190476	0	0	0	0	0	0.614035	0	0
0	0.000676	0	0	0	0	0	0	0	0	0	0	0	0.606061	0	0	0	0	0	0	0	0	0.411765	0.09	0.142857	0	0	0	0.111111	0	0.142857	0	0	0	0	0	0	0	0	0	0	0	0	0	0	0	0.2	0.684211	0	0
0	0.003378	0	0.339286	0	0	0.130435	0.25	0.078947	0.05	0	0	0	0	0.027027	0	0	0	0	0	0	0	0.470588	0.33	0	0	0	0	0.111111	0.25	0.285714	0	0	0	0	0	0	0	0	0	0	0	0	0	0	0	0.2	0.982456	0	0
0	0	0	0	0	0	0.086957	0.083333	0.105263	0.1	0	0	0	0	0	0.097561	0.108108	0.051724	0.142857	0	0	0.105263	0.068627	0.02	0	0	0	0	0	0.125	0	0.166667	0	0	0	0	0	0	0	0	0	0	0	0	0	0	0.2	0.105263	0	0
0	0.002027	0	0.017857	0.090909	0	0.173913	0.083333	0.315789	0.05	0	0	0	0.015152	0.027027	0	0	0	0	0	0	0	0.137255	0.07	0	0	0	0	0	0	0.142857	0.166667	0	0	0	0	0	0	0.296296	0	0	0	0	0	0	0	0	0.473684	0	0
0	0.001351	0	0	0	0	0	0	0	0	0	0	0	0.060606	0.162162	0.170732	0.432432	0.310345	0.047619	0	0	0	0.303922	0.14	0	0.5	0	0	0.111111	0.125	0.285714	0	0.666667	0	0	0	0	0	0	0	0	0	0.333333	0.25	0	0	0.2	0.649123	0	0
0	0.000676	0.375	0	0	0	0.086957	0.145833	0.052632	0.05	0.0625	0	0	0	0	0	0	0	0	0	0.236842	0	0.117647	0.01	0	0	0	0	0	0	0	0	0	0	0	0	0	0.25	0	0	0	0	0	0	0	0	0	0.263158	0	0
0	0	0	0	0	0	0	0	0	0	0	0	0	0	0	0.02439	0.027027	0.12069	0.047619	0	0	0	0	0.02	0.142857	0.166667	0.181818	0.4	0.111111	0.125	0.142857	0	0	0	0	0	0	0	0	0	0	0	0	0	0	0	0.2	0	0	0
0	0	0	0.008929	0	0	0	0	0	0	0	0	0	0.363636	0.486486	0	0	0	0	0	0	0	0	0.09	0.142857	0	0	0	0.111111	0.125	0.142857	0	0	0	0	0	0	0	0	0	0	0	0	0	0	0	0.2	0	0	0
0.3	0.000676	0	0	0	0	0	0	0	0	0	0.125	0	0.060606	0.108108	0.146341	0.135135	0.086207	0.238095	0	0	0.157895	0	0.01	0	0	0	0	0	0	0	0	0	0	0	0	0	0	0	0	0	0	0	0	0	0	0	0	0	0
0	0.000676	0	0.008929	0	0	0.021739	0.125	0.105263	0.2	0	0	0	0	0	0	0	0	0	0	0	0	0	0.04	0.142857	0	0	0	0.111111	0.125	0.142857	0	0	0	0	0	0	0	0	0	0	0	0	0	0	0	0.2	0.035088	0	0
0.3	0	0	0	0	0	0	0.020833	0.026316	0.025	0	0	0	0	0.081081	0.170732	0.27027	0.448276	0.095238	0	0	0.105263	0	0.21	0.142857	0.166667	0	0	0.111111	0.125	0.142857	0	0.666667	0	0	0	0	0	0	0	0	0	0.333333	0	0	0	0.2	0	0	0
0	0	0.125	0.008929	0	0	0	0.020833	0.026316	0.025	0	0	0	0	0	0	0	0	0	0	0.078947	0	0	0.02	0	0	0	0	0	0	0	0	0	0	0	0	0.038462	0	0	0	0	0	0	0	0	0	0	0.017544	0	0
0	0	0.083333	0.107143	0.090909	0.083333	0.086957	0.083333	0.105263	0.1	0	0.125	0.142857	0.181818	0.324324	0.121951	0.216216	0.086207	0.285714	0.2	0	0.473684	0	0.06	0	0	0	0	0	0	0	0	0	0	0	0	0	0	0.074074	0	0	0	0	0	0	0	0	0	0	0
0	0	0	0	0	0	0	0.041667	0.052632	0.025	0.125	0	0	0.030303	0.216216	0	0	0	0	0	0	0	0	0.03	0	0	0	0	0	0	0	0	0	0	0	0	0	0	0	0	0	0	0	0	0	0	0	0	0	0
0	0	0	0.035714	0	0	0	0.083333	0.105263	0	0	0	0	0	0	0.146341	0.135135	0.103448	0.261905	0	0	0.157895	0	0.01	0	0	0	0	0	0	0	0	0	0	0	0	0	0	0	0	0	0	0	0	0	0	0	0	0	0
0	0	0.333333	0	0	0	0	0.166667	0	0.05	0	0	0	0	0	0	0	0	0	0	0.210526	0	0	0.01	0	0	0	0	0	0	0	0	0	0	0	0	0	0.25	0	0	0	0	0	0	0	0	0	0	0	0
0	0	0	0	0	0	0	0	0	0	0	0	0	0.015152	0	0.02439	0.027027	0.12069	0	0	0	0	0.088235	0.05	0	0.333333	0.181818	0.2	0	0	0	0	0	0	0	0	0	0	0	0	0	0	0	0	0	0	0	0	0	0
0	0.000676	0	0	0	0	0	0	0	0	0.0625	0	0	0.212121	0	0	0	0	0	0	0	0	0.107843	0.05	0	0	0	0	0	0	0	0	0	0	0	0	0	0	0	0	0	0	0	0	0	0	0	0	0	0
0	0.000676	0	0.098214	0	0	0.347826	0.354167	0.078947	0.05	0	0	0	0.030303	0.054054	0	0	0	0	0	0	0	0.117647	0.26	0.142857	0	0	0	0.111111	0.125	0.142857	0	0	0	0	0	0	0	0	0	0	0	0	0	0	0	0	0	0	0
0.2	0	0	0.017857	0.090909	0	0	0.083333	0.105263	0.05	0	0	0	0	0.027027	0.146341	0.162162	0.086207	0.261905	0	0	0.157895	0.098039	0.02	0	0	0	0	0	0	0	0	0	0	0	0	0	0	0	0	0	0	0	0	0	0	0	0	0	0.142857
0.1	0	0	0	0	0	0	0	0.263158	0.175	0	0	0	0.015152	0.027027	0	0	0	0	0	0	0	0.029412	0.05	0	0	0	0	0	0	0	0	0	0	0	0	0	0	0	0	0	0	0	0	0	0	0	0	0	0
0	0	0.166667	0	0	0	0	0.0625	0.078947	0.075	0	0	0	0.015152	0.054054	0	0	0	0	0	0.105263	0	0.068627	0	0	0	0	0	0	0	0	0	0	0	0	0	0.115385	0.25	0	0	0	0	0	0	0	0	0	0	0	0
0	0.001351	0.083333	0.035714	0.090909	0	0	0.083333	0.052632	0.1	0	0.125	0.285714	0.060606	0.243243	0.390244	0.432432	0.137931	0.428571	0.1	0	0.210526	0.117647	0.07	0	0	0	0	0.111111	0	0	0.166667	0	0	0	0	0	0	0	0	0	0	0	0	0	0	0	0	0	0
0	0	0	0	0	0	0	0	0	0	0	0	0	0.015152	0	0.02439	0.027027	0.025862	0	0	0	0	0.176471	0.11	0	0.166667	0.181818	0.2	0.111111	0	0	0	0	0	0	0	0	0	0	0	0	0	0	0	0	0	0	0	0	0
0	0.000676	0	0	0	0	0	0	0	0	0.0625	0	0	0.469697	0.054054	0	0	0	0	0	0	0	0.107843	0.16	0	0	0	0	0	0	0	0	0	0	0	0	0	0	0	0	0	0	0	0	0	0	0	0	0	0
0	0	0	0.044643	0.090909	0	0.130435	0.208333	0.026316	0	0	0	0	0.015152	0.027027	0	0	0	0	0	0	0	0.313725	0.24	0.142857	0	0	0	0.111111	0	0	0	0	0	0	0	0	0	0	0	0	0	0	0	0	0	0	0	0	0
0.2	0	0	0	0	0	0.043478	0.083333	0.052632	0	0	0	0	0	0.027027	0.146341	0.162162	0.103448	0.285714	0	0	0.210526	0.039216	0.07	0	0	0	0	0	0	0	0.25	0	0	0	0	0	0	0	0	0	0	0	0	0	0	0	0	0	0
0	0	0	0	0	0	0.086957	0.083333	0.105263	0	0	0	0	0.015152	0.054054	0	0	0	0	0	0	0	0.058824	0	0	0	0	0	0	0	0	0	0	0	0	0	0	0	0	0	0	0	0	0	0	0	0	0	0	0
0	0	0.166667	0	0	0	0.043478	0.104167	0.026316	0	0	0	0	0.015152	0	0	0	0	0	0	0.052632	0	0.019608	0.02	0	0	0	0	0	0	0	0	0	0	0	0	0.115385	0.25	0	0	0	0	0	0	0	0	0	0	0	0
0	0	0.083333	0.035714	0.363636	0.083333	0.217391	0.083333	0.105263	0.1	0	0.25	0	0.060606	0.108108	0.146341	0.27027	0.103448	0.47619	0.1	0	0.263158	0	0.03	0.285714	0	0	0	0.222222	0	0	0	0	0	0	0	0	0	0.222222	0	0	0	0	0	0	0	0	0	0	0
0	0	0	0	0	0	0	0	0	0	0	0	0	0	0.027027	0.02439	0.027027	0.327586	0	0	0	0	0	0.06	0.142857	0.166667	0.181818	0.2	0.222222	0	0	0	0	0	0	0	0	0	0	0	0	0	0	0	0	0	0	0	0	0
0	0.001351	0	0	0	0	0	0	0	0	0	0	0	0.378788	0.513514	0.02439	0.027027	0.008621	0	0	0	0	0	0	0.428571	0	0	0	0.333333	0	0	0	0	0	0	0	0	0	0	0	0	0	0	0	0	0	0	0	0	0
0	0	0.083333	0.276786	0	0	0.086957	0.229167	0.052632	0.025	0	0	0	0	0.027027	0	0	0	0	0	0	0	0	0.16	0.142857	0	0	0	0	0.125	0	0	0	0	0	0	0	0	0	0	0	0	0	0	0	0	0	0	0	0
0	0	0	0	0	0	0.086957	0.083333	0.105263	0.1	0	0	0	0	0	0.146341	0.162162	0.068966	0.238095	0	0	0.210526	0	0	0	0	0	0	0	0	0	0	0	0	0	0	0	0	0	0	0	0	0	0	0	0	0	0	0	0
0	0	0	0	0	0	0.173913	0.125	0.105263	0.2	0.0625	0	0	0	0.027027	0	0	0	0	0	0	0	0	0	0	0	0	0	0	0	0	0	0	0	0	0	0	0	0	0	0	0	0	0	0	0	0	0	0	0
0	0	0.166667	0	0	0	0	0.0625	0.157895	0.125	0	0	0	0	0.027027	0	0	0	0	0	0.105263	0	0	0	0	0	0	0	0	0	0	0	0	0	0	0	0.038462	0.5	0	0	0	0	0	0	0	0	0	0	0	0
0	0	0.166667	0.089286	0	0	0	0.083333	0.105263	0.15	0	0.25	0.571429	0.272727	0	0.439024	0.432432	0.241379	1	0.8	0.157895	0.842105	0	0	0	0	0	0	0	0	0	0	0	0	0	1	0.115385	0.5	0	0.3125	0.04	0.095238	0	0	0	0	0	0	0	0
0	0	0	0	0	0	0	0	0	0	0	0	0	0	0	0.04878	0.054054	0.241379	0	0	0	0	0	0	0	0	0	0	0	0	0	0	0	0	0	0	0	0	0	0	0	0	0	0	0	0	0	0	0	0
0	0	0	0	0	0	0	0	0	0	0.125	0	0	0.454545	0	0	0	0	0	0	0	0	0	0	0	0	0	0	0	0	0	0	0	0	0	0	0	0	0	0	0	0	0	0	0	0	0	0	0	0
0	0	0.333333	0.785714	0.181818	0	0	0.25	0.026316	0.025	0	0	0	0	0	0	0	0	0	0	0.105263	0	0	0	0	0	0	0	0	0	0	0	0	0	0	0.285714	0.076923	0	0	0	0.16	0	0	0	0	0	0	0	0	0
0	0	0	0	0	0	0.086957	0.083333	0.105263	0.1	0	0	0	0	0	0.097561	0.108108	0.077586	0.285714	0	0	0.263158	0	0	0	0	0	0	0	0	0	0	0	0	0	0	0	0	0	0.0625	0.08	0	0	0	0	0	0	0	0	0
0	0	0.166667	0.071429	0	0	0.217391	0.166667	0.210526	0.225	0.4375	0	0	0.045455	0	0.146341	0	0	0	0	0	0	0	0	0	0	0	0	0	0	0	0	0	0	0	0	0	0	0	0	0.56	0	0	0	0	0	0	0	0	0
0	0	0.333333	0.017857	0	0	0.086957	0.083333	0	0	0.0625	0	0	0	0	0	0	0	0	0	0.210526	0	0	0	0	0	0	0	0	0	0	0	0	0	0	0	0.192308	0.5	0	0	0	0	0	0	0	0	0	0	0	0
0	0	0.166667	0.071429	0.181818	0.083333	0	0.083333	0.105263	0.15	0.0625	0.25	0.428571	0.151515	0.351351	0.146341	0.216216	0.12069	0.380952	0.1	0	0.157895	0.166667	0.08	0.142857	0	0	0	0	0	0	0	0	0	0	0	0	0	0	0.3125	0.36	0.095238	0	0	0	0	0	0.22807	0	0
0	0	0	0	0	0	0	0	0	0	0	0	0	0	0	0.02439	0	0.060345	0	0	0	0	0.058824	0.03	0	0.166667	0.181818	0.2	0	0	0	0	0	0	0	0	0	0	0	0	0	0	0	0	0	0	0	0.052632	0	0
0	0	0	0	0	0	0	0	0	0	0.0625	0	0	0.318182	0.054054	0	0	0	0	0	0	0	0.137255	0.09	0	0	0	0	0.222222	0	0.285714	0	0	0	0	0	0	0	0	0	0.24	0	0	0	0	0	0.4	0.263158	0	0
0	0	0	0.044643	0	0	0.195652	0.166667	0.026316	0.075	0.0625	0	0	0.015152	0.027027	0	0	0	0	0	0	0	0.196078	0.18	0	0	0	0	0.111111	0	0.285714	0	0	0	0	0	0	0	0	0	0	0	0	0	0	0	0.2	0.175439	0	0
0.3	0	0	0.035714	0.090909	0	0	0.083333	0.131579	0.1	0	0	0	0	0	0.146341	0.135135	0.094828	0.261905	0	0	0.157895	0.04902	0	0	0	0	0	0	0	0	0.333333	0	0	0	0	0	0	0	0	0.04	0	0	0	0	0	0	0.035088	0	0
0	0	0	0	0	0	0.130435	0.125	0.105263	0.1	0	0	0	0	0	0	0	0	0	0	0	0	0.029412	0.05	0.142857	0	0	0	0.111111	0	0	0	0	0	0	0	0	0	0	0	0	0	0	0	0	0	0	0	0	0
0	0.000676	0.208333	0	0	0	0.021739	0.104167	0.026316	0.025	0	0	0	0.015152	0.027027	0	0	0	0	0	0.184211	0	0	0	0	0	0	0	0	0	0	0	0	0	0	0	0.038462	0	0	0	0	0	0	0	0	0	0	0.070175	0	0
0	0.002703	0	0	0	0	0	0	0	0	0	0	0	0	0	0	0.027027	0.172414	0	0	0	0	0	0.13	0	0.166667	0.090909	0.2	0.111111	0	0.142857	0	0	0	0	0	0	0	0	0	0	0	0	0	0	0	0	0	0	0
0.2	0.001351	0	0	0	0	0.086957	0.083333	0.105263	0.1	0	0	0	0.015152	0.027027	0.121951	0.135135	0.077586	0.166667	0	0	0.157895	0	0.01	0	0	0	0	0	0	0	0	0	0	0	0	0	0	0	0	0	0	0	0	0	0	0	0	0	0
0	0	0.25	0.196429	0.636364	0.25	0.086957	0.541667	0.421053	0.1	0.0625	0	0	0.015152	0.027027	0	0	0	0	0	0	0	0	0.04	0	0	0	0	0	0	0	0	0	0	0	0	0	0	0	0	0	0	0	0	0	0	0	0	0	0
0.2	0	0	0	0	0	0	0	0	0	0	0	0	0.015152	0.054054	0.04878	0.081081	0.25	0.190476	0	0	0.052632	0	0.11	0	0.333333	0	0	0.111111	0	0	0.166667	0.666667	0	0	0	0	0	0	0	0	0	0.333333	0	0	0	0	0.035088	0	0
0	0	0.333333	0	0	0	0.065217	0.166667	0.078947	0.075	0	0	0	0.015152	0.054054	0	0	0	0	0	0.210526	0	0	0.02	0	0	0	0	0	0	0	0	0	0	0	0	0	1	0	0	0	0	0	0	0	0	0	0	0	0
0	0	0	0.035714	0.181818	0	0.043478	0.083333	0.105263	0.05	0	0	0	0	0	0.097561	0.135135	0.051724	0.142857	0.1	0	0.157895	0	0.03	0	0	0	0	0	0	0	0	0	0	0	0	0	0	0.074074	0	0	0	0	0	0	0	0	0	0	0
0	0	0	0	0	0	0	0	0	0	0	0	0	0.606061	0	0	0	0	0	0	0	0	0.245098	0.09	0	0	0	0	0	0	0	0	0	0	0	0	0	0	0	0	0	0	0	0	0	0	0	0	0	0
0	0.001351	0	0.258929	0	0	0	0.25	0.157895	0.1	0	0	0	0.015152	0.054054	0	0	0	0	0	0	0	0.490196	0.38	0	0	0	0	0	0	0	0	0	0	0	0	0	0	0	0	0	0	0	0	0	0	0	0	0	0
0	0	0	0	0	0	0.043478	0.083333	0.105263	0.05	0	0	0	0	0	0.121951	0.108108	0.103448	0.238095	0	0	0.157895	0.019608	0.01	0	0.083333	0	0	0	0	0	0	0	0	0	0	0	0	0	0	0	0	0	0	0	0	0	0	0	0
0	0	0	0.053571	0.272727	0	0.217391	0.291667	0.578947	0.3	0	0	0	0	0.162162	0	0	0	0	0	0	0	0.098039	0.05	0	0	0	0	0	0	0	0	0	0	0	0	0	0	0	0	0	0	0	0	0	0	0	0	1	0
0	0	0.333333	0	0	0	0.065217	0.1875	0.105263	0.05	0	0	0	0	0.054054	0	0	0	0	0	0.315789	0	0.04902	0.03	0	0	0	0	0	0	0	0	0	0	0	0	0.076923	0.75	0	0	0	0	0	0	0	0	0	0	0	0
0	0	0	0	0	0	0	0	0	0.05	0	0	0	0.030303	0.243243	0.243902	0.324324	0.163793	0.5	0.2	0	0.421053	0	0.11	0	0	0	0	0	0	0	0	0	0	0	0	0	0	0	0	0	0	0	0	0	0	0	0	0	0
0	0	0	0	0	0	0	0	0	0	0	0	0	0	0	0.02439	0.027027	0.086207	0	0	0	0	0	0.08	0	0.166667	0.181818	0.2	0	0	0	0	0	0	0	0	0	0	0	0	0	0	0	0	0	0	0	0	0	0
0	0.002027	0	0	0	0	0	0	0	0.025	0.0625	0	0	0.560606	0.189189	0	0	0	0	0	0	0	0	0.11	0	0	0	0	0	0	0	0	0	0	0	0	0	0	0	0	0	0	0	0	0	0	0	0	0	0
0	0	0	0.169643	0	0	0.086957	0.270833	0.052632	0.025	0	0	0	0.015152	0.027027	0	0	0	0	0	0	0	0	0.27	0	0	0	0	0	0	0	0	0	0	0	0	0	0	0	0	0	0	0	0	0	0	0	0	0	0
0	0	0	0	0	0	0.043478	0.083333	0.105263	0.1	0	0	0	0	0	0.121951	0.162162	0.103448	0.238095	0	0	0.157895	0	0.01	0	0	0	0	0	0	0	0	0	0	0	0	0	0	0	0	0	0	0	0	0	0	0	0	0	0
0	0	0	0	0	0	0.043478	0.083333	0.157895	0	0	0	0	0.030303	0.054054	0	0	0	0	0	0	0	0	0.06	0	0	0	0	0	0	0	0	0	0	0	0	0	0	0	0	0	0	0	0	0	0	0	0	0	0
0	0	0.291667	0	0	0	0	0.125	0.052632	0.05	0	0	0	0.015152	0.027027	0	0	0	0	0	0.263158	0	0	0.02	0	0	0	0	0	0	0	0	0	0	0	0	0	0.25	0	0	0	0	0	0	0	0	0	0	0	0
0	0	0	0	0	0	0	0.020833	0	0.025	0	0	0	0	0	0.02439	0.027027	0.155172	0	0	0	0	0	0.02	0	0.333333	0.181818	0.2	0	0	0	0	0	0	0	0	0	0	0	0	0	0	0	0	0	0	0	0.035088	0	0
0	0	0	0	0	0	0	0	0.026316	0	0	0	0	0.242424	0.189189	0	0	0	0	0	0	0	0	0.01	0.142857	0	0	0	0.111111	0.125	0.142857	0	0	0	0	0	0	0	0	0	0	0	0	0	0	0	0.2	0	0	0
0	0	0	0.205357	0	0	0.043478	0.25	0.131579	0.05	0	0	0	0	0	0.04878	0.027027	0	0	0	0	0	0	0.23	0.285714	0	0	0	0.222222	0.25	0.285714	0	0	0	0	0	0	0	0	0	0	0	0	0	0	0	0.4	0	0	0
0.5	0	0.083333	0.035714	0.090909	0	0	0.083333	0.105263	0	0	0	0	0	0	0.121951	0.108108	0.086207	0.166667	0	0	0.157895	0	0.02	0	0	0	0	0	0	0	0.5	0	0	0	0	0	0	0	0	0	0	0	0	0	0	0	0	0	0
0	0.000676	0.041667	0	0	0	0.130435	0.125	0.184211	0.1	0	0	0	0	0.054054	0	0	0	0	0	0	0	0	0	0.142857	0	0	0	0.111111	0.125	0.142857	0	0	0	0	0	0	0	0.296296	0	0	0	0	0	0	0	0.2	0	0	0
0.7	0.000676	0	0	0	0	0	0.020833	0.026316	0.05	0	0	0	0	0	0.04878	0.081081	0.465517	0.238095	0	0	0.105263	0	0.1	0.285714	0.333333	0	0	0.222222	0.25	0.285714	0	0	0	0	0	0	0	0	0	0	0	0.333333	0	0	0	0.4	0	0	0
0	0	0.166667	0.053571	0.181818	0.083333	0.130435	0.208333	0.105263	0.15	0	0.125	0.571429	0.136364	0.405405	0.219512	0.216216	0.12931	0.357143	0.1	0	0.473684	0.509804	0.09	0.142857	0	0	0	0.111111	0	0	0	0	0	0	0	0	0	0.148148	0.1875	0.4	0.190476	0	0	0	0	0	0.491228	0	0
0	0	0	0	0	0	0	0	0	0	0	0	0	0	0	0.02439	0.027027	0.051724	0	0	0	0	0.107843	0.03	0	0.166667	0.181818	0.2	0	0	0	0	0	0	0	0	0	0	0	0	0	0	0	0	0	0	0	0.035088	0	0
0	0	0	0	0	0	0	0	0	0	0	0	0	0.287879	0	0	0	0	0	0	0	0	0.127451	0.05	0	0	0	0	0	0	0	0	0	0	0	0	0	0	0	0	0	0	0	0	0	0	0	0.175439	0	0
0.3	0	0	0.035714	0.090909	0	0	0.083333	0.105263	0.1	0	0	0	0	0.027027	0.146341	0.162162	0.103448	0.238095	0	0	0.157895	0.039216	0.02	0	0	0	0	0	0	0	0.25	0	0	0	0	0	0	0	0.0625	0	0	0	0	0	0	0	0.105263	0	0
0	0	0	0	0	0	0.021739	0.020833	0.157895	0.25	0	0.125	0.285714	0.075758	0.216216	0	0	0	0	0	0	0	0.009804	0	0	0	0	0	0	0	0	0	0	0	0	0	0	0	0	0	0	0	0	0	0	0	0	0.140351	0	0
0.2	0	0.166667	0	0	0	0.086957	0.104167	0.026316	0.05	0	0	0	0.015152	0.027027	0	0	0	0	0	0.210526	0	0.127451	0	0	0	0	0	0	0	0	0	0	0	0	0	0.153846	0.25	0	0	0	0	0	0	0	0	0	0.087719	0	0
0	0	0	0	0	0	0	0	0	0	0	0	0	0.030303	0.162162	0.121951	0.189189	0.068966	0.261905	0.1	0	0.157895	0.176471	0.04	0	0	0	0	0	0	0	0	0	0	0	0	0	0	0	0.75	0.24	0.285714	0	0	0	0	0	0.175439	0	0
0	0.000676	0	0	0	0	0	0	0	0	0.0625	0	0	0.439394	0.081081	0.02439	0	0	0	0	0	0	0.264706	0.03	0	0	0	0	0.111111	0	0.142857	0	0	0	0	0	0	0	0	0	0	0	0	0	0	0	0	0.280702	0	0
0.4	0	0.083333	0.035714	0	0	0	0.041667	0.052632	0	0	0	0	0	0	0.04878	0.054054	0.086207	0.238095	0.1	0.052632	0.157895	0.039216	0	0	0	0	0	0	0	0	0	0	0	0	0.142857	0.038462	0	0	0	0	0	0	0	0	0	0	0.087719	0	0
0	0.000676	0	0	0	0	0	0	0	0	0	0	0	0.227273	0.324324	0	0	0	0	0	0	0	0.04902	0.03	0	0	0	0	0	0	0	0	0	0	0	0	0	0	0	0	0	0	0	0	0	0	0	0.070175	0	0
0	0	0.166667	0	0	0	0	0.041667	0.105263	0.05	0	0	0	0	0	0	0	0	0	0	0.315789	0	0.039216	0	0	0	0	0	0	0	0	0	0	0	0	0	0	0.5	0	0	0	0	0	0	0	0	0	0.087719	0	0
0	0	0.083333	0.035714	0.181818	0.083333	0.086957	0.083333	0.105263	0.05	0	0.125	0	0	0	0.097561	0.081081	0.103448	0.428571	0.1	0	0.263158	0.264706	0.11	0	0	0	0	0	0	0	0	0	0	0	0	0	0	0.074074	0	0	0	0	0	0	0	0	0	0	0
0	0	0	0	0	0	0	0	0	0	0	0	0	0	0	0	0.027027	0.172414	0	0	0	0	0.333333	0.13	0	0.166667	0.181818	0.2	0	0	0	0	0	0	0	0	0	0	0	0	0	0	0	0	0	0	0	0	0	0
0	0.000676	0	0.142857	0	0	0	0.75	0.078947	0.075	0	0	0	0.015152	0.027027	0	0	0	0	0	0	0	0.254902	0.3	0	0	0	0	0.111111	0.125	0	0	0	0	0	0	0	0	0	0	0	0	0	0	0	0	0	0	0	0
0	0	0	0	0	0	0.043478	0.041667	0.052632	0	0	0	0	0	0	0.121951	0.108108	0.068966	0.214286	0	0	0.157895	0.019608	0.04	0	0	0	0	0.111111	0	0.142857	0.166667	0	0	0	0	0	0	0	0	0	0	0	0	0	0	0	0	0	0
0	0	0	0.089286	0.181818	0.083333	0	0.208333	0.421053	0.25	0	0	0	0	0.216216	0	0	0	0	0	0	0	0.078431	0.06	0	0	0	0	0	0	0	0	0	0	0	0	0	0	0	0	0	0	0	0	0	0	0	0.070175	0	0
0	0.000676	0	0	0	0	0	0	0	0	0	0	0	0.030303	0.081081	0.073171	0.135135	0.396552	0.142857	0	0	0	0.372549	0.18	0	0.333333	0	0	0.111111	0.125	0	0.333333	0.666667	0	0	0	0	0	0	0	0	0	0.333333	0.5	0.25	0	0	0.140351	0	0
0	0.000676	0.416667	0.053571	0	0	0.173913	0.166667	0.157895	0	0	0	0	0	0	0	0	0	0	0	0.421053	0	0.098039	0.06	0.142857	0	0	0	0	0	0	0	0	0	0	0	0.038462	0.5	0	0	0	0	0	0	0	0	0	0	0	0
0	0	0	0	0	0	0	0	0	0	0	0	0	0.015152	0	0.02439	0.027027	0.163793	0	0	0	0	0	0.03	0	0.166667	0.272727	0.2	0	0	0	0	0	0	0	0	0	0	0	0	0	0	0	0	0	0	0	0	0	0
0	0.001351	0	0	0	0	0	0	0	0	0.0625	0	0	0.606061	0.054054	0.02439	0.027027	0.008621	0	0	0	0	0	0.03	0	0	0	0	0	0	0	0	0	0	0	0	0	0	0	0	0	0	0	0	0	0	0	0	0	0
0	0	0	0.276786	0	0	0.26087	0.1875	0.052632	0.025	0	0	0	0.015152	0.027027	0	0	0	0	0	0	0	0	0.24	0	0	0	0	0	0	0	0	0	0	0	0	0	0	0	0	0	0	0	0	0	0	0	0	0	0
0	0	0.083333	0	0	0	0.043478	0.083333	0.052632	0	0	0	0	0	0	0.04878	0.054054	0.103448	0.238095	0.1	0.052632	0.210526	0	0.04	0	0	0	0	0	0	0	0	0	0	0	0.142857	0.038462	0	0	0	0	0	0	0	0	0	0	0	0	0
0	0.000676	0.166667	0	0	0	0.043478	0.083333	0.105263	0.025	0	0	0	0	0	0	0	0	0	0	0.157895	0	0	0	0	0	0	0	0	0	0	0	0	0	0	0	0	0.5	0	0	0	0	0	0	0	0	0	0	0	0
0	0	0.25	0.053571	0.272727	0.083333	0	0.041667	0.052632	0.05	0	0.1875	0.285714	0.060606	0.108108	0.04878	0.081081	0.086207	0.428571	0.2	0.052632	0.263158	0.078431	0.06	0.142857	0	0	0	0	0	0	0	0	0	0	0.142857	0.038462	0	0	0	0	0	0	0	0	0	0	0	0	0
0	0	0	0	0	0	0	0	0	0	0	0	0	0	0	0.02439	0.027027	0.155172	0	0	0	0	0.078431	0.1	0	0.166667	0.181818	0.2	0.111111	0	0	0	0	0	0	0	0	0	0	0	0	0	0	0	0	0	0	0	0	0
0.2	0.012838	0	0.339286	0	0	0	0.375	0.078947	0.05	0	0	0	0.015152	0.027027	0	0	0	0	0	0	0	0.098039	0.3	0	0	0	0	0.111111	0	0	0	0	0	0	0	0	0	0	0	0	0	0	0	0	0	0	0.035088	0	0
0	0	0	0.017857	0.090909	0	0	0.083333	0.105263	0.05	0	0	0	0	0	0.073171	0.081081	0.086207	0.261905	0	0	0.157895	0.039216	0.04	0	0	0	0	0	0	0	0.25	0	0	0	0	0	0	0	0	0	0	0	0	0	0	0	0	0	0
0	0	0.166667	0	0	0	0	0.083333	0.078947	0.05	0	0	0	0	0.027027	0	0	0	0	0	0.157895	0	0.058824	0.01	0	0	0	0	0	0.125	0	0	0	0	0	0	0	0	0	0	0	0	0	0	0	0	0	0	0	0
0	0	0.083333	0.053571	0.181818	0	0.086957	0.083333	0.105263	0.1	0	0.125	0.285714	0.090909	0.297297	0.097561	0.189189	0.112069	0.404762	0.1	0	0.368421	0.176471	0.14	0	0	0	0	0.111111	0	0	0	0	0	0	0	0	0	0	0	0	0	0	0	0	0	0	0	0	0
0	0.002703	0	0	0	0	0	0	0	0	0	0	0	0.530303	0.081081	0.02439	0.027027	0	0	0	0	0	0.166667	0.08	0	0	0	0	0.111111	0	0	0	0	0	0	0	0	0	0	0	0	0	0	0	0	0	0	0	0	0
0.2	0	0	0	0	0	0.043478	0.083333	0.105263	0.05	0	0	0	0	0	0.121951	0.108108	0.086207	0.238095	0	0	0.157895	0.058824	0.04	0	0	0	0	0	0	0	0	0	0	0	0	0	0	0	0	0	0	0	0	0	0	0	0	0	0
0	0.000676	0	0	0	0	0	0	0.105263	0.075	0	0	0	0	0.027027	0	0	0	0	0	0	0	0.019608	0.03	0	0	0	0	0	0	0	0	0	0	0	0	0	0	0	0	0	0	0	0	0	0	0	0	0	0
0	0	0.125	0	0	0	0	0.041667	0.078947	0.025	0	0	0	0	0	0	0	0	0	0	0.078947	0	0.019608	0.04	0	0	0	0	0	0	0	0	0	0	0	0	0	0.25	0	0	0	0	0	0	0	0	0	0	0	0
0	0.000676	0.083333	0.035714	0.181818	0.083333	0	0.083333	0.052632	0.1	0	0.125	0.142857	0.060606	0.108108	0.097561	0.108108	0.051724	0.238095	0.1	0.052632	0.105263	0	0.02	0	0	0	0	0	0	0	0	0	0	0	0.142857	0.038462	0	0	0	0	0	0	0	0	0	0	0	0	0
0	0	0	0	0	0	0	0	0	0	0	0	0	0.015152	0	0	0.027027	0.077586	0	0	0	0	0	0.07	0	0.166667	0.363636	0.6	0	0	0	0	0	0	0	0	0	0	0	0	0	0	0	0	0	0	0	0	0	0
0	0.002027	0	0	0	0	0	0	0.026316	0	0.125	0	0	0.621212	0.027027	0	0	0	0	0	0	0	0	0.06	0	0	0	0	0	0	0	0	0	0	0	0	0	0	0	0	0	0	0	0	0	0	0	0	0	0
0	0	0	0	0	0	0.043478	0.041667	0.105263	0.1	0	0	0	0	0	0.146341	0.162162	0.051724	0.142857	0	0	0.105263	0	0.02	0	0	0	0	0	0	0	0	0	0	0	0	0	0	0	0	0	0	0	0	0	0	0	0	0	0
0	0	0.166667	0	0	0	0	0.0625	0.078947	0.05	0	0	0	0.030303	0.054054	0	0	0	0	0	0.105263	0	0	0.01	0	0	0	0	0	0	0	0	0	0	0	0	0.038462	0.25	0	0	0	0	0	0	0	0	0	0	0	0
0	0	0.083333	0.053571	0.181818	0.166667	0.043478	0.083333	0.105263	0.1	0	0.25	0.142857	0.090909	0.243243	0.121951	0.216216	0.086207	0.285714	0.2	0	0.315789	0.078431	0.09	0	0	0	0	0	0	0	0	0	0	0	0	0	0	0.074074	0	0	0	0	0	0	0	0	0	1	0
0	0	0	0	0	0	0	0	0	0	0	0	0	0	0	0.02439	0.027027	0.077586	0	0	0	0	0.22549	0.03	0	0.166667	0.181818	0.2	0	0	0	0	0	0	0	0	0	0	0	0	0	0	0	0	0	0	0	0	0	0
0	0	0	0	0	0	0	0	0	0	0.125	0	0	0.409091	0	0	0	0	0	0	0	0	0.098039	0.02	0	0	0	0	0	0	0	0	0	0	0	0	0	0	0	0	0	0	0	0	0	0	0	0	0	0
0	0	0	0.241071	0	0	0.086957	0.3125	0.052632	0.075	0	0	0	0.015152	0.027027	0	0	0	0	0	0	0	0.303922	0.26	0	0	0	0	0	0	0	0	0	0	0	0	0	0	0	0	0	0	0	0	0	0	0	0	0	0
0	0.000676	0	0	0	0	0.043478	0.083333	0.105263	0.1	0	0	0	0	0.027027	0.146341	0.162162	0.060345	0.261905	0	0	0.157895	0.058824	0.02	0	0	0	0	0	0	0	0	0	0	0	0	0	0	0	0	0	0	0	0	0	0	0	0	0	0
0	0	0	0	0	0	0	0	0.473684	0	0	0	0	0.015152	0.027027	0	0	0	0	0	0	0	0.078431	0	0	0	0	0	0	0	0	0	0	0	0	0	0	0	0	0	0	0	0	0	0	0	0	0	0	0
0	0	0	0	0	0	0	0	0	0	0	0	0	0.015152	0.027027	0.04878	0.216216	0.267241	0.047619	0	0	0.052632	0.176471	0.26	0	0.333333	0	0	0	0	0	0	0	0	0	0	0	0	0	0	0	0	0	0	0	0	0	0	0	0
0	0	0.166667	0	0	0	0.065217	0.083333	0.026316	0.075	0	0	0	0.015152	0	0	0	0	0	0	0.105263	0	0	0.01	0	0	0	0	0	0	0	0	0	0	0	0	0.076923	0.25	0.074074	0	0	0	0	0	0	0	0	0	0	0
0	0	0.166667	0.071429	0.181818	0.083333	0.130435	0.125	0.105263	0.1	0.125	0.25	0.285714	0.212121	0.27027	0.097561	0.162162	0.086207	0.238095	0.1	0	0.105263	0.176471	0.17	0.142857	0	0	0	0	0	0.142857	0.333333	0	0	0	0	0	0	0	0.5	0.32	0.095238	0	0	0	0	0	0.578947	0	0
0	0	0	0	0	0	0	0	0	0	0	0	0	0.545455	0	0	0	0	0	0	0	0	0.176471	0.15	0	0	0	0	0.111111	0.125	0.142857	0	0	0	0	0	0	0	0	0	0	0	0	0	0	0	0	0.350877	0	0
0.4	0	0	0	0	0	0.086957	0.083333	0.105263	0.1	0	0	0	0	0	0.097561	0.108108	0.086207	0.214286	0	0	0.157895	0.039216	0.01	0	0	0	0	0.111111	0	0.142857	0.166667	0	0	0	0	0	0	0	0	0.08	0	0	0	0	0	0	0.140351	0	0
0	0	0	0	0	0	0	0	0	0	0	0	0	0.242424	0.351351	0	0	0	0	0	0	0	0.078431	0.03	0	0	0	0	0	0	0	0	0	0	0	0	0	0	0	0	0	0	0	0	0	0	0	0.070175	0	0
0	0	0.166667	0	0	0	0	0.083333	0.131579	0.05	0	0	0	0	0.027027	0	0	0	0	0	0.157895	0	0.137255	0.07	0	0	0	0	0	0	0.142857	0	0	0	0	0	0.076923	0	0	0	0	0	0	0	0	0	0	0.105263	0	0
0	0	0.166667	0.017857	0.181818	0.083333	0.043478	0.041667	0.105263	0	0.125	0.25	0.142857	0.090909	0.162162	0.170732	0.243243	0.103448	0.309524	0.1	0	0.315789	0	0.1	0	0	0	0	0	0	0	0	0	0	0	0	0	0	0.074074	0	0	0	0	0	0	0	0	0	0	0
0	0	0	0	0	0	0	0	0	0	0	0	0	0	0	0	0	0.12931	0	0	0	0	0	0.04	0	0.166667	0.181818	0.2	0	0	0	0	0	0	0	0	0	0	0	0	0	0	0	0	0	0	0	0	0	0
0	0	0	0.142857	0	0	0.043478	0.166667	0.052632	0.025	0	0	0	0	0	0	0	0	0	0	0	0	0	0.31	0	0	0	0	0	0	0	0	0	0	0	0	0	0	0	0	0	0	0	0	0	0	0	0	0	0
0	0	0	0	0	0	0.043478	0.041667	0.105263	0.05	0	0	0	0	0	0.146341	0.162162	0.086207	0.238095	0	0	0.157895	0	0.02	0	0	0	0	0	0	0	0	0	0	0	0	0	0	0	0	0	0	0	0	0	0	0	0	0	0
0	0	0	0.035714	0.181818	0	0.086957	0.104167	0.210526	0.1	0	0	0	0	0	0	0	0	0	0	0	0	0	0.01	0	0	0	0	0	0	0	0	0	0	0	0	0	0	0.148148	0	0	0	0	0	0	0	0	0	0	0
0	0	0	0	0	0	0	0	0	0	0	0	0	0	0.027027	0.04878	0.081081	0.258621	0.047619	0	0	0.052632	0	0.09	0	0.166667	0	0	0	0	0	0	0	0	0	0	0	0	0	0	0	0	0	0	0	0	0	0	0	0
0	0	0.166667	0	0	0	0.043478	0.083333	0.105263	0.075	0.125	0	0	0	0.054054	0	0	0	0	0	0.157895	0	0	0.01	0	0	0	0	0	0	0	0	0	0	0	0	0	0	0	0	0	0	0	0	0	0	0	0	0	0
0	0	0.166667	0.053571	0.181818	0.166667	0	0.083333	0.157895	0.1	0.0625	0.125	0.428571	0.166667	0.432432	0.317073	0.243243	0.155172	0.404762	0.2	0	0.210526	0.568627	0.21	0.142857	0	0	0	0	0	0	0	0	0	0	0	0	0	0.074074	0	0	0	0	0	0	0	0	0	0	0
0	0	0	0	0	0	0	0	0	0	0.125	0	0	0.272727	0	0	0	0	0	0	0	0	0.294118	0.11	0	0	0	0	0	0	0	0	0	0	0	0	0	0	0	0	0	0	0	0	0	0	0	0	0	0
0.2	0	0	0	0	0	0.043478	0.083333	0.105263	0	0	0	0	0	0.027027	0.146341	0.162162	0.094828	0.261905	0	0	0.157895	0.098039	0.03	0	0	0	0	0	0	0	0	0	0	0	0	0	0	0	0	0	0	0	0	0	0	0	0	0	0
0	0.000676	0	0	0	0	0	0	0.157895	0	0	0	0	0.181818	0.27027	0.04878	0	0	0	0	0	0	0.117647	0.03	0	0	0	0	0.111111	0.125	0	0	0	0	0	0	0	0	0	0	0	0	0	0	0	0	0	0	0	0
0	0	0.166667	0.053571	0.272727	0.166667	0.173913	0.041667	0.105263	0.1	0	0.125	0	0.090909	0.27027	0.268293	0.216216	0.137931	0.380952	0.1	0	0.368421	0	0.29	0.428571	0	0	0	0.222222	0.25	0	0	0	0	0	0	0	0	0.074074	0	0	0	0	0	0	0	0	0	0	0
0	0	0	0	0	0	0	0	0	0	0	0	0	0	0	0.02439	0.027027	0.051724	0	0	0	0	0	0.13	0.142857	0.166667	0.181818	0.4	0.333333	0	0	0	0	0	0	0	0	0	0	0	0	0	0	0	0	0	0	0	0	0
0	0	0	0	0	0	0	0	0.026316	0	0	0	0	0.151515	0.243243	0	0	0	0	0	0	0	0	0.04	0	0	0	0	0.111111	0	0.857143	0	0	0	0	0	0	0	0	0	0	0	0	0	0	0	0	0	0	0
0	0	0.083333	0.017857	0	0	0	0.041667	0.052632	0.05	0	0	0	0	0	0.097561	0.081081	0.086207	0.238095	0.1	0.052632	0.157895	0	0.06	0.142857	0	0	0	0	0.25	0	0	0	0	0	0.142857	0.038462	0	0	0	0	0	0	0	0	0	0	0	0	0
0	0	0	0.017857	0	0	0	0.145833	0.315789	0.3	0	0	0	0	0	0	0	0	0	0	0	0	0	0.07	0.142857	0	0	0	0	0.25	0	0	0	0	0	0	0	0	0	0	0	0	0	0	0	0	0	0	0	0
0	0.000676	0.166667	0.044643	0	0	0	0.020833	0.157895	0.1	0	0	0	0	0	0	0	0	0	0	0.157895	0	0	0.01	0	0	0	0	0	0.125	0	0	0	0	0	0	0	0.75	0	0	0	0	0	0	0	0	0	0	0	0
0	0	0.166667	0.017857	0.090909	0.083333	0.086957	0.166667	0.157895	0.1	0	0	0	0.121212	0.243243	0.146341	0.162162	0.112069	0.404762	0.1	0	0.263158	0.254902	0	0.142857	0	0	0	0	0	0.142857	0	0	0	0	0	0	0	0.074074	0	0	0	0	0	0	0	0	0.140351	0	0
0	0	0	0	0	0	0	0	0	0	0	0	0	0	0	0.02439	0.027027	0.094828	0	0	0	0	0.019608	0.02	0	0.166667	0.181818	0.4	0.111111	0.125	0.142857	0	0	0	0	0	0	0	0	0	0	0	0	0	0	0	0	0.122807	0	0
0	0.001351	0	0	0	0	0	0	0	0	0	0	0	0.333333	0	0	0	0	0	0	0	0	0.137255	0.01	0.142857	0	0	0	0.111111	0	0	0	0	0	0	0	0	0	0	0	0	0	0	0	0	0	0	0.122807	0	0
0	0.000676	0	0.133929	0	0	0.086957	0.1875	0.052632	0.075	0	0	0	0.015152	0.054054	0	0	0	0	0	0	0	0.264706	0.24	0	0	0	0	0.111111	0	0	0	0	0.5	0	0	0	0	0	0	0	0	0	0	0	0	0	0.368421	0	0
0.7	0	0	0	0	0	0	0.041667	0.105263	0.1	0	0	0	0	0.027027	0.121951	0.162162	0.112069	0.261905	0	0	0.157895	0.058824	0.02	0.142857	0	0	0	0.111111	0.125	0	0	0	0	0	0	0	0	0	0	0	0	0	0	0	0	0.2	0.035088	0	0
0	0	0.166667	0	0	0	0.043478	0.0625	0.078947	0.075	0	0	0	0.030303	0.054054	0	0	0	0	0	0.157895	0	0	0	0	0	0	0	0	0	0	0	0	0	0	0	0	0.5	0	0	0	0	0	0	0	0	0	0	0	0
0	0	0.083333	0.053571	0.090909	0.083333	0.086957	0.041667	0.052632	0	0	0	0	0.030303	0.081081	0.097561	0.162162	0.12069	0.5	0.2	0.052632	0.368421	0.127451	0.07	0	0	0	0	0	0	0.142857	0	0	0	0	0.142857	0.038462	0	0.222222	0.25	0.08	0.190476	0	0	0	0	0	0.140351	0	0
0	0	0	0	0	0	0	0	0	0	0	0	0	0	0	0.02439	0.027027	0.181034	0	0	0	0	0.107843	0.06	0.142857	0.166667	0.181818	0.2	0.111111	0	0.142857	0	0	0	0	0	0	0	0	0	0	0	0	0	0	0	0	0.175439	0	0
0.3	0.000676	0	0	0	0	0	0	0	0	0	0	0	0.484848	0.081081	0	0	0	0	0	0	0	0.156863	0.05	0	0	0	0	0	0	0.142857	0	0	0	0	0	0	0	0	0	0	0	0	0	0	0	0	0.105263	0	0
0.1	0.000676	0	0.214286	0	0	0.086957	0.166667	0.078947	0.05	0	0	0	0.045455	0.135135	0	0	0	0	0	0	0	0.215686	0.21	0.142857	0	0	0	0.222222	0	0	0	0	0	0	0	0	0	0	0	0	0	0	0	0	0	0	0.140351	0	0
0.4	0	0	0.035714	0.090909	0	0	0.083333	0.105263	0	0	0	0	0	0	0.121951	0.081081	0.086207	0.238095	0	0	0.157895	0.029412	0.01	0	0	0	0	0	0	0	0.5	0	0	0	0	0	0	0	0	0.04	0	0	0	0	0	0	0.035088	0	0
0.1	0.004054	0	0	0	0	0	0	0.052632	0	0	0	0	0.075758	0.108108	0.02439	0	0	0	0	0	0	0.088235	0.05	0	0	0	0	0.111111	0	0	0	0	0	0	0	0	0	0	0	0.04	0	0	0	0	0	0.2	0.035088	0	0
0	0.001351	0.083333	0.017857	0.090909	0	0.086957	0.125	0.105263	0.1	0	0	0	0	0.054054	0.121951	0.162162	0.094828	0.52381	0.25	0	0.210526	0	0.1	0	0	0	0	0	0	0	0	0	0	0	0	0	0	0.148148	0	0	0	0	0	0	0	0	0	0	0
0	0	0	0	0	0	0	0	0	0	0	0	0	0	0	0.02439	0.027027	0.060345	0	0	0	0	0	0.06	0	0.166667	0.181818	0.1	0	0	0	0	0	0	0	0	0	0	0	0	0	0	0	0	0	0	0	0	0	0
0	0.002703	0	0	0	0	0	0	0	0	0	0	0	0.409091	0.135135	0	0	0	0	0	0	0	0	0.15	0	0	0	0	0	0	0	0	0	0	0	0	0	0	0	0	0	0	0	0	0	0	0	0	0	0
0	0	0.083333	0	0	0	0.043478	0.083333	0.052632	0.05	0	0	0	0	0	0.097561	0.081081	0.077586	0.261905	0.1	0.052632	0.105263	0	0.01	0	0	0	0	0	0	0	0	0	0	0	0.142857	0.038462	0	0	0	0	0	0	0	0	0	0	0	0	0
0	0	0	0	0	0	0	0	0.105263	0	0	0	0	0.333333	0.243243	0.097561	0.027027	0	0	0	0	0	0	0.06	0	0	0	0	0	0	0	0	0	0	0	0	0	0	0	0	0	0	0	0	0	0	0	0	0	0
0	0	0.375	0	0	0	0	0.145833	0.184211	0.025	0	0	0	0	0	0	0	0	0	0	0.526316	0	0	0.03	0	0	0	0	0	0	0	0	0	0	0	0	0.038462	0.25	0	0	0	0	0	0	0	0	0	0	0	0
0	0	0	0	0	0	0	0	0	0	0	0	0.142857	0.060606	0.27027	0.195122	0.189189	0.086207	0.238095	0	0	0.157895	0.205882	0	0	0	0	0	0.111111	0	0	0	0	0	0	0	0	0	0	0	0	0	0	0	0	0	0	0	0	0
0	0	0	0	0	0	0	0	0	0	0	0	0	0.015152	0	0.02439	0.027027	0.224138	0	0	0	0	0.352941	0.13	0.142857	0.166667	0.181818	0.2	0.111111	0.125	0	0	0	0	0	0	0	0	0	0	0	0	0	0	0	0	0	0	0	0
0	0	0	0	0	0	0	0	0	0	0	0	0	0.393939	0	0	0	0	0	0	0	0	0.284314	0.05	0.142857	0	0	0	0	0	0	0	0	0	0	0	0	0	0	0	0	0	0	0	0	0	0	0	0	0
0.2	0	0	0	0	0	0	0.083333	0.105263	0.05	0	0	0	0	0.027027	0.097561	0.162162	0.094828	0.285714	0	0	0.157895	0.088235	0.02	0	0	0	0	0	0	0	0.166667	0	0	0	0	0	0	0	0	0	0	0	0	0	0	0	0	0	0
0	0	0.083333	0	0	0	0	0.166667	0.368421	0.175	0	0	0	0.015152	0.243243	0	0	0	0	0	0	0	0.058824	0.05	0	0	0	0	0	0	0.142857	0	0	0	0	0	0	0	0	0	0	0	0	0	0	0	0	0	0	0
0.2	0.004054	0	0	0	0	0	0	0	0	0	0	0	0.030303	0.081081	0.195122	0.918919	0.344828	0.142857	0	0	0.105263	0.539216	0.12	0	0.5	0	0	0.111111	0	0	0.166667	0.666667	0	0	0	0	0	0	0	0	0	0.333333	0	0	0	0	0	0	0
0	0	0	0	0	0	0	0.020833	0	0	0	0	0	0	0	0.02439	0.027027	0.189655	0	0	0	0	0	0.07	0	0.166667	0.181818	0.2	0	0	0	0	0	0	0	0	0	0	0	0	0	0	0	0	0	0	0	0	0	0
0	0	0	0	0	0	0	0	0	0	0	0	0	0.424242	0.108108	0	0	0	0	0	0	0	0	0.05	0	0	0	0	0	0	0	0	0	0	0	0	0	0	0	0	0	0	0	0	0	0	0	0	0	0
0	0.002027	0	0.125	0	0	0.086957	0.458333	0.078947	0.025	0	0	0	0	0	0.02439	0.027027	0.008621	0	0	0	0	0	0.23	0	0	0	0	0	0	0	0	0	0	0	0	0	0	0	0	0	0	0	0	0	0	0	0	0	0
0	0	0	0	0	0	0.043478	0.083333	0.105263	0.05	0	0	0	0	0	0.121951	0.108108	0.103448	0.214286	0	0	0.157895	0	0	0	0	0	0	0	0	0	0	0	0	0	0	0	0	0	0	0	0	0	0	0	0	0	0	0	0
0	0	0	0.071429	0	0	0.086957	0.229167	0.157895	0.075	0	0	0	0	0	0.02439	0.027027	0	0	0	0	0	0	0.04	0	0	0	0	0	0	0	0	0	0	0	0	0	0	0	0	0	0	0	0	0	0	0	0	0	0
0	0	0	0	0	0	0	0	0	0.05	0	0	0	0.030303	0.054054	0.073171	0.189189	0.439655	0.238095	0	0	0.052632	0	0.19	0	0.166667	0	0	0	0	0	0	0	0	0	0	0	0	0	0	0	0	0	0	0	0	0	0	0	0
0	0.000676	0.166667	0.035714	0.181818	0	0.043478	0.041667	0.052632	0.025	0.0625	0	0	0	0	0	0	0	0	0	0.105263	0	0	0.05	0	0	0	0	0	0	0	0	0	0	0	0	0.153846	0.25	0.074074	0	0	0	0	0	0	0	0	0	0	0
0	0	0	0	0	0	0	0	0	0	0	0	0	0	0	0	0.054054	0.068966	0.333333	0.2	0	0.526316	0	0.03	0	0	0	0	0	0	0	0	0	0	0	0	0	0	0	0	0	0	0	0	0	0	0	0	0	0
0	0	0	0	0	0	0	0	0	0	0	0	0	0	0.054054	0.04878	0.054054	0.034483	0	0	0	0	0	0.05	0	0.083333	0.181818	0.2	0	0	0	0	0	0	0	0	0	0	0	0	0	0	0	0	0	0	0	0	0	0
0	0.366216	0	0	0	0	0	0	0.026316	0	0	0	0	0.484848	0.081081	0	0	0	0	0	0	0	0	0.01	0.142857	0	0	0	0.111111	0.125	0.142857	0	0	0	0	0	0	0	0	0	0	0	0	0	0	0	0.2	0	0	0
0	0.002703	0	0.169643	0.272727	0	0.456522	0.166667	0.052632	0.05	0	0	0	0	0.027027	0	0	0	0	0	0	0	0	0.19	0.285714	0	0	0	0.222222	0.25	0.285714	0	0	0	0	0	0	0	0.148148	0	0	0	0	0	0	0	0.4	0	0	0
0	0	0	0	0	0	0	0.104167	0.105263	0.1	0	0	0	0	0	0.121951	0.108108	0.086207	0.238095	0	0	0.157895	0	0.04	0	0	0	0	0	0	0	0	0	0	0	0	0	0	0	0	0	0	0	0	0	0	0	0	0	0
0	0	0.291667	0	0	0	0	0.083333	0.157895	0.025	0	0	0	0	0.027027	0	0	0	0	0	0.210526	0	0	0.06	0.142857	0	0	0	0.111111	0.125	0.142857	0	0	0	0	0	0	0	0	0	0	0	0	0	0	0	0.2	0	0	0
0	0	0.083333	0.035714	0.090909	0	0.086957	0.083333	0.105263	0.05	0.0625	0.25	0	0.030303	0.135135	0.146341	0.189189	0.146552	0.333333	0.2	0	0.157895	0.215686	0.13	0	0	0	0	0	0.125	0	0	0	0	0	0	0	0	0.148148	0.25	0.08	0.095238	0	0	0	0	0.2	0	0	0
0	0	0	0	0	0	0	0	0	0	0	0	0	0.015152	0	0.02439	0.027027	0.034483	0	0	0	0	0.058824	0.05	0.142857	0.166667	0.181818	0.2	0.111111	0	0	0	0	0	0	0	0	0	0	0	0	0	0	0	0	0	0.2	0	0	0
0	0	0	0	0	0	0	0	0	0	0	0	0	0.212121	0	0	0	0	0	0	0	0	0.137255	0.11	0	0	0	0	0.111111	0	0	0	0	0	0	0	0	0	0	0	0	0	0	0	0	0	0.2	0	0	0
0	0	0.083333	0.080357	0	0	0.086957	0.25	0.078947	0.175	0.0625	0	0	0.030303	0.054054	0	0	0	0	0	0	0	0.303922	0.29	0	0	0	0	0	0	0	0	0	0	0	0	0	0	0	0	0	0	0	0	0	0	0.2	0	0	0
0	0	0	0	0	0	0.043478	0.083333	0.105263	0	0	0	0	0.015152	0.027027	0.121951	0.135135	0.077586	0.261905	0	0	0.157895	0	0.06	0.142857	0	0	0	0	0.125	0.142857	0.166667	0	0	0	0	0	0	0	0	0	0	0	0	0	0	0.2	0	0	0
0	0	0.166667	0.017857	0	0	0	0.208333	0.368421	0.3	0	0	0	0	0.297297	0	0	0	0	0	0.157895	0	0.078431	0.13	0	0	0	0	0	0	0	0	0	0	0	0	0	0	0	0	0	0	0	0	0	0	0	0	0	0
0	0	0.166667	0	0	0	0	0.083333	0.078947	0.1	0	0	0	0.015152	0.027027	0	0	0	0	0	0.105263	0	0.078431	0.06	0	0	0	0	0	0	0	0	0	0	0	0	0.038462	0.25	0	0	0	0	0	0	0	0	0	0	0	0
0	0.000676	0	0	0	0	0	0	0	0	0	0	0	0	0	0	0	0.112069	0	0	0	0	0.117647	0	0.142857	0.166667	0	0.1	0.111111	0	0.142857	0	0	0	0	0	0	0	0	0	0	0	0	0.5	0	0	0	0.210526	0	0
0	0.002027	0	0	0	0	0	0	0	0	0	0	0	0.69697	0	0	0	0	0	0	0	0	0.215686	0.05	0	0	0	0	0.111111	0.125	0.142857	0	0	0	0	0	0	0	0	0	0	0	0	0	0	0	0	0.596491	0	0
0.7	0	0	0	0	0	0.086957	0.083333	0.105263	0	0	0	0	0	0.027027	0.097561	0.135135	0.12931	0.333333	0	0	0.210526	0	0	0	0	0	0	0.111111	0	0	0	0	0	0	0	0	0	0	0	0.16	0	0	0	0	0	0	0.140351	0	0
0	0	0	0.008929	0	0	0	0.041667	0.210526	0	0	0	0	0.151515	0.108108	0	0	0	0	0	0	0	0.117647	0.03	0	0	0	0	0	0.125	0	0	0	0	0	0	0	0	0	0	0	0	0	0	0	0	0	0.157895	0	0
0	0.002027	0.625	0	0	0	0	0	0	0	0	0	0	0	0	0	0	0	0	0	0.473684	0	0.196078	0.02	0	0	0	0	0	0	0	0	0	0	0	0	0	0	0	0	0	0	0	0	0	0	0	0.333333	0	0
0	0.001351	0	0	0	0	0	0.020833	0.026316	0.025	0	0	0	0.318182	0.324324	0	0	0	0	0	0	0	0	0.07	0.142857	0	0	0	0.111111	0.125	0.142857	0	0	0	0	0	0	0	0	0	0	0	0	0	0	0	0.2	0	0	0
0.3	0	0	0	0	0	0.043478	0.083333	0.105263	0.1	0	0	0	0	0.054054	0.121951	0.135135	0.077586	0.214286	0	0	0.157895	0	0	0	0	0	0	0	0	0	0.25	0	0	0	0	0	0	0	0	0	0	0	0	0	0	0	0	0	0
0	0.001351	0	0	0	0	0	0	0.157895	0	0	0	0	0.060606	0.162162	0	0.027027	0	0	0	0	0	0	0.1	0	0	0	0	0.111111	0.125	0.142857	0	0	0	0	0	0	0	0	0	0	0	0	0	0	0	0	0	0	0
0	0.000676	0.125	0	0	0	0	0.083333	0.105263	0.1	0	0	0	0	0	0	0	0	0	0	0.210526	0	0	0.03	0	0	0	0	0	0	0	0	0	0	0	0	0.038462	0.5	0	0	0	0	0	0	0	0	0	0	0	0
0	0	0	0	0	0	0	0	0	0	0	0	0	0.015152	0	0.02439	0.027027	0.068966	0.261905	0.45	0	0.368421	0.098039	0.03	0	0	0	0	0	0	0	0	0	0	0	0.714286	0	0	0	0	0	0	0	0	0	0	0.2	0	0	0
0	0	0	0	0	0	0	0	0	0	0	0	0	0.015152	0	0.04878	0	0.12931	0	0	0	0	0.294118	0.05	0	0.166667	0.181818	0.2	0.111111	0	0	0	0	0	0	0	0	0	0	0	0	0	0	0	0	0	0	0	0	0
0	0.000676	0	0	0	0	0	0	0	0	0	0	0	0.545455	0	0	0	0	0	0	0	0	0.107843	0.08	0	0	0	0	0.111111	0	0	0	0	0	0	0	0	0	0	0	0	0	0	0	0	0	0	0	0	0
0	0	0	0.080357	0	0	0.391304	0.208333	0.078947	0.025	0	0	0	0.015152	0.054054	0	0	0	0	0	0	0	0.078431	0.25	0	0	0	0	0.111111	0.125	0	0	0	0.5	0	0	0	0	0	0	0	0	0	0	0	0	0	0	0	0
0.3	0.000676	0	0	0	0	0.043478	0.083333	0.105263	0	0	0	0	0	0.027027	0.146341	0.162162	0.086207	0.190476	0	0	0.157895	0.009804	0.04	0	0	0	0	0	0	0	0.166667	0	0	0	0	0	0	0	0	0	0	0	0	0	0	0	0	0	0
0	0	0	0	0	0	0	0	0.315789	0.25	0	0	0	0.015152	0.027027	0	0	0	0	0	0	0	0.039216	0.02	0	0	0	0	0.111111	0	0	0	0	0	0	0	0	0	0	0	0	0	0	0	0	0	0	0	0	0
0.2	0	0	0	0	0	0	0	0	0	0	0	0	0.045455	0.054054	0.073171	0.189189	0.215517	0.238095	0	0	0.210526	0.039216	0.22	0	0.166667	0	0	0.111111	0	0	0.25	0.666667	0	0	0	0	0	0	0	0	0	0	0	0	0	0	0	0	0
0	0	0.083333	0	0	0	0.065217	0.0625	0.052632	0.025	0	0	0	0.015152	0.054054	0	0	0	0	0	0.105263	0	0	0.05	0	0	0	0	0	0	0	0	0	0	0	0	0	0	0	0	0	0	0	0	0	0	0	0	0	0
0	0	0	0	0.181818	0	0.086957	0.083333	0.105263	0	0	0.125	0	0	0.027027	0.097561	0.189189	0.077586	0.428571	0.1	0	0.263158	0.147059	0.09	0.142857	0	0	0	0	0	0	0	0	0	0	0	0	0	0.148148	0	0	0	0	0	0	0	0	0	0	0
0	0	0	0	0	0	0	0	0	0	0	0	0	0.015152	0	0.02439	0.027027	0.034483	0	0	0	0	0.176471	0.03	0	0.166667	0.181818	0.2	0	0	0	0	0	0	0	0	0	0	0	0	0	0	0	0	0	0	0	0	0	0
0	0.000676	0	0	0	0	0	0	0	0	0	0	0	0.30303	0	0	0	0	0	0	0	0	0.078431	0	0	0	0	0	0	0	0	0	0	0	0	0	0	0	0	0	0	0	0	0	0	0	0	0	0	0
0	0.000676	0	0.1875	0	0	0.173913	0.208333	0.078947	0.05	0.125	0	0	0.030303	0.027027	0	0	0	0	0	0	0	0.392157	0.2	0	0	0	0	0.111111	0	0	0	0	0	0	0	0	0	0	0	0	0	0	0	0	0	0	0	0	0
0.3	0	0	0	0	0	0.043478	0.083333	0.105263	0	0	0	0	0	0	0.121951	0.135135	0.068966	0.238095	0	0	0.157895	0.098039	0.01	0	0	0	0	0	0	0	0.25	0	0	0	0	0	0	0	0	0	0	0	0	0	0	0	0	0	0
0	0	0	0	0	0	0	0	0.105263	0	0	0	0	0.090909	0.108108	0	0	0	0	0	0	0	0.039216	0.01	0	0	0	0	0	0	0	0	0	0	0	0	0	0	0	0	0	0	0	0	0	0	0	0	0	0
0	0	0.291667	0	0	0	0.043478	0.125	0.131579	0	0	0	0	0.015152	0.027027	0	0	0	0	0	0.210526	0	0.009804	0.02	0	0	0	0	0.111111	0	0.142857	0	0	0	0	0	0.038462	0.5	0	0	0	0	0	0	0	0	0	0	0	0
0	0	0.25	0.178571	0.181818	0.5	0.217391	0.125	0.105263	0.2	0.25	0.375	0.428571	0.212121	0	0.146341	0.162162	0.206897	0.571429	0.2	0	0.684211	0	0	0	0	0	0	0	0	0	0	0	0	0	0	0	0	0.37037	0.5625	0.2	0.47619	0	0	0	0	0	0	0	0.857143
0	0	0	0	0	0	0	0	0	0	0	0	0	0	0	0.02439	0.054054	0.275862	0	0	0	0	0	0	0	0	0	0	0	0	0	0	0	0	0	0	0	0	0	0	0	0	0	0	0	0	0	0	0	0.714286
0	0	0.208333	0.607143	0	0	0.043478	0.270833	0.052632	0.05	0	0	0	0	0	0	0	0	0	0	0	0	0	0	0	0	0	0	0	0	0	0	0	0	0	0	0	0	0	0	0	0	0	0	0	0	0	0	0	0.714286
0	0	0	0	0	0	0.086957	0.083333	0.105263	0.1	0	0	0	0	0	0.097561	0.108108	0.068966	0.238095	0	0	0.263158	0	0	0	0	0	0	0	0	0	0	0	0	0	0	0	0	0	0	0	0	0	0	0	0	0	0	0	0.142857
0	0	0	0	0	0	0	0	0	0	0	0	0	0.212121	0	0	0	0	0	0	0	0	0	0	0	0	0	0	0	0	0	0	0	0	0	0	0	0	0	0	0	0	0	0	0	0	0	0	0	1
0	0	0.5	0	0	0	0.130435	0.166667	0.078947	0.075	0.1875	0	0	0	0	0.02439	0	0	0	0	0.842105	0	0	0	0	0	0	0	0	0	0	0	0	0	0	0	0.230769	1	0	0	0	0	0	0	0	0	0	0	0	0.142857
0	0	0.083333	0.035714	0.181818	0.083333	0.086957	0.166667	0.105263	0.1	0	0	0	0.060606	0.243243	0.146341	0.189189	0.103448	0.309524	0.1	0	0.315789	0	0.01	0	0	0	0	0	0	0	0	0	0	0	0	0	0	0	0	0	0	0	0	0	0	0	0	0	0
0	0	0	0	0	0	0	0	0	0	0	0	0	0.015152	0	0.02439	0.027027	0.155172	0	0	0	0	0	0	0	0.166667	0.090909	0.2	0	0	0	0	0	0	0	0	0	0	0	0	0	0	0	0	0	0	0	0	0	0
0	0.00473	0	0	0	0	0	0	0	0	0.125	0	0	0.666667	0.054054	0.02439	0.027027	0	0	0	0	0	0	0.02	0	0	0	0	0	0	0	0	0	0	0	0	0	0	0	0	0	0	0	0	0	0	0	0	0	0
0	0	0.083333	0.116071	0	0	0.173913	0.291667	0.078947	0.05	0	0	0	0.030303	0.054054	0	0	0	0	0	0	0	0	0.16	0	0	0	0	0	0	0	0	0	0	0	0	0	0	0	0	0	0	0	0	0	0	0	0	0	0
0	0	0	0	0	0	0.043478	0.041667	0.105263	0.05	0	0	0	0	0	0.121951	0.108108	0.068966	0.238095	0	0	0.157895	0	0.04	0	0	0	0	0	0	0	0	0	0	0	0	0	0	0	0	0	0	0	0	0	0	0	0	0	0
0	0	0	0	0	0	0	0	0.263158	0.05	0	0	0	0.075758	0.162162	0	0	0	0	0	0	0	0	0.03	0	0	0	0	0	0	0	0	0	0	0	0	0	0	0	0	0	0	0	0	0	0	0	0	0	0
0	0.000676	0	0	0	0	0	0	0	0	0	0	0	0.045455	0.054054	0.073171	0.189189	0.508621	0.190476	0	0	0.052632	0	0.15	0	0.5	0	0	0	0	0	0	0	0	0	0	0	0	0	0	0	0	0	0	0	0	0	0	0	0
0	0	0.166667	0	0	0	0	0.0625	0.131579	0.05	0	0	0	0.015152	0.054054	0	0	0	0	0	0.105263	0	0	0.01	0	0	0	0	0	0	0	0	0	0	0	0	0	0.25	0	0	0	0	0	0	0	0	0	0	0	0
0	0	0.083333	0.035714	0.181818	0.083333	0	0.083333	0.105263	0.05	0.0625	0.125	0	0.075758	0.108108	0.121951	0.189189	0.103448	0.333333	0.1	0	0.210526	0	0.17	0	0	0	0	0	0	0	0	0	0	0	0	0	0	0.074074	0	0	0	0	0	0	0	0	0	0	0
0	0	0	0	0	0	0	0	0	0	0	0	0	0	0	0.02439	0.027027	0.086207	0	0	0	0	0	0.13	0	0.166667	0.181818	0.2	0	0	0	0	0	0	0	0	0	0	0	0	0	0	0	0	0	0	0	0	0	0
0	0.002703	0	0	0	0	0	0	0	0	0.0625	0	0	0.227273	0.081081	0.02439	0.027027	0	0	0	0	0	0	0.35	0	0	0	0	0	0	0	0	0	0	0	0	0	0	0	0	0	0	0	0	0	0	0	0	0	0
0	0	0	0.035714	0.090909	0	0	0.083333	0.105263	0	0	0	0	0	0.027027	0.146341	0.162162	0.086207	0.238095	0	0	0.157895	0	0.02	0	0	0	0	0	0	0	0	0	0	0	0	0	0	0	0	0	0	0	0	0	0	0	0	0	0
0	0	0	0	0	0	0	0	0.105263	0	0	0	0	0.060606	0.189189	0	0	0	0	0	0	0	0	0.08	0	0	0	0	0	0	0	0	0	0	0	0	0	0	0	0	0	0	0	0	0	0	0	0	0	0
0	0	0.208333	0	0	0	0	0.083333	0.052632	0	0	0	0	0.015152	0.054054	0	0	0	0	0	0.210526	0	0	0.02	0	0	0	0	0	0	0	0	0	0	0	0	0	0.25	0	0	0	0	0	0	0	0	0	0	0	0
0	0	0	0.017857	0	0	0.086957	0.125	0.105263	0.1	0	0.125	0	0.060606	0.162162	0.146341	0.216216	0.12069	0.357143	0.1	0	0.263158	0.166667	0.06	0	0	0	0	0.111111	0	0.142857	0	0	0	0	0	0	0	0	0.4375	0.24	0.095238	0	0	0	0	0	0.22807	0	0
0	0	0	0	0	0	0	0	0	0	0	0	0	0	0.027027	0.02439	0.027027	0.034483	0	0	0	0	0.058824	0.05	0	0.166667	0.181818	0.2	0	0	0	0	0	0	0	0	0	0	0	0	0	0	0	0	0	0	0	0.192982	0	0
0	0.002703	0	0	0	0	0	0	0	0	0	0	0	0.272727	0.027027	0.02439	0.027027	0	0	0	0	0	0.04902	0.03	0.142857	0	0	0	0	0	0	0	0	0	0	0	0	0	0	0	0	0	0	0	0	0	0.2	0.210526	0	0
0	0	0	0.053571	0	0	0.217391	0.291667	0.026316	0.05	0	0	0	0.015152	0.027027	0	0	0	0	0	0	0	0.382353	0.33	0.142857	0	0	0	0.222222	0.125	0.142857	0	0	0	0	0	0	0	0	0	0	0	0	0	0	0	0	0.701754	0	0
0.3	0	0.166667	0	0	0	0.086957	0.041667	0	0	0	0	0	0	0	0.02439	0	0.051724	0.285714	0.2	0.105263	0.157895	0.04902	0.02	0	0	0	0	0	0	0	0.25	0	0	0	0.285714	0.076923	0	0	0	0	0	0	0	0	0.1	0	0.087719	0	0
0	0	0	0	0	0	0	0	0.105263	0	0	0	0	0.060606	0.108108	0	0	0	0	0	0	0	0.04902	0.03	0	0	0	0	0.111111	0.125	0.142857	0	0	0	0	0	0	0	0	0	0	0	0	0	0	0	0.2	0.210526	0	0
0.4	0	0	0	0	0	0	0	0	0	0	0	0	0.030303	0.027027	0.04878	0.162162	0.336207	0.095238	0	0	0.052632	0.254902	0.14	0	0.166667	0	0	0	0.125	0	0	0	0	0	0	0	0	0	0	0	0	0.333333	0.25	0.25	0	0.2	0.631579	0	0
0	0	0.166667	0	0	0	0.043478	0.083333	0.078947	0.025	0	0	0	0.015152	0.054054	0	0	0	0	0	0.105263	0	0.029412	0	0.142857	0	0	0	0	0	0	0	0	0	0	0	0	0	0	0	0	0	0	0	0	0	0	0.087719	0	0
0	0	0	0.035714	0.090909	0	0	0.041667	0.105263	0.05	0	0.125	0.142857	0.060606	0.108108	0.121951	0.135135	0.103448	0.428571	0.1	0	0.263158	0	0.05	0	0	0	0	0	0	0	0	0	0	0	0	0	0	0	0	0	0	0	0	0	0	0	0	0	0
0	0	0	0	0	0	0	0.020833	0	0	0	0	0	0	0	0.02439	0.027027	0.034483	0	0	0	0	0	0.01	0	0.166667	0.181818	0.4	0	0	0	0	0	0	0	0	0	0	0	0	0	0	0	0	0	0	0	0	0	0
0	0.000676	0	0	0	0	0	0	0.026316	0	0	0	0	0	0.162162	0	0	0	0	0	0	0	0	0.1	0	0	0	0	0	0	0	0	0	0	0	0	0	0	0	0	0	0	0	0	0	0	0	0	0	0
0	0	0	0	0	0	0.086957	0.083333	0.105263	0	0	0	0	0	0	0.097561	0.108108	0.077586	0.238095	0.05	0	0.157895	0	0	0	0	0	0	0	0	0	0	0	0	0	0.071429	0	0	0.074074	0	0	0	0	0	0	0	0	0	0	0
0	0.002703	0	0.017857	0	0	0	0.166667	0.684211	0.6	0	0	0	0	0	0.04878	0.054054	0.008621	0.02381	0	0	0	0	0.12	0	0	0	0	0	0	0	0	0	0	0	0	0	0	0	0	0	0	0	0	0	0	0	0	0	0
0	0	0	0	0	0	0	0	0.026316	0	0	0	0	0	0.054054	0.073171	0.135135	0.422414	0.095238	0	0	0.105263	0	0.18	0	0.333333	0	0	0	0	0	0	0	0	0	0	0	0	0	0	0	0	0	0	0	0	0	0	0	0
0	0	0.208333	0.017857	0	0	0	0.041667	0	0.05	0	0	0	0	0	0	0	0	0	0	0.210526	0	0	0.01	0	0	0	0	0	0	0	0	0	0	0	0	0	0.5	0	0	0	0	0	0	0	0	0	0	0	0
0	0	0	0.035714	0.181818	0	0.043478	0.083333	0.052632	0.1	0	0	0	0.075758	0.081081	0.146341	0.162162	0.068966	0.261905	0.1	0	0.157895	0	0.02	0	0	0	0	0	0	0	0	0	0	0	0	0	0	0.074074	0	0	0	0	0	0	0	0	0	0	0
0	0	0	0	0	0	0	0	0	0	0	0	0	0.015152	0	0.02439	0.027027	0.086207	0	0	0	0	0	0.08	0	0.166667	0.181818	0.2	0	0	0	0	0	0	0	0	0	0	0	0	0	0	0	0	0	0	0	0	0	0
0	0	0	0	0	0	0	0	0	0	0.0625	0	0	0.393939	0	0	0	0	0	0	0	0	0	0.03	0	0	0	0	0	0	0	0	0	0	0	0	0	0	0	0	0	0	0	0	0	0	0	0	0	0
0.3	0	0	0.017857	0.090909	0	0	0.041667	0.105263	0	0	0	0	0	0.027027	0.121951	0.108108	0.086207	0.238095	0	0	0.157895	0	0.04	0	0	0	0	0	0	0	0.333333	0	0	0	0	0	0	0	0	0	0	0	0	0	0	0	0	0	0
0	0	0	0	0	0	0	0	0.157895	0.2	0	0	0	0.015152	0.081081	0.04878	0	0	0	0	0	0	0	0	0	0	0	0	0	0	0	0	0	0	0	0	0	0	0	0	0	0	0	0	0	0	0	0	0	0
0	0	0.208333	0	0	0	0.043478	0.083333	0.052632	0.025	0	0	0	0.015152	0.027027	0	0	0	0	0	0.131579	0	0	0	0	0	0	0	0	0	0	0	0	0	0	0	0	0.25	0	0	0	0	0	0	0	0	0	0	0	0
0	0	0.25	0.053571	0.363636	0	0	0	0.105263	0	0.0625	0.25	0.571429	0.181818	0	0.146341	0.162162	0.103448	0	0	0.052632	0.421053	0	0	0	0	0	0	0	0	0	0	0	0	0	0	0	0	0.074074	0.4375	0.12	0.190476	0	0	0	1	0	0	0	0
0	0	0.166667	0.330357	0.363636	0	0	0	0.052632	0	0.1875	0	0	0	0	0	0	0	0	0	0	0	0	0	0	0	0	0	0	0	0	0	0	0	0	0	0	0	0	0	0	0	0	0	0	0	0	0	0	0
0	0	0.166667	0.035714	0	0	0	0	0.052632	0	0	0	0	0	0	0.04878	0.054054	0.034483	0	0.1	0.052632	0.210526	0	0	0	0	0	0	0	0	0	0	0	0	0	0.142857	0.038462	0	0	0	0.12	0	0	0	0	0.2	0	0	0	0
0	0	0	0	0	0	0	0	0	0	0	0	0	0.939394	0	0.02439	0	0	0	0	0	0	0	0	0	0	0	0	0	0	0	0	0	0	0	0	0	0	0	0	0	0	0	0	0	0	0	0	0	0
0	0	0.541667	0.035714	0	0	0	0	0.131579	0	0.0625	0	0	0	0	0	0	0	0	0	0.394737	0	0	0	0	0	0	0	0	0	0	0	0	0	0	0	0.153846	0.25	0	0	0	0	0	0	0	0	0	0	0	0
0	0	0	0.053571	0.181818	0.083333	0	0.083333	0.131579	0.05	0.0625	0.25	0.142857	0.060606	0.27027	0.341463	0.432432	0.163793	0.452381	0.1	0	0.263158	0	0.03	0	0	0	0	0	0	0	0	0	0	0.5	0	0	0	0.074074	0	0	0	0	0	0	0	0	0	0	0
0	0	0	0	0	0	0	0	0	0	0	0	0	0	0	0.02439	0.027027	0.232759	0	0	0	0	0	0.01	0	0.166667	0.272727	0.1	0	0	0	0	0	0	0	0	0	0	0	0	0	0	0	0	0	0	0	0	0	0
0	0	0	0.008929	0	0	0	0.020833	0.026316	0.15	0.125	0	0	0.242424	0.108108	0	0	0	0	0	0	0	0	0.1	0	0	0	0	0	0	0	0	0	0	0	0	0	0	0	0	0	0	0	0	0	0	0	0	0	0
0	0	0	0.035714	0.090909	0	0	0.083333	0.131579	0.125	0	0	0	0	0	0.146341	0.162162	0.112069	0.214286	0	0	0.157895	0	0.01	0	0	0	0	0	0	0	0	0	0	0	0	0	0	0	0	0	0	0	0	0	0	0	0	0	0
0	0	0	0.044643	0.090909	0	0.217391	0.229167	0.421053	0.05	0	0	0	0	0	0	0	0	0	0	0	0	0	0.01	0	0	0	0	0	0	0	0	0	0	0	0	0	0	0	0	0	0	0	0	0	0	0	0	0	0
0	0	0.166667	0.035714	0.090909	0	0.043478	0.083333	0.105263	0.05	0	0	0	0	0	0.170732	0.162162	0.103448	0.380952	0.3	0	0.263158	0	0.04	0	0	0	0	0	0	0	0	0	0	0	0	0	0	0.148148	0	0	0	0	0	0	0	0	0	0	0
0	0	0	0	0	0	0	0	0	0	0	0	0	0	0	0.02439	0.027027	0.12931	0	0	0	0	0	0.09	0	0.166667	0.181818	0.2	0	0	0	0	0	0	0	0	0	0	0	0	0	0	0	0	0	0	0	0	0	0
0	0	0	0	0	0	0	0	0	0.025	0	0	0	0.19697	0.081081	0	0	0	0	0	0	0	0	0.02	0	0	0	0	0	0	0	0	0	0	0	0	0	0	0	0	0	0	0	0	0	0	0	0	0	0
0	0	0	0.035714	0	0	0	0.083333	0.131579	0.05	0	0	0	0	0	0.146341	0.189189	0.112069	0.261905	0	0	0.157895	0	0	0	0	0	0	0	0	0	0	0	0	0	0	0	0	0	0	0	0	0	0	0	0	0	0	0	0
0	0	0	0	0	0	0	0.041667	0.210526	0.6	0	0	0	0	0	0	0	0	0	0	0	0	0	0.02	0	0	0	0	0	0	0	0	0	0	0	0	0	0	0	0	0	0	0	0	0	0	0	0	0	0
0	0	0.291667	0	0	0	0	0.104167	0.026316	0.05	0	0	0	0	0	0	0	0	0	0	0.157895	0	0	0.01	0	0	0	0	0	0	0	0	0	0	0	0	0	0.5	0	0	0	0	0	0	0	0	0	0	0	0
0	0	0	0	0	0	0	0	0	0	0	0	0	0	0	0.121951	0.162162	0.137931	0.357143	0.1	0	0.263158	0.039216	0.02	0.142857	0	0	0	0.111111	0	0	0	0	0	0	0	0	0	0	0	0	0	0	0	0	0	0.2	0	0	0
0.1	0	0	0	0	0	0	0	0	0.025	0	0	0	0	0	0.02439	0.027027	0.034483	0	0	0	0	0.117647	0.05	0	0.166667	0.181818	0.2	0.111111	0	0	0	0	0	0	0	0	0	0	0	0	0	0	0	0	0	0.2	0	0	0
0	0	0	0	0	0	0	0	0	0	0.125	0	0	0.030303	0.054054	0	0	0	0	0	0	0	0.098039	0.02	0	0	0	0	0.111111	0	0	0	0	0	0	0	0	0	0	0	0	0	0	0	0	0	0.2	0	0	0
0	0.000676	0	0.107143	0.090909	0	0.217391	0.208333	0.026316	0.1	0.1875	0	0	0	0	0	0	0	0	0	0	0	0.098039	0.26	0	0	0	0	0	0	0	0.166667	0	0	0	0	0	0	0	0	0	0	0	0	0	0	0	0	0	0
0.4	0	0	0	0.181818	0	0	0.041667	0.131579	0	0	0	0	0	0	0.121951	0.135135	0.077586	0.214286	0	0	0.210526	0.039216	0.03	0	0	0	0	0	0	0	0	0	0	0	0	0	0	0	0	0	0	0	0	0	0	0	0	0	0
0	0	0	0	0	0	0.130435	0.083333	0.105263	0.075	0	0	0	0	0	0	0	0	0	0	0	0	0.019608	0.09	0	0	0	0	0	0	0	0	0	0	0	0	0	0	0	0	0	0	0	0	0	0	0	0	0	0
0	0	0.333333	0	0	0	0.130435	0.166667	0.078947	0.025	0.0625	0	0	0	0	0	0	0	0	0	0.157895	0	0.039216	0.16	0	0	0	0	0	0	0	0	0	0	0	0	0.038462	0	0	0	0	0	0	0	0	0	0	0	0	0
0	0	0.166667	0.089286	0.272727	0.083333	0.217391	0.083333	0.052632	0	0	0.125	0	0	0	0.04878	0.054054	0.12069	0.333333	0.5	0.052632	0.210526	0	0.07	0	0	0	0	0	0	0	0	0	0	0	0.142857	0.038462	0	0.296296	0	0	0	0	0	0	0	0	0	0	0
0	0	0	0	0	0	0	0	0	0	0	0	0	0	0	0	0.027027	0.293103	0	0	0	0	0	0.1	0	0.166667	0.181818	0.2	0	0	0	0	0	0	0	0	0	0	0	0	0	0	0	0	0	0	0	0	0	0
0	0.004054	0	0	0	0	0	0	0	0	0	0	0	0.712121	0.054054	0.02439	0.027027	0.008621	0	0	0	0	0	0.15	0	0	0	0	0	0	0	0	0	0	0	0	0	0	0	0	0	0	0	0	0	0	0	0	0	0
0	0.004054	0	0.366071	0	0	0.217391	0.229167	0.105263	0.125	0.3125	0	0	0.015152	0.027027	0	0	0	0	0	0	0	0	0.46	0	0	0	0	0	0	0	0	0	0	0	0	0	0	0	0	0	0	0	0	0	0	0	0	0	0
0	0	0	0	0	0	0.043478	0.083333	0.105263	0.1	0	0	0	0	0	0.097561	0.108108	0.086207	0.238095	0.05	0	0.157895	0	0.02	0	0	0	0	0	0	0	0	0	0	0	0	0	0	0	0	0	0	0	0	0	0	0	0	0	0
0	0	0	0	0	0	0	0	0.052632	0.05	0	0	0	0.166667	0.135135	0.04878	0	0	0	0	0	0	0	0.01	0	0	0	0	0	0	0	0	0	0	0	0	0	0	0	0	0	0	0	0	0	0	0	0	0	0
0	0	0.166667	0	0	0	0.043478	0.0625	0.052632	0.1	0	0	0	0.015152	0.027027	0	0	0	0	0	0.105263	0	0	0.01	0	0	0	0	0	0	0	0	0	0	0	0	0.076923	0.25	0	0	0	0	0	0	0	0	0	0	0	0
0	0	0	0	0	0	0	0	0	0	0	0	0	0.015152	0	0.02439	0.027027	0.448276	0	0	0	0	0	0.12	0	0.166667	0.181818	0.2	0	0	0	0	0	0	0	0	0	0	0	0	0	0	0	0	0	0	0	0	0	0
0	0.002703	0	0	0	0	0	0	0	0	0	0	0	0.393939	0.081081	0.02439	0.027027	0.008621	0	0	0	0	0	0.06	0	0	0	0	0	0	0	0	0	0	0	0	0	0	0	0	0	0	0	0	0	0	0	0	0	0
0	0	0.083333	0	0	0	0	0.083333	0.052632	0	0	0	0	0	0.027027	0.097561	0.081081	0.068966	0.238095	0.1	0.052632	0.157895	0	0	0	0	0	0	0	0	0	0	0	0	0	0.142857	0.038462	0	0	0	0	0	0	0	0	0	0	0	0	0
0	0	0.166667	0	0	0	0	0.104167	0.052632	0.05	0	0	0	0.015152	0.027027	0	0	0	0	0	0.105263	0	0	0.02	0	0	0	0	0	0	0	0	0	0	0	0	0.038462	0	0	0	0	0	0	0	0	0	0	0	0	0
0	0	0.333333	0.107143	0.181818	0.25	0.043478	0.125	0.105263	0	0	0.125	0.285714	0.121212	0.324324	0.243902	0.27027	0.112069	0.595238	0.1	0	0.315789	0	0.11	0.142857	0	0	0	0.111111	0	0	0	0	0	0	0	0	0	0	0	0	0	0	0	0	0	0	0	0	0
0	0	0	0	0	0	0	0	0	0	0	0	0	0	0	0	0.027027	0.103448	0	0	0	0	0	0.02	0	0.166667	0.181818	0.2	0.333333	0	0	0	0	0	0	0	0	0	0	0	0	0	0	0	0	0	0	0	0	0
0	0.003378	0	0	0	0	0	0	0	0	0	0	0	0.621212	0.027027	0	0	0	0	0	0	0	0	0.06	0.428571	0	0	0	0	0.375	1	0	0	0	0	0	0	0	0	0	0	0	0	0	0	0	0	0	0	0
0	0	0	0	0	0	0.043478	0.083333	0.105263	0.05	0	0	0	0	0	0.097561	0.108108	0.086207	0.261905	0	0	0.157895	0	0.02	0	0	0	0	0.111111	0	0	0	0	0	0	0	0	0	0	0	0	0	0	0	0	0	0	0	0	0
0	0	0.166667	0	0	0	0	0.104167	0.052632	0.025	0	0	0	0	0.027027	0	0	0	0	0	0.210526	0	0	0	0	0	0	0	0	0	0	0	0	0	0	0	0.076923	1	0	0	0	0	0	0	0	0	0	0	0	0
0	0	0	0	0	0	0	0	0	0	0	0	0	0	0.027027	0.04878	0.108108	0.12931	0.214286	0.1	0	0.210526	0.058824	0.04	0	0	0	0	0	0	0	0	0	0	0	0	0	0	0	0	0	0	0	0	0	0	0	0	1	0
0	0.001351	0	0	0	0	0	0	0	0	0.0625	0	0	0.393939	0.108108	0	0	0	0	0	0	0	0.156863	0.09	0.142857	0	0	0	0	0.125	0	0	0	0	0	0	0	0	0	0	0	0	0	0	0	0	0	0	0	0
0	0	0	0.098214	0	0	0.217391	0.333333	0.078947	0.075	0	0	0	0.030303	0.054054	0	0	0	0	0	0	0	0.215686	0.19	0	0	0	0	0.111111	0	0.142857	0	0	0	0	0	0	0	0	0	0	0	0	0	0	0	0	0	0	0
0.2	0	0.083333	0	0	0	0.043478	0.083333	0.052632	0.05	0	0	0	0	0.027027	0.097561	0.108108	0.077586	0.261905	0.1	0.052632	0.157895	0.04902	0.02	0	0	0	0	0	0	0	0.25	0	0	0	0	0	0	0	0	0	0	0	0	0	0	0	0	0	0
0	0	0	0	0	0	0.065217	0.0625	0.105263	0.075	0.0625	0	0	0.015152	0.027027	0	0	0	0	0	0	0	0.117647	0.04	0	0	0	0	0	0	0	0	0	0	0	0	0	0	0	0	0	0	0	0	0	0	0	0	0	0
0	0	0.166667	0	0	0	0.043478	0.0625	0.026316	0.025	0	0	0	0.015152	0.027027	0	0	0	0	0	0.157895	0	0.039216	0.04	0	0	0	0	0	0	0	0	0	0	0	0	0.038462	0.25	0	0	0	0	0	0	0	0	0	0	0	0
0	0	0.083333	0.160714	0.272727	0.083333	0.173913	0.125	0.105263	0.15	0	0.125	0.428571	0.060606	0	0.146341	0.162162	0.12931	0.714286	0.2	0.052632	0.763158	0	0	0	0	0	0	0	0	0	0	0	0	0	0	0	0	0.222222	0.25	0.24	0.285714	0	0	0	0	0	0	0	0
0	0	0	0	0	0	0	0	0	0	0	0	0	0	0	0.04878	0.054054	0.275862	0	0	0	0	0	0	0	0	0	0	0	0	0	0	0	0	0	0	0	0	0	0	0	0	0	0	0	0	0	0	0	0
0	0	0	0	0	0	0	0	0	0	0	0	0	0.545455	0	0	0	0	0	0	0	0	0	0	0	0	0	0	0	0	0	0	0	0	0	0	0	0	0	0	0	0	0	0	0	0	0	0	0	0
0	0	0.083333	0.517857	0	0	0	0.666667	0.052632	0.05	0	0	0	0	0	0	0	0	0	0	0	0	0	0	0	0	0	0	0	0	0	0	0	0	0	0	0	0	0	0	0	0	0	0	0	0	0	0	0	0
0	0	0	0	0	0	0.173913	0.125	0.105263	0.1	0	0	0	0	0	0.097561	0.108108	0.077586	0.285714	0	0	0.368421	0	0	0	0	0	0	0	0	0	0	0	0	0	0	0	0	0	0	0	0	0	0	0	0	0	0	0	0
0	0	0	0	0	0	0	0	0	0	0	0	0	0.393939	0	0	0	0	0	0	0	0	0	0	0	0	0	0	0	0	0	0	0	0	0	0	0	0	0	0	0	0	0	0	0	0	0	0	0	0
0	0	0.5	0.017857	0	0	0.217391	0.416667	0.078947	0.05	0.125	0	0	0	0	0	0	0	0	0	0.421053	0	0	0	0	0	0	0	0	0	0	0	0	0	0	0	0	0.5	0	0	0	0	0	0	0	0	0	0	0	0
0	0	0.166667	0.089286	0.181818	0	0	0	0.105263	0	0	0.125	0	0.106061	0	0.292683	0.216216	0.094828	0	0.2	0	0.473684	0	0	0	0	0	0	0	0	0	0	0	0	0	0	0	0	0.148148	0.375	0.24	0.095238	0	0	0	0	0	0	0	0
0	0	0	0	0	0	0	0	0	0	0	0	0	0	0	0	0.054054	0.310345	0	0	0	0	0	0	0	0	0	0	0	0	0	0	0	0	0	0	0	0	0	0	0	0	0	0	0	0	0	0	0	0
0	0	0	0	0	0	0	0	0	0	0.1875	0	0	0.636364	0	0	0	0	0	0	0	0	0	0	0	0	0	0	0	0	0	0	0	0	0	0	0	0	0	0	0	0	0	0	0	0	0	0	0	0
0	0	0.166667	0	0	0	0	0	0.105263	0	0	0	0	0	0	0.097561	0.108108	0.068966	0	0	0	0.368421	0	0	0	0	0	0	0	0	0	0	0	0	0	0	0	0	0	0	0.08	0	0	0	0	0	0	0	0	0
0	0	0	0	0	0	0	0	0	0	0	0	0	0.484848	0	0	0	0	0	0	0	0	0	0	0	0	0	0	0	0	0	0	0	0	0	0	0	0	0	0	0	0	0	0	0	0	0	0	0	0
0	0	0.333333	0.017857	0	0	0	0	0.078947	0	0.125	0	0	0	0	0.02439	0	0	0	0	0.184211	0	0	0	0	0	0	0	0	0	0	0	0	0	0	0	0.076923	0.5	0	0	0	0	0	0	0	0	0	0	0	0
0	0	0	0	0	0	0	0	0	0	0	0	0	0	0	0	0.081081	0.034483	0.142857	0.1	0	0.105263	0.04902	0.03	0	0	0	0	0	0	0	0	0	0	0	0	0	0	0	0	0	0	0	0	0	0	0	0	0	0
0	0	0	0	0	0	0	0	0	0	0	0	0	0	0	0.02439	0.027027	0.275862	0	0	0	0	0.215686	0.09	0	0.166667	0.272727	0.1	0	0	0	0	0	0	0	0	0	0	0	0	0	0	0	0	0	0	0	0	0	0
0	0.001351	0	0.008929	0	0	0	0.041667	0.052632	0.1	0.1875	0	0	0	0	0	0	0	0	0	0	0	0.235294	0.08	0.142857	0	0	0	0.111111	0	0	0	0	0	0	0	0	0	0	0	0	0	0	0	0	0	0	0	0	0
0	0.009459	0.666667	0.232143	0.181818	0	0.478261	0.125	0.105263	0	0	0	0	0	0	0	0	0	0	0	0.157895	0	0.529412	0.43	0.142857	0	0	0	0	0	0	0	0	0	0	0.285714	0.038462	0	0	0	0	0	0	0	0	0	0	0	0	0.285714
0.2	0	0.166667	0	0	0	0	0.083333	0.105263	0.1	0	0	0	0	0	0.146341	0.162162	0.103448	0.261905	0	0.105263	0.157895	0.039216	0.02	0	0	0	0	0	0	0	0.25	0	0	0	0.142857	0.038462	0	0	0	0	0	0	0	0	0	0	0	0	0
0	0	0.25	0	0	0	0	0.479167	0.368421	0.1	0	0	0	0	0	0	0.108108	0.051724	0.047619	0.2	0.105263	0	0.196078	0.16	0	0	0	0	0	0	0	0	0.666667	0	0	0.428571	0.076923	0	0	0	0	0	0	0	0	0	0	0	0	0.285714
0.2	0.004054	0	0.017857	0	0	0	0.083333	0.210526	0.15	0	0	0	0.030303	0.027027	0.219512	0.378378	0.267241	0	0	0	0	0.392157	0.34	0.142857	0.333333	0	0	0.111111	0	0	0.166667	0	0	0	0	0	0	0	0	0	0	0	0	0	0	0	0	0	0
0	0.001351	0.5	0.017857	0	0	0.086957	0.166667	0.105263	0	0	0	0	0	0	0	0	0	0	0	0.368421	0	0.117647	0.05	0	0	0	0	0.111111	0.125	0.142857	0	0	0	0	0	0	0	0	0	0	0	0	0	0	0	0	0	0	0
0	0	0	0	0	0	0	0	0	0	0	0	0	0	0	0.04878	0.081081	0.206897	0	0	0	0	0	0	0	0	0	0	0	0	0	0	0	0	0	0	0	0	0	0	0	0	0	0	0	0.2	0	0	0	0
0	0	0	0	0	0	0	0	0	0	0.3125	0	0	0.666667	0	0	0	0	0	0	0	0	0	0	0	0	0	0	0	0	0	0	0	0	0	0	0	0	0	0	0	0	0	0	0	0	0	0	0	0
0	0	0.166667	0.946429	0	0	0	0.166667	0.052632	0.05	0	0	0	0	0	0	0	0	0	0	0	0	0	0	0	0	0	0	0	0	0	0	0	0	0	0	0	0	0	0	0	0	0	0	0	0	0	0	0	0
0	0	0	0	0	0	0	0.083333	0.105263	0.1	0	0	0	0	0	0.097561	0.108108	0.068966	0.238095	0	0	0.263158	0	0	0	0	0	0	0	0	0	0	0	0	0	0	0	0	0	0	0	0	0	0	0	0.7	0	0	0	0
0	0	0.333333	0.035714	0.181818	0.083333	0.043478	0.083333	0.157895	0.1	0	0.125	0.428571	0.060606	0.189189	0.170732	0.108108	0.155172	0.333333	0.2	0.052632	0.210526	0.490196	0.07	0	0	0	0	0.111111	0	0	0	0	0	0	0.142857	0.038462	0	0.074074	0	0	0	0	0	0	0	0	0	0	0
0	0	0	0	0	0	0	0	0	0	0	0	0	0.015152	0.027027	0.02439	0.054054	0.034483	0	0	0	0	0.343137	0.15	0	0.166667	0.181818	0.2	0	0	0	0	0	0	0	0	0	0	0	0	0	0	0	0	0	0	0	0	0	0
0	0	0	0	0	0	0	0	0	0	0	0	0	0.242424	0	0	0	0	0	0	0	0	0.205882	0.1	0	0	0	0	0	0	0	0	0	0	0	0	0	0	0	0	0	0	0	0	0	0	0	0	0	0
0	0	0	0	0	0	0	0	0	0	0	0.25	0.285714	0.075758	0.108108	0.121951	0.135135	0.068966	0.214286	0	0	0.157895	0.058824	0	0.142857	0	0	0	0.111111	0	0	0.25	0	0	0	0	0	0	0	0	0	0	0	0	0	0	0	0	0	0
0	0	0	0	0	0	0.152174	0.0625	0.157895	0.025	0.0625	0	0	0.015152	0.027027	0	0	0	0	0	0	0	0.029412	0.03	0	0	0	0	0	0	0	0	0	0	0	0	0	0	0	0	0	0	0	0	0	0	0	0	0	0
0	0	0.375	0	0	0	0.086957	0.208333	0.105263	0.05	0	0	0	0.015152	0	0	0	0	0	0	0.236842	0	0.058824	0.05	0	0	0	0	0	0	0	0	0	0	0	0	0	0.5	0	0	0	0	0	0	0	0	0	0	0	0
0	0	0.166667	0.107143	0.363636	0.25	0.065217	0.1875	0.289474	0.125	0.0625	0.125	0.285714	0.090909	0.216216	0.146341	0.216216	0.112069	0.47619	0.1	0.052632	0.210526	0.215686	0.18	0.142857	0	0	0	0	0	0	0	0	0	0	0	0	0	0	0	0	0	0	0	0	0	0	0	0	0
0	0	0	0	0	0	0	0	0	0	0	0	0	0	0	0.02439	0.027027	0.086207	0	0	0	0	0.04902	0.07	0	0.166667	0.181818	0	0	0	0	0	0	0	0	0	0	0	0	0	0	0	0	0	0	0	0	0	0	0
0	0.003378	0	0	0	0	0.021739	0.0625	0.078947	0.1	0.0625	0	0	0.393939	0.216216	0	0	0	0	0	0	0	0.27451	0.1	0.142857	0	0	0	0.111111	0	0	0	0	0	0	0	0	0	0	0	0	0	0	0	0	0	0	0	1	0
0	0.000676	0	0.071429	0	0	0.326087	0.208333	0	0.05	0	0	0	0	0	0	0	0	0	0	0	0	0.156863	0.3	0.142857	0	0	0	0	0	0	0	0	0	0	0	0	0	0	0	0	0	0	0	0	0	0	0	0	0
0	0	0	0	0	0	0.043478	0.083333	0.105263	0	0	0	0	0	0	0.121951	0.135135	0.103448	0.166667	0	0	0.157895	0.078431	0.03	0	0	0	0	0	0	0	0.166667	0	0	0	0	0	0	0	0	0	0	0	0	0	0	0	0	0	0
0	0	0	0	0	0	0.108696	0.104167	0.105263	0.1	0	0	0	0	0	0	0	0	0	0	0	0	0.117647	0.05	0	0	0	0	0	0	0	0	0	0	0	0	0	0	0	0	0	0	0	0	0	0	0	0	0	0
0	0	0	0	0	0	0.021739	0	0	0	0	0	0	0	0.054054	0.073171	0.162162	0.284483	0.095238	0	0	0	0.215686	0.26	0	0.333333	0	0	0.111111	0	0	0	0.666667	0	0	0	0	0	0	0	0	0	0.25	0	0	0	0	0	0	0
0	0.000676	0.333333	0	0	0	0.086957	0.145833	0	0	0.0625	0	0	0	0	0	0	0	0	0	0.263158	0	0.04902	0.03	0	0	0	0	0.111111	0	0	0	0	0	0	0	0.019231	0.75	0	0	0	0	0	0	0	0	0	0	0	0.142857
0	0	0	0	0	0	0	0	0	0	0	0	0	0.015152	0	0.02439	0.027027	0.025862	0	0	0	0	0.058824	0.1	0	0.166667	0.181818	0.2	0	0.125	0	0	0	0	0	0	0	0	0	0	0	0	0	0	0	0	0	0	0	0
0	0.001351	0	0	0	0	0	0	0	0	0	0	0	0.454545	0	0	0	0	0	0	0	0	0.137255	0.19	0	0	0	0	0	0	0	0	0	0	0	0	0	0	0	0	0	0	0	0	0	0	0	0	0	0
0	0	0	0	0	0	0.043478	0.083333	0.105263	0	0	0	0	0	0	0.121951	0.135135	0.068966	0.166667	0	0	0.157895	0	0.04	0	0	0	0	0	0	0	0.166667	0	0	0	0	0	0	0	0	0	0	0	0	0	0	0	0	0	0
0	0.000676	0	0	0	0	0.021739	0.145833	0.210526	0.475	0	0	0	0	0.081081	0	0	0	0	0	0	0	0.039216	0.11	0	0	0	0	0	0	0	0	0	0	0	0	0	0	0	0	0	0	0	0	0	0	0	0	0	0
0	0.000676	0.333333	0	0	0	0.043478	0.166667	0.026316	0	0	0	0	0.015152	0.054054	0	0	0	0	0	0.210526	0	0.019608	0.03	0	0	0	0	0	0	0	0	0	0	0	0	0	0.5	0	0	0	0	0	0	0	0	0	0	0	0
0	0	0.25	0.053571	0.181818	0.083333	0.130435	0.166667	0.263158	0.1	0	0.125	0.142857	0.060606	0.135135	0.121951	0.189189	0.12069	0.428571	0.5	0	0.315789	0	0	0	0	0	0	0.111111	0	0	0	0	0	0	0	0	0	0.074074	0	0	0	0	0	0	0	0	0	0	0
0	0	0	0	0	0	0	0	0	0	0	0	0	0	0.027027	0.02439	0.027027	0.060345	0	0	0	0	0	0	0	0.166667	0.181818	0.2	0.333333	0	0	0	0	0	0	0	0	0	0	0	0	0	0	0	0	0	0	0	0	0
0	0.005405	0	0	0	0	0	0	0	0	0	0	0	0.606061	0.297297	0	0	0	0	0	0	0	0	0	0.142857	0	0	0	0.111111	0	0	0	0	0	0	0	0	0	0	0	0	0	0	0	0	0	0.6	0	0	0
0	0.000676	0	0.098214	0	0	0.217391	0.291667	0.052632	0.15	0	0	0	0	0.054054	0	0	0	0	0	0	0	0	0.26	0.142857	0	0	0	0	0	0	0	0	0	0	0	0	0	0	0	0	0	0	0	0	0	0	0	0	0
0	0	0	0	0	0	0.086957	0.083333	0.105263	0.1	0	0	0	0	0	0.121951	0.135135	0.086207	0.238095	0	0	0.157895	0	0	0	0	0	0	0.111111	0	0.571429	0	0	0	0	0	0	0	0	0	0	0	0	0	0	0	0	0	0	0
0	0	0	0	0	0	0.152174	0.104167	0.105263	0.225	0.125	0	0	0	0	0	0	0	0	0	0	0	0	0	0	0	0	0	0	0	0	0	0	0	0	0	0	0	0	0	0	0	0	0	0	0	0	0	0	0
0	0	0.25	0	0	0	0	0.145833	0.184211	0.125	0	0	0	0	0.054054	0	0	0	0	0	0.210526	0	0	0	0	0	0	0	0	0	0	0	0	0	0	0	0	0.25	0	0	0	0	0	0	0	0	0	0	0	0
0	0	0.083333	0.035714	0.181818	0.083333	0	0.083333	0.105263	0.15	0.0625	0.25	0.285714	0.075758	0.351351	0.195122	0.216216	0.103448	0.357143	0.1	0	0.368421	0.254902	0.01	0	0	0	0	0	0	0	0	0	0	0	0	0	0	0	0.375	0.28	0.142857	0	0	0	0	0	0	0	0
0	0	0	0	0	0	0	0	0	0	0	0	0	0.015152	0.027027	0.02439	0.027027	0.181034	0	0	0	0	0.117647	0.07	0	0.166667	0.181818	0.2	0	0	0	0	0	0	0	0	0	0	0	0	0	0	0	0	0	0	0	0.140351	0	0
0	0	0	0.098214	0	0	0.130435	0.145833	0.052632	0.025	0	0	0	0.015152	0.027027	0	0	0	0	0	0	0	0.137255	0.22	0.142857	0	0	0	0.111111	0	0.142857	0	0	0	0	0	0	0	0	0	0	0	0	0	0	0	0	0.245614	0	0
0.4	0	0	0	0	0	0.043478	0.083333	0.105263	0.1	0	0	0	0	0.027027	0.146341	0.162162	0.086207	0.190476	0	0	0.210526	0.068627	0	0	0	0	0	0	0	0	0.416667	0	0	0	0	0	0	0	0	0	0	0	0	0	0	0	0.070175	0	0
0	0	0.166667	0	0	0	0	0.0625	0.236842	0.05	0	0	0	0.030303	0.054054	0	0	0	0	0	0.263158	0	0.039216	0.09	0	0	0	0	0	0	0	0	0	0	0	0	0.192308	0	0	0	0	0	0	0	0	0	0.2	0	0	0
0	0	0	0	0	0	0.086957	0.083333	0.105263	0.05	0	0	0	0.030303	0.054054	0.121951	0.108108	0.086207	0.380952	0.3	0	0.210526	0.04902	0	0	0	0	0	0	0	0	0	0	0	0	0	0	0	0	0	0	0	0	0	0	0	0	0	0	0
0	0	0	0	0	0	0	0.020833	0.026316	0	0	0	0	0	0	0.02439	0.027027	0.077586	0	0	0	0	0	0.02	0	0.166667	0.181818	0.2	0	0	0	0	0	0	0	0	0	0	0	0	0	0	0	0	0	0	0	0	0	0
0	0	0	0	0	0	0	0	0	0	0	0	0	0.30303	0.054054	0	0	0	0	0	0	0	0.107843	0.02	0	0	0	0	0	0	0	0	0	0	0	0	0	0	0	0	0	0	0	0	0	0	0	0	0	0
0	0.001351	0	0.071429	0	0	0.043478	0.208333	0.026316	0.15	0	0	0	0	0	0	0	0	0	0	0	0	0.098039	0.26	0	0	0	0	0	0	0	0	0	0	0	0	0	0	0	0	0	0	0	0	0	0	0	0	1	0
0	0.000676	0	0	0	0	0	0.083333	0.105263	0.05	0	0	0	0	0	0.121951	0.108108	0.086207	0.214286	0	0	0.157895	0.029412	0.02	0	0	0	0	0	0	0	0	0	0	0	0	0	0	0	0	0	0	0	0	0	0	0	0	0	0
0	0.000676	0	0	0	0	0.043478	0.125	0.105263	0.05	0	0	0	0	0	0	0	0	0	0	0	0	0.078431	0.02	0	0	0	0	0	0	0	0	0	0	0	0	0	0	0	0	0	0	0	0	0	0	0	0	0	0
0	0.000676	0	0	0	0	0	0.020833	0.026316	0	0	0	0	0	0.054054	0.097561	0.216216	0.336207	0.047619	0	0	0	0.039216	0.15	0	0.5	0	0	0	0	0	0	0	0	0	0	0	0	0	0	0	0	0	0	0	0	0	0	0	0
0	0.000676	0.25	0	0	0	0	0.041667	0	0	0	0	0	0	0	0	0	0	0	0	0.105263	0	0.019608	0.01	0	0	0	0	0	0	0	0	0	0	0	0	0	0.5	0	0	0	0	0	0	0	0	0	0	0	0
0	0	0	0.142857	0.181818	0.083333	0.086957	0.166667	0.105263	0.15	0.125	0.375	0.428571	0.151515	0.324324	0.097561	0.216216	0.086207	0.309524	0.1	0	0.263158	0	0.11	0	0	0	0	0	0	0	0	0	0	0	0	0	0	0.074074	0	0	0	0	0	0	0	0	0	0	0
0	0	0	0	0	0	0	0	0	0	0	0	0	0	0	0	0.027027	0.215517	0	0	0	0	0	0.06	0	0.166667	0.181818	0.1	0	0	0	0	0	0	0	0	0	0	0	0	0	0	0	0	0	0	0	0	0	0
0	0.002027	0	0	0	0	0	0	0	0	0.0625	0	0	0.545455	0.054054	0.02439	0.027027	0.008621	0	0	0	0	0	0.12	0	0	0	0	0	0	0	0	0	0	0	0	0	0	0	0	0	0	0	0	0	0	0	0	0	0
0	0	0	0	0	0	0.086957	0.083333	0.105263	0.1	0	0	0	0	0	0.121951	0.054054	0.103448	0.238095	0	0	0.157895	0	0.01	0	0	0	0	0	0	0	0	0	0	0	0	0	0	0	0	0	0	0	0	0	0	0	0	0	0
0	0	0	0	0	0	0.086957	0.083333	0.105263	0.05	0	0	0	0.015152	0.054054	0	0	0	0	0	0	0	0	0.04	0	0	0	0	0	0	0	0	0	0	0	0	0	0	0	0	0	0	0	0	0	0	0	0	0	0
0	0.000676	0.25	0	0	0	0.043478	0.208333	0.052632	0.025	0	0	0	0.015152	0.027027	0	0	0	0	0	0.210526	0	0	0.05	0	0	0	0	0	0	0	0	0	0	0	0	0	0.5	0	0	0	0	0	0	0	0	0	0	0	0
0	0	0	0.053571	0.090909	0	0.043478	0.083333	0.105263	0.05	0	0	0	0.030303	0.135135	0.146341	0.135135	0.215517	0.404762	0.1	0	0.289474	0.215686	0	0	0	0	0	0	0	0	0	0	0	0	0	0	0	0	0.125	0.08	0.047619	0	0	0	0	0	0.22807	0	0
0	0	0	0	0	0	0	0	0	0	0	0	0	0.015152	0.027027	0.02439	0.027027	0.172414	0	0	0	0	0.196078	0.02	0	0.166667	0.181818	0.4	0	0	0	0	0	0	0	0	0	0	0	0	0	0	0	0	0	0	0	0	0	0
0	0.002703	0	0	0	0	0	0	0	0	0	0	0	0.575758	0.027027	0.04878	0	0	0	0	0	0	0.323529	0.04	0.142857	0	0	0	0.111111	0.125	0.142857	0	0	0	0	0	0	0	0	0	0	0	0	0	0	0	0.2	0.263158	0	0
0.3	0.000676	0	0	0	0	0.086957	0.083333	0.105263	0.1	0	0	0	0.015152	0.027027	0.146341	0.189189	0.094828	0.166667	0	0	0.157895	0.058824	0.01	0	0	0	0	0	0	0	0.25	0	0	0	0	0	0	0	0	0	0	0	0	0	0	0	0.070175	0	0
0	0.000676	0	0	0	0	0	0	0.052632	0	0	0	0	0.257576	0.081081	0	0	0	0	0	0	0	0.156863	0	0	0	0	0	0.111111	0	0.142857	0	0	0	0	0	0	0	0	0	0	0	0	0	0	0	0.2	0.263158	0	0
0.2	0	0	0	0	0	0	0	0	0	0	0	0	0.060606	0.054054	0.04878	0.189189	0.318966	0.095238	0	0	0.105263	0.323529	0.14	0.142857	0.333333	0	0	0.111111	0	0.142857	0.416667	0	0	0	0	0	0	0	0	0	0	0.333333	0.25	0.5	0	0	0.578947	0	0
0	0	0.083333	0.089286	0.181818	0.083333	0.043478	0.041667	0.052632	0.05	0	0.125	0.285714	0.060606	0.108108	0.121951	0.081081	0.051724	0.238095	0.2	0.052632	0.157895	0.264706	0.11	0.142857	0	0	0	0	0	0	0	0	0	0	0.142857	0.038462	0	0.148148	0	0.04	0	0	0	0	0	0.2	0.333333	0	0
0	0	0	0	0	0	0	0	0	0	0	0	0	0	0.027027	0.02439	0.027027	0.077586	0	0	0	0	0.196078	0.04	0	0.166667	0.181818	0.2	0	0	0	0.166667	0	0	0	0	0	0	0	0	0	0	0	0	0	0	0.2	0.087719	0	0
0	0.015541	0	0	0	0	0	0	0	0	0	0	0	0	0.081081	0.02439	0.027027	0.008621	0	0	0	0	0.215686	0.12	0	0	0	0	0.111111	0.125	0.142857	0	0	0	0	0	0	0	0	0	0	0	0	0	0	0	0.2	0.350877	0	0
0	0.002027	0.083333	0.160714	0	0	0	0.083333	0.078947	0.05	0	0	0	0	0.081081	0	0	0	0	0	0	0	0.45098	0.21	0.142857	0	0	0	0	0	0	0	0	0	0	0	0	0	0	0	0	0	0	0	0	0	0.2	0.561404	0	0
0	0	0.083333	0.017857	0.090909	0	0	0.041667	0.052632	0.05	0	0	0	0	0.027027	0.097561	0.135135	0.060345	0.214286	0.1	0.052632	0.157895	0.058824	0.03	0	0	0	0	0	0	0	0.25	0	0	0	0.142857	0.038462	0	0	0	0	0	0	0	0	0	0	0.087719	0	0
0	0	0.25	0	0	0	0.130435	0.166667	0.131579	0.075	0	0	0	0	0.054054	0	0	0	0	0	0.289474	0	0.039216	0.02	0	0	0	0	0	0	0	0	0	0	0	0	0	0.25	0	0	0	0	0	0	0	0	0	0.087719	0	0
0	0	0	0	0	0	0	0	0.026316	0	0	0	0	0	0	0.02439	0.027027	0.137931	0	0	0	0	0.166667	0.02	0	0.166667	0.272727	0.4	0.111111	0	0.142857	0	0	0	0	0	0	0	0	0	0	0	0	0	0	0	0.2	0.087719	0	0
0	0.001351	0	0	0	0	0	0	0	0.025	0	0	0	0.363636	0.027027	0	0	0	0	0	0	0	0.196078	0.02	0	0	0	0	0	0	0	0	0	0	0	0	0	0	0	0	0	0	0	0	0	0	0.2	0.210526	0	0
0	0	0	0.232143	0	0	0.152174	0.3125	0.157895	0.15	0	0	0	0	0.027027	0.04878	0.108108	0.017241	0	0	0	0	0.058824	0.24	0	0	0	0	0	0	0.142857	0	0	0	0	0	0	0	0	0	0	0	0	0	0	0	0.2	0.175439	0	0
0.4	0	0	0	0	0	0.086957	0.083333	0.105263	0.05	0	0	0	0	0	0.146341	0.162162	0.068966	0.285714	0	0	0.210526	0.078431	0	0	0	0	0	0	0	0.142857	0	0	0	0	0	0	0	0	0.125	0.08	0	0	0	0	0	0	0.035088	0	0
0	0	0	0	0	0	0	0	0.157895	0	0	0	0	0.409091	0.243243	0	0	0	0	0	0	0	0.039216	0.05	0	0	0	0	0	0	0	0	0	0	0	0	0	0	0	0	0	0	0	0	0	0	0	0.105263	0	0
0.1	0.000676	0.208333	0	0	0	0.043478	0.145833	0.026316	0.025	0	0	0	0	0.027027	0	0	0	0	0	0.184211	0	0.039216	0	0	0	0	0	0	0	0	0	0	0	0	0	0.076923	0	0	0	0	0	0	0	0	0	0	0.017544	0	0
0	0	0	0	0	0	0	0	0	0	0	0	0	0.015152	0	0.02439	0.027027	0.051724	0	0	0	0	0.058824	0.11	0	0.166667	0.363636	0.2	0.111111	0	0	0	0	0	0	0	0	0	0	0	0	0	0	0	0	0	0	0.070175	0	0
0	0.000676	0.083333	0	0	0	0	0.083333	0.052632	0.05	0	0	0	0.393939	0.054054	0	0	0	0	0	0.157895	0	0.137255	0.04	0	0	0	0	0.111111	0	0.142857	0	0	0	0	0.285714	0.038462	0	0	0	0	0	0	0	0	0	0	0	0	0.285714
0.2	0	0	0	0	0	0.043478	0.083333	0.105263	0.05	0	0	0	0.015152	0	0.121951	0.135135	0.068966	0.214286	0	0	0.157895	0	0.02	0	0	0	0	0	0	0	0	0	0	0	0	0	0	0	0	0	0	0	0	0	0	0	0.017544	0	0
0	0	0	0	0	0	0	0	0.105263	0	0	0	0	0.090909	0.108108	0.04878	0	0	0	0	0	0	0.04902	0.07	0	0	0	0	0	0	0	0	0	0	0	0	0	0	0	0	0	0	0	0	0	0	0	0.070175	0	0
0	0.000676	0	0	0	0	0	0	0	0	0	0	0	0.045455	0.054054	0.073171	0.189189	0.198276	0.047619	0.1	0	0	0.088235	0.1	0	0.333333	0	0	0	0.125	0.142857	0.166667	0.666667	0	0	0	0	0	0	0	0	0	0.333333	0	0	0	0	0.017544	0	0
0	0	0.5	0	0	0	0.043478	0.166667	0.263158	0.15	0	0	0	0.015152	0.027027	0	0	0	0	0	0.263158	0	0	0.01	0	0	0	0	0	0	0	0	0	0	0	0	0.038462	0	0	0	0	0	0	0	0	0	0	0	0	0
0	0	0	0.035714	0.181818	0.083333	0.043478	0.125	0.105263	0.05	0	0.125	0.285714	0.060606	0.135135	0.121951	0.243243	0.094828	0.285714	0.1	0	0.157895	0.196078	0.02	0	0	0	0	0	0	0	0	0	0	0	0	0	0	0.074074	0	0	0	0	0	0	0	0	0	0	0
0.2	0	0	0	0	0	0	0	0	0	0	0	0	0.015152	0	0.02439	0.027027	0.146552	0	0	0	0	0.215686	0.05	0	0.166667	0.181818	0.2	0	0	0	0	0	0	0	0	0	0	0	0	0	0	0	0	0	0	0	0	0	0
0	0	0	0	0	0	0	0	0	0	0	0	0	0.242424	0	0	0	0	0	0	0	0	0.215686	0.02	0	0	0	0	0	0	0	0	0	0	0	0	0	0	0	0	0	0	0	0	0	0	0	0	0	0
0.4	0	0	0	0	0	0.043478	0.083333	0.105263	0.1	0	0	0	0	0	0.121951	0.135135	0.103448	0.142857	0	0	0.157895	0.009804	0.02	0	0	0	0	0	0	0	0.166667	0	0	0	0	0	0	0	0	0	0	0	0	0	0	0	0	0	0
0	0	0	0.035714	0	0	0	0.291667	0.368421	0.325	0	0	0	0	0.135135	0	0	0	0	0	0	0	0.068627	0.03	0	0	0	0	0	0	0	0	0	0	0	0	0	0	0	0	0	0	0	0	0	0	0	0	0	0
0.3	0.000676	0	0	0	0	0	0	0	0	0	0	0	0.030303	0.108108	0.04878	0.108108	0.258621	0.095238	0	0	0.052632	0.235294	0.16	0.142857	0.166667	0	0	0.111111	0	0	0	0.666667	0	0	0	0	0	0	0	0	0	0	0	0	0	0	0	0	0
0	0	0.166667	0	0	0	0	0.083333	0.078947	0.05	0	0	0	0.015152	0.054054	0	0	0	0	0	0.105263	0	0.078431	0.01	0	0	0	0	0	0	0	0	0	0	0	0	0.038462	0	0	0	0	0	0	0	0	0	0	0	0	0
0	0	0	0	0	0	0	0	0	0	0	0	0	0.045455	0.189189	0.243902	0.297297	0.12931	0.309524	0.4	0	0.315789	0.196078	0.02	0	0	0	0	0.111111	0	0.142857	0	0	0	0	0	0	0	0	0.1875	0.12	0	0	0	0	0	0	0.105263	0	0
0	0	0	0	0	0	0	0	0	0	0	0	0	0.015152	0	0.02439	0.054054	0.060345	0	0	0	0	0.215686	0.01	0	0.166667	0.181818	0.2	0.111111	0	0.142857	0	0	0	0	0	0	0	0	0	0	0	0	0	0	0	0	0.22807	0	0
0	0.000676	0	0	0	0	0	0	0	0	0	0	0	0.666667	0	0	0	0	0	0	0	0	0.196078	0.03	0.142857	0	0	0	0	0	0.142857	0	0	0	0	0	0	0	0	0	0	0	0	0	0	0	0	0.017544	0	0
0	0	0	0.151786	0	0	0.130435	0.208333	0.078947	0.05	0	0	0	0.030303	0.054054	0	0	0	0	0	0	0	0.137255	0.33	0	0	0	0	0.111111	0	0.285714	0	0	0	0	0	0	0	0	0	0	0	0	0	0	0	0	0.263158	0	0
0	0	0	0	0	0	0.086957	0.083333	0.105263	0.1	0	0	0	0	0	0.121951	0.135135	0.086207	0.238095	0	0	0.157895	0.107843	0.02	0	0	0	0	0	0	0	0.416667	0	0	0	0	0	0	0	0	0	0	0	0	0	0	0	0.035088	0	0
0	0	0.166667	0	0	0	0	0.125	0.131579	0.075	0	0	0	0.030303	0.054054	0	0	0	0	0	0.315789	0	0.039216	0.01	0	0	0	0	0	0	0	0	0	0	0	0	0	0.25	0	0	0	0	0	0	0	0	0	0.070175	0	0
0	0	0	0	0	0	0	0	0	0	0	0	0	0	0.027027	0.02439	0.027027	0.086207	0	0	0	0	0	0.03	0.142857	0.166667	0.181818	0.4	0.111111	0	0	0	0	0	0	0	0	0	0	0	0	0	0	0	0	0	0	0	0	0
0	0	0	0	0	0	0	0	0	0	0	0	0	0.484848	0.243243	0	0	0	0	0	0	0	0	0.02	0.142857	0	0	0	0.333333	0	0.714286	0	0	0	0	0	0	0	0	0	0	0	0	0	0	0	0	0	0	0
0	0	0	0.214286	0	0	0	0.041667	0.026316	0.025	0	0	0	0	0.027027	0	0	0	0	0	0	0	0	0.19	0.142857	0	0	0	0.222222	0	0	0	0	0	0	0	0	0	0	0	0	0	0	0	0	0	0	0	0	0
0	0	0.083333	0.035714	0	0	0	0.125	0.052632	0.05	0	0	0	0	0	0.04878	0.054054	0.103448	0.238095	0.1	0.052632	0.157895	0	0.01	0	0	0	0	0	0	0	0	0	0	0	0.142857	0.038462	0	0	0	0	0	0	0	0	0	0	0	0	0
0	0	0	0	0	0	0	0	0.157895	0	0	0	0	0.060606	0.135135	0.097561	0	0	0	0	0	0	0	0	0	0	0	0	0	0.125	0	0	0	0	0	0	0	0	0	0	0	0	0	0	0	0	0	0	0	0
0	0	0.208333	0	0	0	0	0.104167	0.052632	0.075	0	0	0	0	0	0	0	0	0	0	0.131579	0	0	0	0	0	0	0	0	0	0	0	0	0	0	0	0.076923	0.25	0	0	0	0	0	0	0	0	0	0	0	0
0	0	0.083333	0.053571	0.181818	0.083333	0.043478	0.041667	0.052632	0.05	0	0.125	0.142857	0.090909	0.27027	0.170732	0.054054	0.086207	0.380952	0.2	0.052632	0.210526	0.137255	0.04	0	0	0	0	0	0	0	0	0	0	0	0.142857	0.038462	0	0	0.25	0.08	0.095238	0	0	0	0	0	0.368421	0	0
0	0.002703	0	0	0	0	0	0	0	0	0	0	0	0.515152	0.027027	0	0	0	0	0	0	0	0.333333	0	0.142857	0	0	0	0.111111	0.125	0	0	0	0	0	0	0	0	0	0	0	0	0	0	0	0	0	0.298246	0	0
0.4	0.000676	0	0.035714	0.181818	0	0	0.083333	0.105263	0.1	0	0	0	0	0	0.121951	0.135135	0.094828	0.261905	0.05	0	0.157895	0.019608	0	0.142857	0	0	0	0.111111	0	0	0.333333	0	0	0	0.071429	0.019231	0	0	0	0	0	0	0	0	0	0	0.052632	0	0
0	0.001351	0	0.008929	0	0	0	0.041667	0.210526	0.175	0	0	0	0.212121	0.108108	0	0	0	0	0	0	0	0.27451	0.07	0	0	0	0	0	0	0	0	0	0	0	0	0	0	0	0.125	0	0	0	0	0	0	0	0.280702	0	0
0.8	0	0	0	0	0	0	0	0.026316	0.025	0	0	0	0.151515	0.324324	0.268293	0.648649	0.344828	0.047619	0	0	0.052632	0.333333	0.12	0	0.166667	0	0	0	0	0	0.166667	0	0	0	0	0	0	0	0	0	0	0.333333	0.25	0.25	0	0	0.403509	0	0
0	0.001351	0.5	0.008929	0	0	0.086957	0.145833	0.131579	0.025	0	0	0	0	0	0	0	0	0	0	0.684211	0	0.058824	0.01	0.142857	0	0	0	0.111111	0	0	0	0	0	0	0	0.192308	0.75	0	0	0	0	0	0	0	0	0	0.070175	0	0
0	0	0.083333	0.035714	0	0	0.043478	0.125	0.105263	0.05	0	0.125	0	0.090909	0.189189	0.146341	0.189189	0.163793	0.404762	0.2	0	0.263158	0.235294	0.26	0	0	0	0	0	0	0	0	0	0	0	0	0	0	0	0.1875	0.24	0.047619	0	0	0	0	0	0	0	0
0	0.002703	0	0	0	0	0	0	0	0	0	0	0	0.257576	0.054054	0.02439	0.027027	0	0	0	0	0	0.264706	0.46	0	0	0	0	0.111111	0	0	0	0	0	0	0	0	0	0	0	0	0	0	0	0	0	0	0	0	0
0	0	0	0.080357	0	0	0.086957	0.145833	0.052632	0.05	0	0	0	0.015152	0.027027	0	0	0	0	0	0	0	0.215686	0.41	0	0	0	0	0.111111	0	0	0	0	0	0	0	0	0	0	0	0.16	0	0	0	0	0	0	0	0	0
0.3	0	0	0	0	0	0.043478	0.083333	0.105263	0.05	0	0	0	0	0	0.121951	0.162162	0.068966	0.238095	0	0	0.157895	0.078431	0.1	0	0	0	0	0	0	0	0.25	0	0	0	0	0	0	0	0	0.16	0	0	0	0	0	0	0	0	0
0	0	0	0	0	0	0	0	0.052632	0	0	0	0	0.136364	0.243243	0	0	0	0	0	0	0	0.039216	0.12	0	0	0	0	0.111111	0	0	0	0	0	0	0	0	0	0	0	0.16	0	0	0	0	0	0	0	0	0
0	0	0.166667	0	0	0	0	0.083333	0.105263	0.025	0	0	0	0.015152	0.027027	0	0	0	0	0	0.105263	0	0.039216	0.1	0	0	0	0	0	0	0	0	0	0	0	0	0.115385	0	0	0	0	0	0	0	0	0	0	0	0	0
0	0	0	0	0	0	0	0	0	0	0	0	0.142857	0.121212	0.27027	0.317073	0.351351	0.12069	0.357143	0	0	0.210526	0.264706	0.05	0	0	0	0	0	0	0	0.083333	0	0	0	0	0	0	0	0	0	0	0	0	0	0	0	0	0	0
0	0	0	0.008929	0	0	0	0.020833	0.026316	0.05	0	0	0	0.30303	0.054054	0	0	0	0	0	0	0	0.107843	0.08	0	0	0	0	0	0	0	0	0	0	0	0	0	0	0	0	0	0	0	0	0	0	0	0	0	0
0	0.010811	0	0.169643	0	0	0.173913	0.125	0.026316	0.05	0	0	0	0.015152	0.027027	0	0	0	0	0	0	0	0.215686	0.28	0.142857	0	0	0	0.111111	0.125	0.142857	0	0	0	0	0	0	0	0	0	0	0	0	0	0	0	0	0	0	0
0.3	0	0	0	0	0	0	0.041667	0.131579	0	0	0	0	0	0	0.146341	0.162162	0.077586	0.166667	0	0	0.157895	0	0.04	0	0	0	0	0	0	0	0	0	0	0	0	0	0	0	0	0	0	0	0	0	0	0	0	0	0
0	0	0	0	0	0	0.130435	0.145833	0.263158	0.05	0	0	0	0	0	0	0	0	0	0	0	0	0.127451	0.23	0	0	0	0	0	0	0.142857	0	0	0	0	0	0	0	0	0	0	0	0	0	0	0	0	0	0	0
0.2	0.002703	0	0.035714	0	0	0	0.166667	0.210526	0	0	0	0	0.060606	0.081081	0.268293	0.405405	0.103448	0	0	0	0	0.176471	0.12	0.142857	0.333333	0	0	0	0.125	0.142857	0.25	0.666667	0	0	0	0	0	0	0	0	0	0.166667	0	0	0	0	0	0	0
0	0	0	0.035714	0.090909	0	0	0.125	0.157895	0.15	0.0625	0	0.142857	0.090909	0.162162	0.121951	0.216216	0.103448	0.285714	0.2	0	0.263158	0	0.09	0	0	0	0	0	0	0	0	0	0	0	0	0	0	0	0	0	0	0	0	0	0	0	0	0	0
0	0	0	0	0	0	0	0	0	0	0	0	0	0	0	0.02439	0.027027	0.172414	0	0	0	0	0	0.05	0	0.166667	0.181818	0.2	0	0	0	0	0	0	0	0	0	0	0	0	0	0	0	0	0	0	0	0	0	0
0	0.000676	0	0	0	0	0	0.020833	0.026316	0.075	0.03125	0	0	0.424242	0.162162	0	0	0	0	0	0	0	0	0.09	0	0	0	0	0	0	0	0	0	0	0	0	0	0	0	0	0	0	0	0	0	0	0	0	0	0
0	0.000676	0.083333	0.053571	0	0	0.217391	0.395833	0.131579	0.1	0	0	0	0	0	0.02439	0.027027	0	0	0	0	0	0	0.36	0	0	0	0	0	0	0	0	0	0	0	0	0	0	0	0	0	0	0	0	0	0	0	0	0	0
0	0	0	0	0	0	0	0.104167	0.105263	0.1	0	0	0	0	0	0.146341	0.162162	0.103448	0.238095	0.15	0	0.157895	0	0.04	0	0	0	0	0	0	0	0	0	0	0	0	0	0	0	0	0	0	0	0	0	0	0	0	0	0
0	0.001351	0	0	0	0	0.195652	0.3125	0.368421	0.25	0.125	0	0	0	0.054054	0	0	0	0	0	0	0	0	0.1	0	0	0	0	0	0	0	0	0	0	0	0	0	0	0	0	0	0	0	0	0	0	0	0	0	0
0	0.001351	0.208333	0	0	0	0	0.041667	0.184211	0.1	0	0	0	0	0	0	0	0	0	0	0.184211	0	0	0.03	0	0	0	0	0	0	0	0	0	0	0	0.071429	0.019231	0.5	0	0	0	0	0	0	0	0	0	0	0	0
0	0	0.333333	0.053571	0.272727	0.083333	0	0.041667	0.052632	0.05	0	0	0	0	0	0.073171	0.135135	0.103448	0.380952	0.2	0.105263	0.315789	0	0.07	0	0	0	0	0	0	0	0	0	0	0	0.142857	0.038462	0	0	0	0	0	0	0	0	0	0	0	0	0
0	0	0	0	0	0	0	0	0	0	0	0	0	0.015152	0.027027	0.02439	0.027027	0.362069	0	0	0	0	0	0.02	0	0.166667	0.181818	0.4	0	0	0	0	0	0	0	0	0	0	0	0	0	0	0	0	0	0	0	0	0	0
0	0.004054	0.166667	0	0	0	0	0.083333	0.105263	0.1	0.125	0	0	0.348485	0.27027	0.097561	0.108108	0.017241	0	0	0.105263	0	0	0.06	0	0	0	0	0	0	0	0	0	0	0	0.285714	0.076923	0	0	0	0	0	0	0	0	0	0	0	0	0.285714
0	0.000676	0	0.080357	0	0	0.130435	0.1875	0.078947	0.1	0.1875	0	0	0.030303	0.054054	0	0	0	0	0	0	0	0	0.15	0.142857	0	0	0	0	0	0	0	0	0	0	0	0	0	0	0	0	0	0	0	0	0	0.2	0	0	0
0	0	0	0	0	0	0.043478	0.083333	0.105263	0.1	0	0	0	0	0.027027	0.146341	0.162162	0.086207	0.238095	0	0	0.157895	0	0	0	0	0	0	0	0	0	0	0	0	0	0	0	0	0	0	0	0	0	0	0	0	0	0	0	0
0	0	0.083333	0	0	0	0	0.333333	0.552632	0.5	0	0	0	0.015152	0.243243	0	0	0	0	0	0	0	0	0.03	0	0	0	0	0	0	0	0	0	0	0	0	0	0	0	0	0	0	0	0	0	0	0	0	0	0
0	0.002027	0.375	0	0	0	0.130435	0.1875	0.157895	0.125	0	0	0	0.015152	0.027027	0	0	0	0	0	0.315789	0	0	0.02	0	0	0	0	0	0	0	0	0	0	0	0	0.019231	0.5	0	0	0	0	0	0	0	0	0	0	0	0
0.6	0	0	0	0	0	0.043478	0.104167	0.105263	0.1	0	0	0	0	0	0.121951	0.135135	0.12069	0.238095	0	0	0.157895	0.019608	0	0.142857	0	0	0	0	0	0	0.333333	0	0	0	0	0	0	0	0	0	0	0	0	0	0	0	0	0	0
0	0.002703	0	0	0	0	0.108696	0.083333	0.078947	0.05	0	0	0	0	0	0	0	0	0	0	0	0	0.127451	0.03	0	0	0	0	0.111111	0.125	0.142857	0	0	0	0	0	0	0	0	0	0	0	0	0	0	0	0	0	0	0
0.2	0	0	0	0	0	0	0	0	0.025	0	0	0	0.015152	0.027027	0.04878	0.108108	0.206897	0.095238	0.2	0	0	0.04902	0.14	0	0.166667	0	0	0.111111	0	0.142857	0.583333	0.666667	0	0	0	0	0	0	0	0	0	0.333333	0.25	0.25	0	0	0.070175	0	0
0	0	0.166667	0	0	0	0.043478	0.104167	0.026316	0.125	0.1875	0	0	0.015152	0.027027	0	0	0	0	0	0.157895	0	0.019608	0.03	0	0	0	0	0	0	0	0	0	0	0	0	0	0	0	0	0	0	0	0	0	0	0	0.035088	0	0
0	0	0.083333	0.053571	0.090909	0	0	0.083333	0.105263	0.1	0	0.125	0	0.151515	0.162162	0.121951	0.189189	0.086207	0.333333	0	0	0.315789	0	0.03	0	0	0	0	0	0	0	0	0	0	0	0	0	0	0	0	0	0	0	0	0	0	0	0	0	0
0	0	0	0	0	0	0	0.020833	0	0	0	0	0	0	0	0.02439	0.027027	0.293103	0	0	0	0	0	0.04	0	0.166667	0.181818	0.2	0	0	0	0	0	0	0	0	0	0	0	0	0	0	0	0	0	0	0	0	0	0
0	0	0	0	0	0	0.086957	0.083333	0.105263	0	0	0	0	0	0	0.121951	0.135135	0.103448	0.238095	0	0	0.157895	0	0.02	0	0	0	0	0	0	0	0	0	0	0	0	0	0	0	0	0	0	0	0	0	0	0	0	0	0
0	0.001351	0	0.0625	0	0	0.043478	0.5	0.210526	0.125	0	0	0	0	0	0	0	0	0	0	0	0	0	0.03	0	0	0	0	0	0	0	0	0	0	0	0	0	0	0	0	0	0	0	0	0	0	0	0	0	0
0	0	0	0.017857	0.090909	0.083333	0.043478	0.0625	0.105263	0.075	0.0625	0.125	0.142857	0.090909	0.189189	0.146341	0.27027	0.103448	0.261905	0.1	0	0.157895	0.098039	0.03	0	0	0	0	0	0	0	0	0	0	0	0	0	0	0	0	0	0	0	0	0	0	0	0	0	0
0	0	0	0	0	0	0	0	0.026316	0	0	0	0	0	0	0	0.027027	0.051724	0	0	0	0	0.078431	0	0	0.166667	0.181818	0.3	0	0	0	0	0	0	0	0	0	0	0	0	0	0	0	0	0	0	0	0	0	0
0.2	0	0	0	0	0	0	0.0625	0.052632	0	0	0	0	0	0	0.121951	0.054054	0.043103	0.142857	0	0	0.157895	0	0	0	0	0	0	0	0	0	0	0	0	0	0	0	0	0	0	0	0	0	0	0	0	0	0	0	0
0	0.001351	0	0	0	0	0.086957	0.125	0.236842	0.25	0	0	0	0	0.027027	0	0	0	0	0	0	0	0.098039	0.07	0	0	0	0	0	0	0	0	0	0	0	0	0	0	0	0	0	0	0	0	0	0	0	0	0	0
0	0.002027	0.166667	0	0	0	0.043478	0.0625	0.078947	0.025	0	0	0	0	0	0	0	0	0	0	0.105263	0	0	0.05	0.142857	0	0	0	0	0	0	0	0	0	0	0	0.076923	0	0	0	0	0	0	0	0	0	0	0	0	0
0	0	0.083333	0.044643	0.181818	0.083333	0.043478	0.041667	0.105263	0.1	0	0.125	0.142857	0.121212	0.216216	0.219512	0.324324	0.137931	0.5	0.2	0.052632	0.210526	0	0.01	0.142857	0	0	0	0.333333	0	0	0	0	0	0	0	0	0	0	0	0	0	0	0	0	0	0	0	0	0
0	0	0	0	0	0	0	0	0	0	0	0	0	0	0	0.02439	0.027027	0.103448	0	0	0	0	0	0.05	0	0.166667	0	0.2	0.333333	0	0	0	0	0	0	0	0	0	0	0	0	0	0	0	0	0	0	0	0	0
0	0	0	0	0	0	0	0.020833	0.026316	0	0	0	0	0.363636	0.405405	0	0	0	0	0	0	0	0	0.02	0	0	0	0	0.111111	0	0	0	0	0	0	0	0	0	0	0	0	0	0	0	0	0	0	0	0	0
0	0.002703	0	0.401786	0	0	0.173913	0.333333	0.052632	0.15	0.0625	0	0	0	0.027027	0	0	0	0	0	0	0	0	0.21	0.428571	0	0	0	0.111111	0	0	0	0	0	0	0	0	0	0	0	0	0	0	0	0	0	0	0	0	0
0	0	0	0	0	0	0.086957	0.083333	0.105263	0.1	0	0	0	0	0	0.121951	0.108108	0.103448	0.190476	0	0	0.157895	0	0.04	0	0	0	0	0	0	0	0	0	0	0	0	0	0	0	0	0	0	0	0	0	0	0	0	0	0
0	0	0	0.026786	0.090909	0	0.086957	0.125	0.157895	0.25	0	0	0	0	0	0	0	0	0	0	0	0	0	0.02	0	0	0	0	0	0	0.142857	0	0	0	0	0	0	0	0.740741	0	0	0	0	0	0	0	0	0	0	0
0	0	0.208333	0.008929	0	0	0.043478	0.083333	0.105263	0	0.0625	0	0	0	0	0	0	0	0	0	0.105263	0	0	0	0	0	0	0	0	0	0	0	0	0	0	0	0	0.5	0	0	0	0	0	0	0	0	0	0	0	0
0	0	0	0	0	0	0	0	0	0	0	0	0	0	0	0.02439	0.108108	0.086207	0.380952	0.1	0	0.421053	0	0.03	0	0	0	0	0	0	0	0.25	0	0	0	0	0	0	0	0	0	0	0	0	0	0	0	0.175439	0	0
0	0	0	0	0	0	0	0	0	0	0	0	0	0	0.054054	0.073171	0.162162	0.12931	0	0	0	0	0.019608	0.03	0.142857	0.166667	0.090909	0.1	0	0	0	0	0	0	0	0	0	0	0	0	0	0	0	0	0	0	0	0.122807	0	0
0	0	0	0	0	0	0	0	0	0	0.34375	0	0	0.272727	0.378378	0	0	0	0	0	0	0	0.039216	0.02	0	0	0	0	0.111111	0.125	0	0	0	0	0	0	0	0	0	0	0	0	0	0	0	0	0	0.315789	0	0
0	0	0	0	0	0	0	0.104167	0.263158	0.15	0	0	0	0	0.108108	0	0	0	0	0	0	0	0.176471	0	0	0	0	0	0	0	0	0	0	0	0	0	0	0	0	0	0	0	0	0	0	0	0	0.105263	0	0
0	0	0.083333	0	0	0	0	0.041667	0.078947	0.025	0	0	0	0	0	0.02439	0.027027	0.008621	0.02381	0.05	0.052632	0	0.019608	0	0	0	0	0	0	0	0	0	0	0	0	0.142857	0.038462	0	0	0	0	0	0	0	0	0	0	0	0	0
0	0	0	0	0	0	0	0	0	0	0	0	0	0	0	0	0.027027	0.103448	0.5	0.4	0	0.315789	0.22549	0.02	0	0	0	0	0	0.125	0	0	0	0	0	0	0	0	0	0	0	0	0	0	0	0	0	0	0	0
0	0	0	0	0	0	0	0	0	0	0	0	0	0	0	0	0	0.086207	0	0	0	0	0.176471	0.07	0.142857	0.166667	0	0.1	0	0	0	0	0	0	0	0	0	0	0	0	0	0	0	0	0	0	0	0	0	0
0	0	0.166667	0	0	0	0	0.0625	0.078947	0.025	0	0	0	0	0	0	0	0	0	0	0.157895	0	0.039216	0.01	0	0	0	0	0	0	0	0	0	0	0	0	0	0.25	0	0	0	0	0	0	0	0	0	0	0	0
0	0	0.166667	0.035714	0.272727	0.083333	0.173913	0.125	0.105263	0.1	0	0.125	0.285714	0.060606	0.216216	0.121951	0.189189	0.137931	0.333333	0.2	0	0.263158	0.411765	0.12	0.142857	0	0	0	0.111111	0	0.142857	0	0	0	0	0	0	0	0.074074	0	0	0.095238	0	0	0	0	0	0.157895	0	0
0	0	0	0	0	0	0	0	0	0	0	0	0	0.015152	0.027027	0.02439	0.027027	0.103448	0	0	0	0	0.176471	0.02	0	0.166667	0.181818	0.2	0	0	0	0	0	0	0	0	0	0	0	0	0	0	0	0	0	0	0	0.035088	0	0
0	0.000676	0	0	0	0	0	0	0	0	0.0625	0	0	0.212121	0	0	0	0	0	0	0	0	0.078431	0.01	0	0	0	0	0	0	0	0	0	0	0	0	0	0	0	0	0	0	0	0	0	0	0	0.017544	0	0
0	0.001351	0.083333	0.223214	0	0	0.130435	0.166667	0.052632	0.05	0	0	0	0.030303	0.054054	0	0	0	0	0	0	0	0.294118	0.18	0	0	0	0	0.222222	0	0.142857	0	0	0	0	0	0	0	0	0	0	0	0	0	0	0	0	0.280702	0	0
0.5	0	0.083333	0	0	0	0.086957	0.083333	0.052632	0.05	0	0	0	0	0	0.073171	0.081081	0.068966	0.238095	0.1	0.052632	0.157895	0	0	0	0	0	0	0	0	0	0	0	0	0	0.142857	0.038462	0	0	0	0	0	0	0	0	0	0	0	0	0
0	0.000676	0	0	0	0	0	0.020833	0.210526	0.325	0	0	0	0.015152	0.108108	0	0	0	0	0	0	0	0.039216	0.03	0	0	0	0	0	0	0	0	0	0	0	0	0	0	0	0	0	0	0	0	0	0	0	0.035088	0	0
0.4	0.000676	0	0	0	0	0	0	0	0	0	0	0	0.045455	0.054054	0.073171	0.081081	0.422414	0.095238	0.1	0	0.105263	0.137255	0.1	0	0.333333	0	0	0.111111	0	0	0	0	0	0	0	0	0	0	0	0	0	0.333333	0.25	0.5	0	0	0.175439	0	0
0	0.000676	0	0.017857	0.090909	0	0.043478	0.083333	0.105263	0.05	0	0	0	0	0.081081	0.097561	0.135135	0.068966	0.309524	0.1	0	0.210526	0	0.09	0	0	0	0	0	0	0	0	0	0	0	0	0	0	0.074074	0	0	0	0	0	0	0	0	0	0	0
0	0.001351	0	0	0	0	0	0	0	0	0	0	0	0	0	0.097561	0.135135	0.060345	0	0	0	0	0	0.13	0	0.166667	0.181818	0.2	0	0	0	0	0	0	0	0	0	0	0	0	0	0	0	0	0	0	0	0	0	0
0	0.000676	0	0	0	0	0	0	0	0	0	0	0	0.393939	0.027027	0	0	0	0	0	0	0	0	0.12	0	0	0	0	0	0	0	0	0	0	0	0	0	0	0	0	0	0	0	0	0	0	0	0	0	0
0	0	0	0	0	0	0	0.083333	0.105263	0	0	0	0	0	0	0.121951	0.135135	0.068966	0.190476	0	0	0.157895	0	0.02	0	0	0	0	0	0	0	0	0	0	0	0	0	0	0	0	0	0	0	0	0	0	0	0	0	0
0	0.000676	0	0	0	0	0	0	0	0	0	0	0	0.030303	0.027027	0.097561	0.189189	0.413793	0.142857	0	0	0	0	0.2	0	0.666667	0	0	0	0	0	0	0	0	0	0	0	0	0	0	0	0	0	0	0	0	0	0	0	0
0	0	0.166667	0	0	0	0.043478	0.041667	0.078947	0.05	0	0	0	0.015152	0.027027	0	0	0	0	0	0.157895	0	0	0.01	0	0	0	0	0	0	0	0	0	0	0	0	0	0.5	0	0	0	0	0	0	0	0	0	0	0	0
0	0	0	0.017857	0	0	0.043478	0.083333	0.105263	0	0	0	0	0.030303	0.108108	0.097561	0.135135	0.051724	0.119048	0	0	0.052632	0	0.06	0	0	0	0	0	0	0	0	0	0	0	0	0	0	0	0	0	0	0	0	0	0	0	0	0	0
0	0	0.166667	0.035714	0	0	0	0.125	0.210526	0.05	0	0	0	0	0.297297	0.341463	0.351351	0.155172	0.047619	0.1	0.052632	0	0	0.13	0.142857	0	0.181818	0.2	0.111111	0.125	0.142857	0	0	0	0	0.142857	0.038462	0	0	0	0	0	0	0	0	0	0.2	0	0	0
0	0	0	0	0	0	0	0	0	0	0	0	0	0.212121	0.648649	0	0	0	0	0	0	0	0	0.05	0.142857	0	0	0	0.111111	0.125	0.142857	0	0	0	0	0	0	0	0	0	0	0	0	0	0	0	0.2	0	0	0
0	0	0.375	0.598214	0	0	0	0.145833	0.236842	0.05	0	0	0	0	0.216216	0.04878	0	0	0	0	0.026316	0	0	0.44	0.285714	0	0	0	0.222222	0.25	0.285714	0	0	0	0	0	0	0	0	0	0	0	0	0	0	0	0.4	0	0	0
0	0	0	0.053571	0	0	0	0.083333	0.105263	0	0	0	0	0	0.054054	0.097561	0.108108	0.051724	0.142857	0	0	0.105263	0	0	0	0	0	0	0	0	0	0	0	0	0	0	0	0	0	0	0	0	0	0	0	0	0	0	0	0
0	0	0	0.017857	0	0	0	0.354167	0.394737	0.025	0	0	0	0	0.027027	0.097561	0.108108	0	0	0	0	0	0	0.01	0.142857	0	0	0	0.111111	0.125	0.142857	0	0	0	0	0	0	0	0	0	0	0	0	0	0	0	0.2	0	0	0
0	0	0	0	0	0	0	0	0.026316	0	0	0	0	0	0.108108	0.121951	0.324324	0.086207	0.047619	0	0	0	0	0.02	0	0	0	0	0	0	0	0	0	0	0	0	0	0	0	0	0	0	0	0	0	0	0	0	0	0
0	0	0.125	0	0	0	0	0.020833	0.026316	0	0	0	0	0	0	0	0	0	0	0	0.105263	0	0	0	0	0	0	0	0	0	0	0	0	0	0	0	0.038462	0	0	0	0	0	0	0	0	0	0	0	0	0
0	0	0	0	0	0	0	0	0	0	0	0	0	0	0	0.02439	0.027027	0.025862	0.166667	0.05	0	0.157895	0.019608	0.04	0	0	0	0	0	0	0	0	0	0	0	0	0	0	0	0.125	0.08	0.095238	0	0	0	0	0	0.087719	0	0
0	0	0	0	0	0	0	0	0	0	0	0	0	0.015152	0.027027	0.02439	0.054054	0.267241	0	0	0	0	0.04902	0.15	0	0.166667	0.181818	0.2	0.111111	0	0	0	0	0	0	0	0	0	0	0	0	0	0	0	0	0	0	0.035088	0	0
0	0.007432	0	0.464286	0	0	0.130435	0.208333	0.026316	0.025	0	0	0	0	0	0	0	0	0	0	0	0	0.196078	0.46	0	0	0	0	0.222222	0	0.285714	0	0	0	0	0	0	0	0	0	0	0	0	0	0	0	0	0.122807	0	0
0.3	0	0	0.017857	0	0	0	0.083333	0.105263	0.05	0	0	0	0	0	0.121951	0.108108	0.103448	0.238095	0	0	0.157895	0.019608	0.03	0	0	0	0	0.111111	0	0	0.166667	0	0	0	0	0	0	0	0	0	0	0	0	0	0	0	0.017544	0	0
0	0	0	0.053571	0.181818	0	0	0.083333	0.631579	0.15	0	0	0	0.015152	0.054054	0	0	0	0	0	0	0	0.039216	0.13	0	0	0	0	0.111111	0	0.142857	0	0	0	0	0	0	0	0	0	0	0	0	0	0	0	0	0	0	0
0	0	0.125	0	0	0	0	0.083333	0.052632	0	0	0	0	0	0	0	0	0	0	0	0.078947	0	0.029412	0.01	0	0	0	0	0	0	0	0	0	0	0	0.071429	0.038462	0.25	0	0	0	0	0	0	0	0	0	0	0	0
0	0	0.166667	0.017857	0.181818	0	0.043478	0.083333	0.105263	0.05	0	0.125	0	0	0	0.04878	0.108108	0.112069	0.380952	0.1	0	0.210526	0	0.08	0	0	0	0	0	0	0	0	0	0	0	0	0	0	0.074074	0	0	0	0	0	0	0	0	0	0	0
0	0	0	0	0	0	0	0	0	0	0	0	0	0.015152	0	0.02439	0	0.103448	0	0	0	0	0.127451	0.04	0	0.166667	0.181818	0.4	0	0	0	0	0	0	0	0	0	0	0	0	0	0	0	0	0	0	0	0	0	0
0	0	0	0.116071	0	0	0.173913	0.208333	0.052632	0.1	0	0	0	0.015152	0.054054	0	0	0	0	0	0	0	0.186275	0.31	0.142857	0	0	0	0.111111	0	0.142857	0	0	0	0	0	0	0	0	0	0	0	0	0	0	0	0	0	0	0
0.2	0	0	0	0	0	0.043478	0.083333	0.105263	0	0	0	0	0	0	0.121951	0.135135	0.103448	0.238095	0	0	0.157895	0	0.02	0	0	0	0	0	0	0	0.166667	0	0	0	0	0	0	0	0	0	0	0	0	0	0	0	0	0	0
0	0	0	0	0	0	0.043478	0.083333	0.105263	0.05	0	0	0	0.015152	0.027027	0	0	0	0	0	0	0	0	0.02	0	0	0	0	0	0	0	0	0	0	0	0	0	0	0	0	0	0	0	0	0	0	0	0	0	0
0	0.000676	0.166667	0	0	0	0	0.083333	0.078947	0	0	0	0	0.030303	0.054054	0	0	0	0	0	0.105263	0	0.019608	0.01	0	0	0	0	0	0	0	0	0	0	0	0	0.076923	0.25	0	0	0	0	0	0	0	0	0	0	0	0
0	0	0	0	0	0	0	0	0	0	0	0	0	0.015152	0.027027	0.02439	0.027027	0.086207	0	0	0	0	0	0.02	0	0.166667	0.181818	0.2	0	0	0	0	0	0	0	0	0	0	0	0	0	0	0	0	0	0	0	0	0	0
0	0.001351	0	0	0	0	0	0	0	0	0	0	0	0.484848	0	0	0	0	0	0	0	0	0	0.07	0	0	0	0	0	0	0	0	0	0	0	0	0	0	0	0	0	0	0	0	0	0	0	0	0	0
0	0.000676	0	0.125	0	0	0.26087	0.229167	0.078947	0.3	0	0	0	0.030303	0.054054	0	0	0	0	0	0	0	0	0.26	0	0	0	0	0	0	0	0	0	0	0	0	0	0	0	0	0	0	0	0	0	0	0	0	0	0
0	0	0	0	0	0	0.130435	0.125	0.157895	0.2	0	0	0	0	0.027027	0.195122	0.189189	0.112069	0.190476	0	0	0.263158	0	0.03	0	0	0	0	0	0	0	0	0	0	0	0	0	0	0	0	0	0	0	0	0	0	0	0	0	0
0	0	0	0	0	0	0.086957	0.083333	0.105263	0.125	0	0	0	0.015152	0.054054	0	0	0	0	0	0	0	0	0.05	0	0	0	0	0	0	0	0	0	0	0	0	0	0	0	0	0	0	0	0	0	0	0	0	0	0
0	0	0	0	0	0	0	0	0	0.05	0	0	0	0.015152	0.162162	0.121951	0.189189	0.206897	0.142857	0.1	0	0.052632	0	0.12	0	0.333333	0	0	0	0	0	0	0	0	0	0.142857	0	0	0	0	0	0	0	0	0	0	0	0	0	0
0	0	0.166667	0	0	0	0.043478	0.041667	0.131579	0.05	0	0	0	0.030303	0.054054	0	0	0	0	0	0.105263	0	0	0.02	0	0	0	0	0	0	0	0	0	0	0	0	0.038462	0	0	0	0	0	0	0	0	0	0	0	0	0
0	0.000676	0	0.035714	0.272727	0.083333	0.086957	0.083333	0.105263	0.1	0	0	0	0	0.216216	0.097561	0.108108	0.12931	0.357143	0.4	0	0.421053	0	0.06	0.142857	0	0	0	0	0	0	0	0	0	0	0	0	0	0	0	0	0	0	0	0	0	0	0	0	0
0	0	0	0	0	0	0	0	0	0	0	0	0	0	0	0.02439	0.027027	0.068966	0	0	0	0	0	0.02	0.142857	0.333333	0.363636	0.1	0.111111	0	0	0	0	0	0	0	0	0	0	0	0	0	0	0	0	0	0	0	0	0
0	0.001351	0	0.008929	0	0	0	0	0.026316	0	0	0	0	0.545455	0.162162	0	0	0	0	0	0	0	0	0.06	0	0	0	0	0	0	0	0	0	0	0	0	0	0	0	0	0	0	0	0	0	0	0	0	0	0
0	0.002703	0.041667	0.008929	0	0	0	0.1875	0.736842	0.4	0	0	0	0.090909	0.405405	0.097561	0.108108	0.017241	0.047619	0	0	0	0	0.05	0	0	0	0	0	0	0	0	0	0	0	0	0	0	0	0	0	0	0	0	0	0	0	0	0	0
0	0.002703	0	0.035714	0.181818	0	0	0.166667	0.210526	0.1	0	0	0	0.030303	0.243243	0.365854	0.72973	0.741379	0.428571	0	0	0.263158	0	0.19	0.142857	0.5	0	0	0.111111	0	0	0	0	0	0	0	0	0	0	0	0	0	0	0	0	0	0	0	0	0
0	0.003378	0.25	0.008929	0	0	0.130435	0.125	0.210526	0	0	0	0	0	0	0	0	0	0	0	0.421053	0	0	0	0.142857	0	0	0	0	0	0	0	0	0	0	0	0	0.25	0	0	0	0	0	0	0	0	0	0	0	0
0	0	0.083333	0.196429	0.272727	0	0	0	0.105263	0	0.125	0.25	0.285714	0.181818	0	0.341463	0.486486	0.267241	0	0.2	0.052632	0.578947	0	0	0	0	0	0	0	0	0	0	0	0	0	0	0	0	0.074074	0.375	0.16	0.190476	0	0	0	0	0	0	0	0
0	0	0	0	0	0	0	0	0	0	0	0	0	0	0	0	0.027027	0.431034	0	0	0	0	0	0	0	0.166667	0.181818	0.2	0	0	0	0	0	0	0	0	0	0	0	0	0	0	0	0	0	0	0	0	0	0
0	0	0	0	0	0	0	0	0	0	0	0	0	0.575758	0	0	0	0	0	0	0	0	0	0	0	0	0	0	0	0	0	0	0	0	0	0	0	0	0	0	0	0	0	0	0	0	0	0	0	0
0	0	0	0.544643	0.090909	0	0	0	0.052632	0	0	0	0	0	0	0	0	0	0	0	0	0	0	0	0	0	0	0	0	0	0	0	0	0	0	0	0	0	0	0	0	0	0	0	0	0	0	0	0	0
0	0	0	0.035714	0	0	0	0	0.105263	0	0	0	0	0	0	0.097561	0.108108	0.086207	0	0	0	0.368421	0	0	0	0	0	0	0	0	0	0	0	0	0	0	0	0	0	0	0.04	0	0	0	0	0	0	0	0	0
0	0	0.416667	0.053571	0.090909	0	0	0	0.421053	0	0	0	0	0.090909	0	0.121951	0	0	0	0	0	0	0	0	0	0	0	0	0	0	0	0	0	0	0	0	0	0	0.074074	0	0	0	0	0	0	0	0	0	0	0
0	0	0.333333	0.017857	0	0	0	0	0	0	0	0	0	0	0	0	0	0	0	0	0.184211	0	0	0	0	0	0	0	0	0	0	0	0	0	0	0	0	0.5	0	0	0	0	0	0	0	0	0	0	0	0
0	0	0.166667	0.035714	0.272727	0.083333	0.130435	0.125	0.105263	0.15	0	0	0	0.090909	0.162162	0.121951	0.135135	0.086207	0.428571	0.1	0	0.315789	0.078431	0.03	0	0	0	0	0.111111	0	0.142857	0	0	0	0	0	0	0	0.074074	0.25	0.32	0.047619	0	0	0	0	0.2	0	0	0
0	0	0	0	0	0	0	0	0	0	0	0	0	0	0.027027	0.02439	0.027027	0.293103	0.047619	0.1	0	0	0.068627	0	0	0.166667	0.181818	0.4	0	0	0	0	0	0	0	0	0	0	0	0	0	0	0	0	0	0	0	0	0	0
0	0.000676	0	0	0	0	0	0	0	0	0	0	0	0.530303	0.027027	0	0	0	0	0	0	0	0.078431	0.06	0	0	0	0	0.111111	0	0	0	0	0	0	0	0	0	0	0	0	0	0	0	0	0	0	0	0	0
0.3	0	0.083333	0	0	0	0.086957	0.083333	0.105263	0.05	0	0	0	0	0	0.097561	0.108108	0.068966	0.261905	0.1	0.052632	0.210526	0.078431	0.03	0	0	0	0	0	0	0	0.25	0	0	0	0.142857	0.038462	0	0	0.25	0	0	0	0	0	0	0	0	0	0
0	0	0	0	0	0	0	0	0.210526	0	0	0	0	0.227273	0.162162	0.02439	0	0	0	0	0	0	0.04902	0.04	0	0	0	0	0	0	0	0	0	0	0	0	0	0	0	0	0	0	0	0	0	0	0	0	0	0
0	0	0.291667	0	0	0	0	0.208333	0.078947	0.15	0	0	0	0.015152	0.054054	0	0	0	0	0	0.315789	0	0.039216	0.03	0	0	0	0	0	0	0	0	0	0	0	0	0.076923	0	0	0	0	0	0	0	0	0	0	0	0	0
0	0	0.166667	0.053571	0.181818	0.083333	0.086957	0.083333	0.105263	0.1	0	0	0	0.060606	0.108108	0.097561	0.27027	0.103448	0.428571	0.1	0	0.315789	0	0.09	0	0	0	0	0	0	0	0	0	0	0	0	0	0	0.074074	0	0	0	0	0	0	0	0	0	0	0
0	0	0	0	0	0	0	0	0	0	0	0	0	0.015152	0	0.02439	0.027027	0.025862	0	0	0	0	0	0.04	0	0.166667	0.181818	0.2	0	0	0	0	0	0	0	0	0	0	0	0	0	0	0	0	0	0	0	0	0	0
0	0.002027	0	0	0	0	0	0	0	0.15	0.125	0	0	0.484848	0.351351	0.02439	0.027027	0	0	0	0	0	0	0.09	0	0	0	0	0	0	0	0	0	0	0	0	0	0	0	0	0	0	0	0	0	0	0	0	0	0
0	0.004054	0	0.267857	0	0	0.173913	0.1875	0.052632	0.05	0	0	0	0.015152	0.027027	0.02439	0.027027	0	0	0	0	0	0	0.23	0	0	0	0	0	0	0	0	0	0	0	0	0	0	0	0	0	0	0	0	0	0	0	0	0	0
0	0	0	0	0	0	0.043478	0.083333	0.105263	0	0	0	0	0	0	0.121951	0.135135	0.086207	0.238095	0	0	0.157895	0	0.05	0	0	0	0	0	0	0	0	0	0	0	0	0	0	0	0	0	0	0	0	0	0	0	0	0	0
0	0.004054	0	0	0	0	0.304348	0.145833	0.315789	0.2	0	0	0	0	0	0.04878	0.054054	0	0.02381	0	0	0	0	0.03	0	0	0	0	0	0	0	0	0	0	0	0	0	0	0	0	0	0	0	0	0	0	0	0	0	0
0	0.000676	0	0	0	0	0	0.020833	0	0	0	0	0	0.090909	0.162162	0.170732	0.297297	0.327586	0.142857	0	0	0	0	0.25	0	0.166667	0	0	0	0	0	0	0	0	0	0	0	0	0	0	0	0	0	0	0	0	0	0	0	0
0	0.000676	0.166667	0.008929	0.045455	0	0.130435	0.0625	0.026316	0.025	0	0	0	0.015152	0.027027	0	0	0	0	0	0.263158	0	0	0.07	0	0	0	0	0	0	0	0	0	0	0	0	0.076923	0.5	0	0	0	0	0	0	0	0	0	0	0	0
0	0	0.083333	0.107143	0.090909	0.083333	0.130435	0.041667	0.105263	0.1	0	0.125	0	0.090909	0.297297	0.121951	0.189189	0.086207	0.761905	0.6	0.052632	0.368421	0	0.02	0.142857	0	0	0	0.333333	0	0	0	0	0	0	0.142857	0.038462	0	0.074074	0	0	0	0	0	0	0	0	0	0	0
0	0	0	0	0	0	0	0	0	0	0	0	0	0	0.027027	0.02439	0.027027	0.034483	0	0	0	0	0	0	0	0.166667	0.090909	0.2	0	0.125	0	0	0	0	0	0	0	0	0	0	0	0	0	0	0	0	0	0	0	0
0	0.002703	0	0	0	0	0	0	0.026316	0	0	0	0	0.363636	0.297297	0.02439	0.027027	0	0	0	0	0	0	0.01	0.142857	0	0	0	0.222222	0	0.285714	0	0	0	0	0	0	0	0	0	0	0	0	0	0	0	0	0	0	0
0	0	0	0	0	0	0.043478	0.041667	0.105263	0.1	0	0	0	0	0	0.121951	0.135135	0.086207	0.238095	0	0	0.210526	0	0	0	0	0	0	0	0	0	0	0	0	0	0	0	0	0	0	0	0	0	0	0	0	0	0	0	0
0	0	0	0	0	0	0.086957	0.083333	0.263158	0	0	0	0	0	0.054054	0	0	0	0	0	0	0	0	0	0	0	0	0	0.111111	0	0	0	0	0	0	0	0	0	0	0	0	0	0	0	0	0	0	0	0	0
0	0	0	0	0	0	0	0	0	0	0	0	0	0	0.054054	0.04878	0.108108	0.37931	0.095238	0.1	0	0	0	0.1	1	0.166667	0	0	0.666667	0	0	0	0.666667	0	0	0	0	0	0	0	0	0	0.25	0	0	0	0	0	0	0
0	0	0.166667	0	0	0	0	0.104167	0.078947	0.125	0	0	0	0	0.054054	0	0	0	0	0	0.105263	0	0	0	0	0	0	0	0.222222	0	0	0	0	0	0	0	0.076923	0	0	0	0	0	0	0	0	0	0	0	0	0
0	0	0.25	0.089286	0.363636	0.25	0.043478	0.166667	0.236842	0.15	0	0.125	0.428571	0.136364	0.27027	0.243902	0.216216	0.094828	0.5	0.6	0.052632	0.315789	0.117647	0.1	0.142857	0	0	0	0	0	0.142857	0	0	0	0	0.142857	0	0	0.074074	0	0	0	0	0	0	0	0	0.245614	0	0
0	0	0	0	0	0	0	0.020833	0	0	0	0	0	0	0	0.02439	0	0.112069	0	0	0	0	0.098039	0.01	0	0.166667	0.181818	0.2	0	0	0	0	0	0	0	0	0	0	0	0	0	0	0	0	0	0	0	0.140351	0	0
0	0	0	0	0	0	0	0.020833	0.026316	0.025	0.0625	0	0	0.30303	0.027027	0	0	0	0	0	0	0	0.078431	0.04	0.142857	0	0	0	0.111111	0	0.142857	0	0	0	0	0	0	0	0	0	0	0	0	0	0	0	0	0.245614	0	0
0	0.000676	0	0.107143	0	0	0.173913	0.145833	0.026316	0.275	0	0	0	0.015152	0.027027	0	0	0	0	0	0	0	0.137255	0.22	0	0	0	0	0.222222	0	0.285714	0.166667	0	0	0	0	0	0	0	0	0	0	0	0	0	0	0	0.245614	0	0
0.4	0	0	0	0	0	0.086957	0.0625	0.131579	0.1	0	0	0	0	0	0.146341	0.162162	0.112069	0.261905	0	0	0.157895	0.068627	0	0	0	0	0	0	0	0	0	0	0	0	0	0	0	0	0	0	0	0	0	0	0	0	0.105263	0	0
0	0	0.166667	0	0	0	0.043478	0.0625	0.052632	0	0	0	0	0	0	0	0	0	0	0	0.526316	0	0.058824	0.01	0	0	0	0	0	0	0	0	0	0	0	0.142857	0.115385	0.5	0	0	0	0	0	0	0	0	0	0.035088	0	0
0	0	0.083333	0.035714	0	0	0.043478	0.125	0.105263	0.05	0	0.125	0	0.060606	0.243243	0.195122	0.324324	0.146552	0.428571	1	0.105263	0.157895	0.156863	0.08	0	0	0	0	0	0	0.142857	0	0	0	0	0.571429	0.076923	0	0	0	0	0	0	0	0	0	0	0.070175	0	0.142857
0	0	0	0	0	0	0	0	0	0	0	0	0	0	0	0.02439	0.027027	0.051724	0	0	0	0	0.117647	0.11	0	0.166667	0.090909	0.2	0	0	0	0	0	0	0	0	0	0	0	0	0	0	0	0	0	0	0	0	0	0
0	0	0	0	0	0	0	0	0.026316	0	0	0	0	0.242424	0.027027	0	0	0	0	0	0	0	0.156863	0.08	0	0	0	0	0	0	0.142857	0	0	0	0	0	0	0	0	0	0	0	0	0	0	0	0	0	0	0
0	0.001351	0	0.357143	0	0	0	0.041667	0.026316	0.025	0	0	0	0.015152	0.027027	0	0	0	0	0	0	0	0.362745	0.3	0.142857	0	0	0	0	0	0.142857	0	0	0.5	0	0	0	0	0	0	0	0	0	0	0	0	0	0.175439	0	0
0	0	0	0.008929	0	0	0	0.25	0.578947	0.15	0	0	0	0	0	0	0	0	0	0	0	0	0.117647	0.05	0	0	0	0	0	0	0	0	0	0	0	0	0	0	0	0	0	0	0	0	0	0	0	0	0	0
0	0	0.333333	0.017857	0	0	0.043478	0.125	0	0	0	0	0	0	0	0	0	0	0	0	0.263158	0	0.039216	0.06	0.142857	0	0	0	0	0	0	0	0	0	0	0	0.192308	0.5	0	0	0	0	0	0	0	0	0	0	0	0
[truncated: 204 more columns]
