# Supplementary material for: Toward explainable AI-empowered cognitive health assessment
Source: Front Public Health. 2023 Mar 9;11:1024195. doi: 10.3389/fpubh.2023.1024195 (PMC10033697; doi:10.3389/fpubh.2023.1024195)
Supplement: Supplementary file 3 [file Data_Sheet_3.CSV]

Duration	A001	A002	A003	D007	D009	D010	D011	D012	E002	I001	I006	I010	LS008	LS010	LS016	LS017	LS051	LS201	LS202	LS203	LS207	M001	M002	M003	M004	M005	M006	M007	M008	M009	M010	M011	M012	M013	M014	M015	M016	M017	M018	M019	M021	M022	M023	M024	M025	M026	M029	M031	M032
136	0	0	0	0	0	0	6	0	0	0	0	0	2	0	0	0	12	2	12	1	3	6	4	2	0	4	0	0	2	0	0	0	0	0	0	2	6	9	0	8	2	2	4	0	0	0	0	0	0
413	0	0	0	0	0	0	0	0	0	0	0	0	1	3	0	0	1	0	0	1	16	0	0	0	0	0	0	0	0	0	37	0	0	0	0	0	0	0	0	0	0	0	0	0	0	0	0	0	0
605	0	0	0	0	0	0	0	0	0	0	0	0	1	1	0	0	1	0	0	0	17	0	80	0	0	0	0	0	2	0	0	0	0	0	0	0	0	0	0	0	0	0	0	0	0	0	0	0	0
75	0	0	0	0	0	0	4	0	0	0	0	0	0	0	2	0	2	1	4	0	0	0	0	0	0	4	0	0	4	0	0	2	0	0	0	4	4	7	0	0	0	0	0	0	0	0	0	0	0
234	0	0	0	0	0	0	0	0	0	0	0	0	0	0	0	0	0	1	0	0	0	0	0	0	0	0	0	0	1	0	14	0	0	0	0	1	1	0	0	0	0	0	0	0	0	0	0	0	0
122	0	0	0	0	0	0	0	2	0	0	0	0	1	1	0	0	0	2	0	2	0	8	0	0	0	0	0	0	8	0	2	0	0	0	0	0	0	0	0	0	0	8	8	0	0	0	0	0	0
304	2	0	0	0	0	0	0	0	2	0	0	0	0	0	0	0	0	0	0	0	0	4	2	4	2	0	2	4	4	2	0	4	2	20	17	12	11	16	20	2	0	0	0	0	0	0	0	0	0
140	2	0	0	1	0	0	0	0	0	0	4	4	0	0	0	0	0	0	0	0	0	0	0	0	0	0	0	1	0	0	0	0	0	0	0	1	1	6	0	0	0	0	0	0	0	0	0	0	0
256	1	0	0	0	0	0	0	0	0	0	0	0	0	0	0	0	0	0	0	0	0	0	1	0	0	0	0	1	1	1	0	0	0	29	4	0	0	0	0	0	0	0	0	0	0	0	0	0	0
464	4	0	0	0	0	0	0	0	5	0	0	0	0	0	0	0	0	0	0	0	0	0	25	0	0	0	0	11	2	4	0	0	0	1	2	0	0	0	0	0	0	0	0	0	0	0	0	0	0
70	2	3	4	0	0	0	0	0	0	0	0	0	0	0	0	0	0	0	0	0	0	0	4	2	0	0	0	4	4	2	0	0	0	0	0	5	5	10	10	0	0	0	0	0	0	0	0	0	0
179	0	0	0	0	0	0	0	0	1	0	0	0	0	0	0	0	0	0	0	0	0	0	2	0	0	0	4	7	5	6	0	0	0	0	0	2	2	0	0	0	0	0	0	0	0	0	4	0	0
199	0	5	0	4	4	4	0	0	0	1	0	0	0	0	0	0	0	0	0	0	0	0	1	0	0	0	0	1	0	0	0	0	0	1	1	2	9	36	2	0	0	0	0	0	0	0	0	0	0
160	0	0	0	0	0	0	0	2	1	0	0	0	0	0	0	0	0	0	0	0	0	20	1	0	0	0	0	20	15	10	0	0	0	1	1	0	0	0	0	0	0	10	24	0	0	0	0	0	0
151	0	0	0	0	0	0	0	0	0	0	0	0	0	0	0	0	0	0	0	0	0	2	2	2	2	4	2	4	4	2	0	2	2	2	7	8	8	11	10	2	0	0	0	0	0	0	0	0	0
122	0	0	0	1	0	0	0	0	0	0	2	2	0	0	0	0	0	0	0	0	0	0	0	0	0	0	0	0	0	0	0	0	0	0	0	1	1	20	0	0	0	0	0	0	0	0	0	0	0
116	0	0	0	0	0	0	0	0	1	0	0	0	0	0	0	0	0	0	0	0	0	0	0	0	0	0	0	0	0	0	2	0	0	13	0	0	0	0	0	0	0	0	0	0	0	0	0	0	0
672	0	0	0	0	0	0	0	0	6	0	0	0	0	0	0	0	0	0	0	0	0	0	19	0	0	0	20	29	3	2	0	0	0	0	0	0	0	0	0	0	0	0	0	0	0	0	0	0	0
40	0	0	2	0	0	0	0	0	0	0	0	0	0	0	0	0	0	0	0	0	0	0	0	0	0	0	2	4	4	2	0	0	0	0	1	4	4	7	5	0	0	0	0	0	0	0	0	0	0
291	0	0	0	0	0	0	0	0	0	0	0	0	0	0	0	0	0	0	0	0	0	0	0	0	0	0	0	0	13	8	0	0	0	2	1	0	0	0	0	0	0	0	0	0	0	0	0	0	0
624	0	2	8	8	4	6	0	0	0	0	0	0	0	0	0	0	0	0	0	0	0	0	0	0	0	0	0	0	0	1	0	0	0	1	4	3	9	40	2	0	0	0	0	0	0	0	0	0	0
72	0	0	0	0	0	0	0	1	0	0	0	0	0	0	0	0	0	0	0	0	0	6	0	0	0	0	2	5	5	4	0	0	0	0	0	0	0	0	0	0	0	2	8	0	0	0	0	0	0
96	0	0	0	0	0	0	0	0	0	0	0	0	0	0	0	0	0	0	0	0	0	0	0	0	0	0	0	0	0	0	0	0	0	0	3	3	2	8	7	1	0	0	0	0	0	0	0	0	0
133	0	0	0	1	0	0	0	0	0	0	2	2	0	0	0	0	0	0	0	0	0	0	0	0	0	0	0	0	0	0	0	0	0	0	0	1	1	25	0	0	0	0	0	0	0	0	0	0	0
245	4	0	0	0	0	0	0	0	0	0	0	0	0	0	0	0	0	0	0	0	0	0	0	0	0	0	0	0	0	0	0	0	0	16	13	0	0	0	0	0	0	0	0	0	0	0	0	0	0
326	5	0	0	0	0	0	0	0	1	0	0	0	0	0	0	0	0	0	0	0	0	0	6	0	0	0	0	7	2	0	0	0	0	0	1	0	0	0	0	0	0	0	0	0	0	0	0	0	0
63	1	3	4	0	0	0	0	0	0	0	0	0	0	0	0	0	0	0	0	0	0	0	0	0	0	0	2	4	4	2	0	0	0	0	0	5	5	12	11	0	0	0	0	0	0	0	0	0	0
158	0	0	0	0	0	0	0	0	1	0	0	0	0	0	0	0	0	0	0	0	0	0	0	0	0	0	4	4	5	2	0	0	0	0	1	0	0	0	0	0	0	0	0	0	0	0	0	0	0
332	2	0	4	6	3	4	0	0	0	0	0	0	0	0	0	0	0	0	0	0	0	0	0	0	0	0	0	0	0	0	0	0	0	0	2	3	4	37	0	0	0	0	0	0	0	0	0	0	0
66	0	0	0	0	0	0	0	1	0	0	0	0	0	0	0	0	0	0	0	0	0	5	0	0	0	0	3	6	3	0	0	0	0	0	1	0	0	0	0	0	0	0	7	0	0	0	0	0	0
281	0	0	0	0	0	0	0	0	0	0	0	0	0	0	0	0	0	0	0	0	0	4	2	4	2	2	2	4	4	4	0	2	4	4	10	7	7	12	14	2	0	0	0	0	0	0	0	0	0
151	0	0	0	1	0	0	0	0	0	0	2	2	0	0	0	0	0	0	0	0	0	0	0	0	0	0	0	0	0	0	0	0	0	0	0	0	1	9	0	0	0	0	0	0	0	0	0	0	0
324	0	0	0	0	0	0	0	0	3	0	0	0	0	0	0	0	0	0	0	0	0	0	0	0	0	0	0	0	0	0	0	0	0	33	1	1	1	0	0	0	0	0	0	0	0	0	0	0	0
428	0	0	0	0	0	0	0	0	0	0	0	0	0	0	0	0	0	0	0	0	0	2	10	0	0	0	4	6	2	3	0	0	0	1	2	0	0	0	0	0	0	0	0	0	0	0	0	0	0
52	0	0	0	0	0	0	0	0	0	0	0	0	0	0	0	0	0	0	0	0	0	4	4	0	0	0	0	0	0	0	0	0	0	0	1	0	2	9	8	4	4	4	4	0	0	0	0	0	0
127	0	0	0	0	0	0	0	0	0	0	0	0	0	0	0	0	0	0	0	0	0	0	0	0	0	0	2	8	5	2	0	0	0	1	2	0	0	0	0	0	0	0	0	0	0	0	0	0	0
418	0	0	0	4	0	0	0	0	1	0	0	0	0	0	0	0	0	0	0	0	0	0	0	0	0	0	0	0	0	0	0	0	0	1	2	2	4	41	8	0	0	0	0	0	0	0	0	0	0
66	0	0	0	0	0	0	0	1	0	0	0	0	0	0	0	0	0	0	0	0	0	4	0	0	0	0	0	4	6	3	0	0	0	1	2	0	0	0	0	0	0	4	4	0	0	0	0	0	0
545	0	0	0	0	0	0	0	1	2	0	0	0	0	0	0	0	0	0	0	0	0	2	14	12	4	2	4	12	8	10	2	10	12	19	20	15	12	16	20	2	0	0	0	0	0	0	0	0	0
265	0	0	0	1	0	0	0	0	0	0	2	2	0	0	0	0	0	0	0	0	0	0	0	0	0	0	0	0	0	0	0	0	0	0	0	0	0	28	1	0	0	0	0	0	0	0	0	0	0
473	0	0	0	0	0	0	0	0	4	0	0	0	0	0	0	0	0	0	0	0	0	0	0	0	0	0	0	0	0	0	1	0	0	31	3	1	1	1	0	0	0	0	0	0	0	0	0	0	0
558	6	0	0	0	0	0	0	0	2	0	0	0	0	0	0	0	0	0	0	0	0	0	11	6	0	4	22	27	3	1	0	0	0	1	1	0	0	0	0	0	0	0	0	0	0	0	0	0	0
100	0	6	5	0	0	0	0	0	0	0	0	0	0	0	0	0	0	0	0	0	0	0	4	2	0	0	0	4	4	2	0	0	0	1	1	6	6	13	14	0	0	0	0	0	0	0	0	0	0
166	0	0	0	0	0	0	0	0	0	0	0	0	0	0	0	0	0	0	0	0	0	0	0	0	0	4	5	4	5	5	2	0	0	1	2	0	0	0	0	0	0	0	0	0	0	0	0	0	0
802	6	7	3	2	4	4	0	0	11	1	0	0	0	0	0	0	0	0	0	0	0	0	0	0	0	0	0	0	0	0	0	0	0	2	11	18	22	58	6	2	0	0	0	0	0	0	0	0	0
240	3	0	0	0	0	0	0	0	4	0	0	0	0	0	0	0	0	0	0	0	0	12	0	0	0	0	8	12	6	3	8	0	0	0	0	0	0	0	0	0	0	12	12	0	0	0	0	0	0
200	0	0	0	0	0	0	0	0	0	0	0	0	0	0	0	0	0	0	0	0	0	4	4	4	2	2	6	8	6	2	0	2	2	4	8	8	5	10	13	2	0	0	0	0	0	0	0	0	0
178	0	0	0	1	0	0	0	0	0	0	0	2	0	0	0	0	0	0	0	0	0	0	0	0	0	0	0	0	1	0	0	0	0	0	0	1	1	5	0	0	0	0	0	0	0	0	0	0	0
262	0	0	0	0	0	0	0	0	2	0	0	0	0	0	0	0	0	0	0	0	0	0	0	0	0	0	0	0	0	0	0	0	0	0	4	0	0	0	0	0	0	0	0	0	0	0	0	0	0
402	0	0	0	0	0	0	0	0	1	0	0	0	0	0	0	0	0	0	0	0	0	2	7	0	0	0	2	7	2	1	0	0	0	0	0	0	0	0	0	0	0	0	0	0	0	0	0	0	0
50	0	0	0	0	0	0	0	0	0	0	0	0	0	0	0	0	0	0	0	0	0	0	0	0	0	0	4	4	4	4	0	0	0	0	0	5	4	6	10	0	0	0	0	0	0	0	0	0	0
164	0	0	0	0	0	0	0	0	0	0	0	0	0	0	0	0	0	0	0	0	0	0	0	0	0	0	0	0	17	25	0	0	0	0	0	0	0	0	0	0	0	0	0	0	0	0	0	0	0
298	0	0	0	4	0	0	0	0	0	0	0	0	0	0	0	0	0	0	0	0	0	0	0	0	0	0	0	0	0	0	0	0	0	1	0	3	11	40	6	0	0	0	0	0	0	0	4	0	0
40	0	0	0	0	0	0	0	1	0	0	0	0	0	0	0	0	0	0	0	0	0	4	0	0	0	0	3	5	2	2	2	0	0	0	0	0	0	0	0	0	0	0	8	0	0	0	0	0	0
122	0	0	0	0	0	0	0	0	0	0	0	0	0	0	0	0	0	0	0	0	0	0	2	2	0	2	4	4	4	4	0	2	0	3	5	6	9	13	14	2	0	0	0	0	0	0	0	0	0
157	0	0	0	1	0	0	0	0	0	0	2	4	0	0	0	0	0	0	0	0	0	0	0	0	0	0	0	0	0	0	0	0	0	1	0	1	1	22	0	0	0	0	0	0	0	0	0	0	0
291	0	0	0	0	0	0	0	0	3	0	0	0	0	0	0	0	0	0	0	0	0	0	0	0	0	0	0	0	0	0	4	0	0	37	1	1	1	1	0	0	0	0	0	0	0	0	0	0	0
405	0	0	0	0	0	0	0	0	0	0	0	0	0	0	0	0	0	0	0	0	0	0	9	0	0	0	14	21	3	2	0	0	0	2	2	0	0	0	0	0	0	0	0	0	0	0	0	0	0
73	0	0	0	0	0	0	0	0	0	0	0	0	0	0	0	0	0	0	0	0	0	0	0	0	0	0	0	1	1	3	0	0	0	1	1	3	3	13	7	2	0	0	0	0	0	0	0	0	0
152	0	0	0	0	0	0	0	0	0	0	0	0	0	0	0	0	0	0	0	0	0	0	0	0	0	0	0	0	5	2	0	0	0	13	7	0	0	0	0	0	0	0	0	0	0	0	0	0	0
287	0	0	0	4	0	0	0	0	0	0	0	0	0	0	0	0	0	0	0	0	0	0	0	0	0	0	0	0	0	0	0	0	0	2	2	3	5	35	8	0	0	0	0	0	0	0	0	0	0
90	0	0	0	0	0	0	0	2	0	0	0	0	0	0	0	0	0	0	0	0	0	9	0	0	0	0	2	7	2	4	0	0	0	1	2	0	0	0	0	0	0	0	21	0	0	0	0	0	0
366	0	0	0	0	0	0	0	0	0	0	0	0	0	0	0	0	0	0	0	0	0	2	8	4	2	0	2	8	10	6	0	6	12	16	18	14	9	14	17	2	0	0	0	0	0	0	0	0	0
187	0	0	0	1	0	0	0	0	0	0	2	2	0	0	0	0	0	0	0	0	0	0	0	0	0	0	0	1	0	0	0	0	0	0	0	1	1	15	0	0	0	0	0	0	0	0	4	0	0
241	0	0	0	0	0	0	0	0	1	0	0	0	0	0	0	0	0	0	0	0	0	0	0	0	0	0	0	1	1	1	0	0	0	33	2	0	0	0	0	0	0	0	0	0	0	0	0	0	0
445	2	0	0	0	0	0	0	0	2	0	0	0	0	0	0	0	0	0	0	0	0	0	14	0	0	0	8	11	5	4	0	0	0	1	0	0	0	0	0	0	0	0	0	0	0	0	0	0	0
64	0	0	0	0	0	0	0	0	0	0	0	0	0	0	0	0	0	0	0	0	0	0	0	0	0	0	2	5	4	0	0	0	0	0	0	5	5	8	9	0	0	0	0	0	0	0	0	0	0
139	0	0	0	0	0	0	0	0	0	0	0	0	0	0	0	0	0	0	0	0	0	0	1	0	0	0	4	3	3	4	0	0	0	0	0	0	0	0	0	0	0	0	0	0	0	0	0	0	0
253	0	7	5	6	4	3	0	0	1	0	0	0	0	0	0	0	0	0	0	0	0	0	0	0	0	0	0	0	0	0	0	0	0	0	9	13	17	31	2	0	0	0	0	0	0	0	0	0	0
71	0	0	0	0	0	0	0	1	0	0	0	0	0	0	0	0	0	0	0	0	0	9	0	0	0	0	4	7	0	0	0	0	0	0	0	0	0	0	0	0	0	2	10	0	0	0	0	0	0
154	0	0	0	0	0	0	0	0	0	0	0	0	0	0	0	0	0	0	0	0	0	4	0	0	0	0	0	2	2	0	0	0	0	0	0	2	2	10	14	4	2	2	6	0	0	0	0	0	0
244	0	0	0	2	0	0	0	0	1	0	1	1	0	0	0	0	0	0	0	0	0	0	0	0	0	0	0	0	0	0	0	0	0	0	0	2	2	32	0	0	0	0	0	0	0	0	0	0	0
217	0	0	0	0	0	0	0	0	4	0	0	0	0	0	0	0	0	0	0	0	0	0	0	0	0	0	0	0	0	0	0	0	0	21	2	0	0	0	0	0	0	0	0	0	0	0	0	0	0
572	2	0	0	0	0	0	0	0	20	0	0	0	0	0	0	0	0	0	0	0	0	4	36	0	0	0	0	13	5	2	0	0	0	0	0	0	0	0	0	0	4	4	4	4	4	4	0	0	0
140	0	2	0	0	0	0	0	1	4	0	0	0	0	0	0	0	0	0	0	0	0	4	0	0	0	0	0	4	4	2	0	0	0	0	0	5	6	5	13	4	4	6	6	0	0	0	0	0	0
162	8	0	0	0	0	0	0	0	0	0	0	0	0	0	0	0	0	0	0	0	0	0	1	0	0	0	0	2	11	1	0	0	0	0	0	0	0	0	0	0	0	0	0	0	0	0	0	0	0
136	0	0	0	4	0	0	0	0	0	1	0	0	0	0	0	0	0	0	0	0	0	0	0	0	0	0	0	0	0	0	0	0	0	2	6	9	10	15	5	0	0	0	0	0	0	0	0	0	0
75	4	0	0	0	0	0	0	0	1	0	0	0	0	0	0	0	0	0	0	0	0	4	0	0	0	0	0	2	2	2	0	0	0	0	0	0	0	0	0	0	0	4	4	0	0	0	0	0	0
260	0	0	0	0	0	0	0	0	0	0	0	0	0	0	0	0	0	0	0	0	0	4	8	6	0	4	4	2	4	4	2	2	0	4	4	7	7	18	20	2	0	0	2	0	0	0	0	0	0
177	0	0	0	1	0	0	0	0	0	0	2	2	0	0	0	0	0	0	0	0	0	0	0	0	0	0	0	0	0	0	0	0	0	1	0	1	1	8	0	0	0	0	0	0	0	0	0	0	0
469	0	0	0	0	0	0	0	0	2	0	0	0	0	0	0	0	0	0	0	0	0	6	0	0	0	0	0	4	4	6	6	0	0	55	6	1	1	1	0	0	4	4	6	4	4	4	0	0	0
657	0	0	0	0	0	0	0	0	5	0	0	0	0	0	0	0	0	0	0	0	0	0	47	0	0	0	4	7	1	1	0	0	0	1	1	0	0	0	0	0	0	0	0	0	0	0	0	0	0
76	0	0	0	0	0	0	0	0	0	0	0	0	0	0	0	0	0	0	0	0	0	0	0	0	0	0	2	4	4	2	0	0	0	0	1	6	6	11	11	0	0	0	0	0	0	0	0	0	0
217	0	0	0	0	0	0	0	0	0	0	0	0	0	0	0	0	0	0	0	0	0	0	0	0	0	0	0	0	5	2	0	0	0	29	5	0	0	0	0	0	0	0	0	0	0	0	0	0	0
513	0	0	0	4	0	0	0	0	0	0	0	0	0	0	0	0	0	0	0	0	0	0	0	0	0	0	0	0	0	0	0	0	0	4	6	10	14	37	8	0	0	0	0	0	0	0	0	0	0
77	0	0	0	0	0	0	0	0	0	0	0	0	0	0	0	0	0	0	0	0	0	6	0	0	0	0	5	5	1	1	0	0	0	0	0	0	0	1	1	1	2	2	10	0	0	0	0	0	0
116	0	0	0	1	0	1	0	0	0	0	0	0	0	0	0	0	0	0	0	0	0	0	0	0	0	0	0	0	0	0	0	0	0	0	2	4	4	17	3	1	1	0	0	0	0	0	0	0	0
46	0	0	0	0	0	0	0	0	0	0	2	3	0	0	0	0	0	0	0	0	0	1	0	0	0	0	0	1	1	2	0	0	0	0	1	2	3	3	0	0	0	0	1	0	6	4	0	0	0
4	0	0	0	0	0	0	0	0	33	0	0	0	0	0	0	0	0	0	0	0	0	0	0	0	0	0	0	0	1	0	0	0	0	2	1	0	0	0	0	0	0	0	0	0	0	0	0	0	0
457	0	0	0	0	0	0	0	0	200	0	0	0	0	0	0	0	0	0	0	0	0	14	9	0	0	0	28	14	13	3	8	6	0	12	12	1	0	0	0	0	0	0	2	0	0	0	0	0	0
263	0	0	0	3	0	0	0	0	1	0	2	2	0	0	0	0	0	0	0	0	0	0	0	0	0	0	0	0	1	1	0	0	0	0	0	2	2	34	2	0	0	0	0	0	0	0	0	0	0
95	0	0	0	0	0	0	0	0	183	0	0	0	0	0	0	0	0	0	0	0	0	4	2	0	0	0	0	4	4	2	0	0	0	4	4	0	0	0	0	0	0	0	0	0	0	0	0	0	0
319	18	0	0	0	0	0	0	0	0	0	0	0	0	0	0	0	0	0	0	0	0	2	4	10	2	2	4	4	4	4	0	2	8	12	9	8	7	11	13	2	0	0	0	0	0	0	0	0	0
173	9	0	0	1	0	0	0	0	0	0	2	2	0	0	0	0	0	0	0	0	0	0	0	0	0	0	0	0	0	0	0	0	0	0	0	0	1	6	0	0	0	0	0	0	0	0	0	0	0
330	11	0	0	0	0	0	0	0	0	0	0	0	0	0	0	0	0	0	0	0	0	0	0	0	0	0	0	0	0	0	0	0	0	23	0	0	0	0	0	0	0	0	0	0	0	0	0	0	0
430	20	0	0	0	0	0	0	0	0	0	0	0	0	0	0	0	0	0	0	0	0	0	15	2	0	8	4	10	2	2	0	0	0	2	2	0	0	0	0	0	0	0	0	0	0	0	0	0	0
61	4	4	0	0	0	0	0	0	0	0	0	0	0	0	0	0	0	0	0	0	0	2	0	0	0	0	2	2	2	2	0	0	0	0	0	3	2	10	8	2	2	2	2	0	0	0	0	0	0
108	3	0	0	0	0	0	0	0	0	0	0	0	0	0	0	0	0	0	0	0	0	0	4	4	0	6	0	4	5	2	0	0	0	2	2	0	0	0	0	0	0	0	0	0	0	0	0	0	0
666	26	15	7	2	0	4	0	0	0	1	0	0	0	0	0	0	0	0	0	0	0	0	0	0	0	0	0	0	2	0	0	0	0	3	5	10	15	51	6	0	0	0	0	0	0	0	0	0	0
131	7	0	0	0	0	0	0	1	0	0	0	0	0	0	0	0	0	0	0	0	0	9	0	0	0	0	2	6	2	2	2	0	0	1	1	0	0	0	0	0	0	10	14	0	0	0	0	0	0
179	0	0	0	0	0	0	0	0	0	0	0	0	0	0	0	0	0	0	0	0	0	0	2	6	0	2	2	4	4	2	0	0	0	0	3	6	9	13	12	2	0	0	0	0	0	0	0	0	0
164	0	0	0	1	0	0	0	0	0	0	2	2	0	0	0	0	0	0	0	0	0	0	0	0	0	0	0	0	0	0	0	0	0	1	1	1	1	4	0	0	0	0	0	0	0	0	0	0	0
216	0	0	0	0	0	0	0	0	0	0	0	0	0	0	0	0	0	0	0	0	0	0	0	0	0	0	0	0	0	0	0	0	0	21	0	0	0	0	0	0	0	0	0	0	0	0	0	0	0
418	0	0	0	0	0	0	0	0	0	0	0	0	0	0	0	0	0	0	0	0	0	0	16	0	0	0	10	8	3	2	0	0	0	2	1	0	0	0	0	0	0	0	0	0	0	0	0	0	0
73	0	2	3	0	0	0	0	0	0	0	0	0	0	0	0	0	0	0	0	0	0	0	0	0	0	0	2	2	2	0	0	0	0	0	0	5	5	10	11	0	0	0	0	0	0	0	0	0	0
76	0	0	0	0	0	0	0	0	0	0	0	0	0	0	0	0	0	0	0	0	0	0	0	0	0	0	2	6	11	10	0	0	0	0	1	0	0	0	0	0	0	0	0	0	0	0	0	0	0
454	0	2	3	4	4	4	0	0	0	0	0	0	0	0	0	0	0	0	0	0	0	0	0	0	0	0	0	0	0	0	0	0	0	0	1	1	2	30	4	0	0	0	0	0	0	0	0	0	0
56	0	0	0	0	0	0	0	2	0	0	0	0	0	0	0	0	0	0	0	0	0	4	0	0	0	0	2	5	3	1	0	0	0	1	1	0	0	0	0	0	0	0	4	0	0	0	0	0	0
149	0	0	0	0	0	0	0	0	0	0	0	0	0	0	0	0	0	0	0	0	0	2	4	4	0	2	6	6	4	2	0	4	0	0	1	4	7	14	15	6	0	0	0	0	0	0	0	0	0
169	0	0	0	1	0	0	0	0	0	0	4	2	0	0	0	0	0	0	0	0	0	0	0	0	0	0	0	0	0	0	0	0	0	0	0	1	1	47	0	0	0	0	0	0	0	0	2	9	4
178	0	0	0	0	0	0	0	0	1	0	0	0	0	0	0	0	0	0	0	0	0	0	0	0	0	0	0	0	0	0	0	0	0	3	6	0	0	0	0	0	0	0	0	0	0	0	0	11	5
462	0	0	0	0	0	0	0	0	0	0	0	0	0	0	0	0	0	0	0	0	0	0	34	0	0	0	12	7	2	1	0	0	0	0	1	0	0	0	0	0	0	0	0	0	0	0	0	54	2
62	0	0	4	0	0	0	0	0	0	0	0	0	0	0	0	0	0	0	0	0	0	0	2	0	0	0	0	4	4	4	0	0	0	0	0	5	5	12	11	0	0	0	0	0	0	0	0	4	0
62	0	0	0	0	0	0	0	0	2	0	0	0	0	0	0	0	0	0	0	0	0	0	0	0	0	0	0	0	2	0	0	0	0	2	5	0	0	0	0	0	0	0	0	0	0	0	3	5	0
468	0	0	4	6	4	3	0	0	0	0	0	0	0	0	0	0	0	0	0	0	0	0	0	0	0	0	0	0	0	0	0	0	0	1	1	3	5	54	6	0	0	0	0	0	0	0	0	20	0
56	0	0	0	0	0	0	0	0	0	0	0	0	0	0	0	0	0	0	0	0	0	5	0	0	0	0	3	3	4	0	1	0	0	0	0	0	0	0	0	0	0	0	4	0	0	0	0	3	2
265	0	0	0	0	0	0	0	0	0	0	0	0	0	0	0	0	0	0	0	0	0	0	0	0	0	0	0	0	0	0	0	0	0	0	0	0	6	13	24	9	5	0	0	2	4	0	0	0	0
298	0	0	0	1	0	0	0	0	2	0	2	2	0	0	0	0	0	0	0	0	0	0	0	0	0	0	0	4	4	2	0	0	0	0	0	5	5	9	0	0	0	0	0	0	0	0	0	0	0
216	0	0	0	0	0	0	0	0	0	0	0	0	0	0	0	0	0	0	0	0	0	0	1	0	0	0	0	1	1	1	0	0	0	13	2	0	0	0	0	0	0	0	0	0	0	0	0	0	0
445	0	0	0	0	0	0	0	0	0	0	0	0	0	0	0	0	0	0	0	0	0	0	14	0	0	0	6	7	3	11	0	0	0	1	1	0	0	0	0	0	0	0	0	0	0	0	0	0	0
71	0	2	0	0	0	0	0	0	0	0	0	0	0	0	0	0	0	0	0	0	0	0	0	0	0	0	2	2	2	0	0	0	0	0	0	5	4	8	8	0	0	0	0	0	0	0	0	0	0
139	0	0	0	0	0	0	0	0	0	0	0	0	0	0	0	0	0	0	0	0	0	0	0	0	0	0	4	11	3	11	0	0	0	0	0	0	0	0	0	0	0	0	0	0	0	0	0	0	0
407	0	0	0	4	4	4	0	0	4	0	0	0	0	0	0	0	0	0	0	0	0	0	0	0	0	0	0	8	12	6	0	0	0	1	2	12	14	46	14	0	0	0	0	0	0	0	0	0	0
245	0	0	0	0	0	0	0	0	2	0	0	0	0	0	0	0	0	0	0	0	0	10	0	0	0	0	5	11	8	0	2	0	0	0	0	0	0	0	0	2	4	24	16	0	0	0	0	0	0
379	0	0	0	0	0	0	0	0	0	0	0	0	0	0	0	0	0	0	0	0	0	4	12	8	6	6	0	7	4	1	0	6	2	8	10	9	13	16	22	3	0	0	4	0	0	0	0	0	0
151	0	0	0	1	0	0	0	0	0	0	2	2	0	0	0	0	0	0	0	0	0	0	0	0	0	0	0	0	0	0	0	0	0	0	0	1	1	27	0	0	0	0	0	0	0	0	0	0	0
220	0	0	0	0	0	0	0	0	0	0	0	0	0	0	0	0	0	0	0	0	0	0	0	0	0	0	0	0	0	0	8	0	0	8	2	0	0	0	0	0	0	0	0	0	0	0	0	0	0
638	0	0	0	0	0	0	0	0	1	0	0	0	0	0	0	0	0	0	0	0	0	0	24	0	4	6	12	25	1	5	2	0	0	0	0	0	0	0	0	0	0	0	0	0	0	0	0	0	0
65	0	3	3	0	0	0	0	0	0	0	0	0	0	0	0	0	0	0	0	0	0	0	0	0	0	0	0	0	0	0	0	4	2	4	4	5	6	12	11	0	0	0	0	0	0	0	0	0	0
112	0	0	0	0	0	0	0	0	1	0	0	0	0	0	0	0	0	0	0	0	0	0	0	0	0	0	0	0	3	0	0	0	0	2	7	0	0	0	0	0	0	0	0	0	0	0	0	0	0
216	0	0	3	4	4	4	0	0	0	0	0	0	0	0	0	0	0	0	0	0	0	0	0	0	0	0	0	1	0	1	0	0	0	3	3	6	15	20	0	0	0	0	0	0	0	0	0	0	0
73	0	0	0	0	0	0	0	0	1	0	0	0	0	0	0	0	0	0	0	0	0	4	0	0	0	0	2	4	2	0	0	0	0	0	0	0	0	0	0	0	0	4	17	0	0	0	0	0	0
245	0	0	0	0	0	0	0	0	0	0	0	0	0	0	0	0	0	0	0	0	0	2	6	4	4	2	2	4	4	4	0	4	2	6	9	5	8	10	12	4	0	0	0	0	0	0	0	0	0
243	0	0	0	1	0	0	0	0	0	0	2	2	0	0	0	0	0	0	0	0	0	0	0	0	0	0	0	0	0	0	0	0	0	0	0	1	1	9	0	0	0	0	0	0	0	0	0	0	0
261	0	0	0	0	0	0	0	0	0	0	0	0	0	0	0	0	0	0	0	0	0	0	0	0	0	0	0	0	0	0	4	0	0	26	0	0	0	0	0	0	0	0	0	0	0	0	0	0	0
593	0	0	0	0	0	0	0	0	0	0	0	0	0	0	0	0	0	0	0	0	0	0	27	0	0	0	4	15	1	3	0	0	0	1	1	0	0	0	0	0	0	0	0	0	0	0	0	0	0
85	0	0	0	0	0	0	0	0	1	0	0	0	0	0	0	0	0	0	0	0	0	0	0	0	0	0	2	4	4	4	0	0	0	0	1	6	6	7	11	0	0	0	0	0	0	0	0	0	0
143	0	0	0	0	0	0	0	0	0	0	0	0	0	0	0	0	0	0	0	0	0	0	0	0	0	0	0	0	17	0	0	0	0	1	1	0	0	0	0	0	0	0	0	0	0	0	0	0	0
368	0	0	0	4	0	0	0	0	0	0	0	0	0	0	0	0	0	0	0	0	0	0	0	0	0	0	0	0	0	0	0	0	0	0	1	2	8	31	2	0	0	0	0	0	0	0	0	0	0
92	0	0	0	0	0	0	0	1	0	0	0	0	0	0	0	0	0	0	0	0	0	4	0	0	0	1	3	4	1	3	0	0	0	1	0	0	0	0	0	0	0	4	4	0	0	0	0	0	0
102	5	0	0	0	0	0	0	0	0	0	0	0	0	0	0	0	0	0	0	0	0	0	0	0	0	0	0	0	0	0	0	0	0	0	0	1	1	3	7	1	0	0	0	0	0	0	0	0	0
294	2	0	0	1	0	0	0	0	0	0	2	2	0	0	0	0	0	0	0	0	0	0	0	0	0	0	0	0	0	0	0	0	0	1	1	1	2	31	0	0	0	0	0	0	0	0	0	0	0
612	9	0	0	2	0	0	0	0	4	0	0	0	0	0	0	0	0	0	0	0	0	0	0	0	0	0	0	0	0	0	0	0	0	39	8	5	4	0	0	0	0	0	0	0	0	0	0	0	0
666	7	0	0	0	0	0	0	0	11	0	0	0	0	0	0	0	0	0	0	0	0	0	51	0	0	0	6	10	1	1	0	0	0	0	0	0	0	0	0	0	0	0	0	0	0	0	4	0	0
98	1	2	3	0	0	0	0	0	0	0	0	0	0	0	0	0	0	0	0	0	0	0	2	0	0	0	0	4	4	2	0	0	0	0	0	5	4	12	10	0	0	0	0	0	0	0	0	0	0
246	0	0	0	0	0	0	0	0	0	0	0	0	0	0	0	0	0	0	0	0	0	0	6	4	0	0	0	4	23	6	0	0	0	1	2	0	0	0	0	0	0	0	0	0	0	0	0	0	0
488	1	4	6	2	0	4	0	0	0	0	0	0	0	0	0	0	0	0	0	0	0	0	0	0	0	0	0	0	0	0	0	0	0	0	2	3	7	38	10	2	0	0	0	0	0	0	0	0	0
65	0	0	0	0	0	0	0	1	0	0	0	0	0	0	0	0	0	0	0	0	0	3	0	0	0	0	0	3	2	0	0	0	0	0	0	0	0	0	0	0	1	2	3	0	0	0	0	0	0
161	0	0	0	0	0	0	0	0	0	0	0	0	0	0	0	0	0	0	0	0	0	4	2	4	0	2	2	4	4	2	0	2	0	0	0	2	4	13	16	2	0	0	0	0	0	0	0	0	0
154	0	0	0	1	0	0	0	0	0	0	2	4	0	0	0	0	0	0	0	0	0	0	0	0	0	0	0	0	0	0	0	0	0	1	0	1	0	12	0	0	0	0	0	0	0	0	0	0	0
147	0	0	0	0	0	0	0	0	1	0	0	0	0	0	0	0	0	0	0	0	0	0	0	0	0	0	0	0	0	0	0	0	0	13	2	0	0	0	0	0	0	0	0	0	0	0	0	0	0
442	0	0	0	0	0	0	0	0	0	0	0	0	0	0	0	0	0	0	0	0	0	0	13	0	0	0	8	9	2	4	0	0	0	1	2	0	0	0	0	0	0	0	0	0	0	0	0	0	0
53	0	2	2	0	0	0	0	0	0	0	0	0	0	0	0	0	0	0	0	0	0	0	0	0	0	0	2	4	4	0	0	0	0	0	0	5	5	12	10	0	0	0	0	0	0	0	0	0	0
79	0	0	0	0	0	0	0	0	0	0	0	0	0	0	0	0	0	0	0	0	0	0	0	0	0	0	2	4	3	2	0	0	0	1	1	0	0	0	0	0	0	0	0	0	0	0	0	0	0
285	0	5	0	4	4	4	0	0	0	0	0	0	0	0	0	0	0	0	0	0	0	0	0	0	0	0	0	0	0	0	0	0	0	2	3	3	6	31	2	2	0	0	0	0	0	0	0	0	0
64	0	0	0	0	0	0	0	1	1	0	0	0	0	0	0	0	0	0	0	0	0	4	0	0	0	0	0	4	2	0	0	0	0	2	2	0	0	0	0	0	0	4	4	0	0	0	0	0	0
342	0	0	0	0	0	0	6	0	0	0	0	0	4	1	5	8	15	3	14	0	6	2	22	6	0	2	0	0	4	0	4	4	4	12	0	14	18	31	0	4	0	0	2	0	0	0	0	8	0
198	0	0	0	1	0	0	0	0	0	0	2	2	0	0	1	1	0	0	0	1	0	0	0	0	0	0	0	0	0	0	0	0	0	0	0	0	1	50	0	0	0	0	0	0	0	0	0	4	0
368	0	0	0	0	0	0	0	0	0	0	0	0	0	1	0	0	1	0	0	0	25	0	0	0	0	0	0	0	0	0	0	0	0	37	0	0	0	0	0	0	0	0	0	0	0	0	0	2	0
599	0	0	0	0	0	0	0	0	0	0	0	0	0	1	0	0	1	9	0	1	25	0	61	1	0	0	0	0	2	0	0	0	0	0	0	0	0	0	0	0	0	0	0	0	0	0	0	6	0
72	0	0	0	0	0	0	4	0	0	0	0	0	2	0	1	6	7	1	10	0	5	0	4	0	0	0	0	0	4	0	0	0	0	0	0	4	4	10	0	0	0	0	0	0	0	0	0	0	0
98	0	0	0	0	0	0	0	0	0	0	0	0	2	1	0	0	0	2	0	0	0	10	6	2	0	2	0	0	15	0	0	0	0	6	0	5	0	0	0	0	0	0	0	0	0	0	0	6	0
602	0	0	0	2	4	8	0	0	0	1	0	0	0	0	0	26	1	0	16	1	16	0	0	0	0	0	0	0	0	0	0	0	0	5	0	6	15	117	0	0	0	0	0	0	0	0	0	12	0
87	0	0	0	0	0	0	0	2	0	0	0	0	0	0	0	0	0	0	0	0	8	7	2	0	0	0	0	0	0	0	0	0	0	0	0	0	0	0	0	0	0	0	7	0	0	0	0	0	0
[truncated: 28 more columns]
