# Supplementary material for: Toward explainable AI-empowered cognitive health assessment
Source: Front Public Health. 2023 Mar 9;11:1024195. doi: 10.3389/fpubh.2023.1024195 (PMC10033697; doi:10.3389/fpubh.2023.1024195)
Supplement: Supplementary file 6 [file Data_Sheet_6.CSV]

Duration	A003	D007	D009	D010	D012	I006	I010	M001	M002	M003	M004	M005	M006	M007	M008	M009	M010	M011	M012	M013	M014	M015	M016	M017	M018	M019	M022	M023	M051	M052	P001	Activity
301	0	0	0	0	0	0	0	10	4	2	0	0	0	4	2	0	0	0	0	2	4	3	7	27	34	10	2	2	12	0	1	kitchen
260	0	0	0	0	0	2	2	0	0	0	0	0	0	0	0	0	0	0	0	0	1	1	1	13	0	0	0	0	0	0	4	medicines
272	0	0	0	0	0	0	0	0	0	0	0	0	0	0	0	4	0	0	0	29	11	0	0	0	0	0	0	0	0	0	2	'birthday card'
419	0	0	0	0	0	0	0	3	12	0	0	0	6	13	7	2	0	0	0	3	3	0	0	0	0	0	0	0	0	0	22	DVD
70	0	0	0	0	0	0	0	0	0	0	0	0	0	2	4	2	0	0	0	0	1	6	6	12	10	0	0	0	5	0	0	watering
104	0	0	0	0	0	0	0	0	0	0	0	13	8	4	3	4	0	0	0	0	1	0	0	0	0	0	0	0	0	0	0	phone
499	0	2	2	2	0	0	0	0	0	0	0	0	0	0	0	0	0	0	0	2	2	2	10	60	9	0	0	0	0	0	16	soup
106	0	0	0	0	3	0	0	8	0	0	0	0	4	7	6	3	2	0	0	0	1	0	0	0	0	0	2	10	0	0	6	outfit
600	1	0	0	0	0	0	0	10	12	4	4	0	4	8	8	4	2	4	4	12	11	7	7	17	21	2	0	4	7	38	16	kitchen
220	0	1	0	0	0	1	1	0	0	0	0	0	0	0	0	0	0	0	0	0	0	0	0	5	0	0	0	0	0	16	14	medicines
215	0	0	0	0	0	0	0	0	0	0	0	0	0	0	0	0	0	0	0	29	5	1	1	1	0	0	0	0	0	12	7	'birthday card'
517	0	0	0	0	0	0	0	0	25	0	0	0	10	10	1	2	0	0	0	1	1	0	0	0	0	0	0	0	0	32	38	DVD
93	2	0	0	0	0	0	0	0	0	0	0	0	2	2	4	2	0	0	0	0	1	6	5	12	11	0	0	0	7	7	2	watering
213	3	0	0	0	0	0	0	0	0	0	0	0	0	0	2	0	0	0	0	14	6	3	0	0	0	0	0	0	0	8	4	phone
688	2	4	4	0	0	0	0	0	0	0	0	0	0	0	0	0	0	0	0	2	3	6	8	49	4	0	0	0	0	34	32	soup
76	0	0	0	0	0	0	0	4	0	0	0	0	4	8	1	1	0	0	0	1	1	0	0	0	0	0	0	4	0	4	0	outfit
325	0	0	0	0	0	0	0	4	12	4	6	0	4	2	4	0	0	6	6	4	6	7	4	14	20	6	0	0	15	0	1	kitchen
210	0	1	0	0	0	10	4	0	0	0	0	0	0	0	0	0	0	0	0	0	0	1	1	14	0	0	0	0	0	0	0	medicines
334	0	0	0	0	0	0	0	0	0	0	0	0	0	0	0	0	0	0	0	47	2	1	1	0	0	0	0	0	0	0	1	'birthday card'
561	0	0	0	0	0	0	0	2	56	0	0	0	0	13	5	1	0	0	0	16	4	0	0	0	0	0	0	0	0	0	24	DVD
59	0	0	0	0	0	0	0	2	2	0	0	0	0	2	2	2	0	0	0	0	0	3	2	6	10	2	2	2	5	0	0	watering
100	0	0	0	0	0	0	0	0	0	0	0	0	0	0	10	0	0	0	0	16	4	0	0	0	0	0	0	0	0	0	1	phone
536	0	10	4	0	0	0	0	0	0	0	0	0	2	4	8	6	0	0	0	0	0	10	20	65	8	0	0	0	4	0	19	soup
32	0	0	0	0	1	0	0	4	0	0	0	0	0	3	4	2	0	0	0	0	0	0	0	0	0	0	0	4	0	0	0	outfit
326	0	0	0	0	0	0	0	2	4	4	2	4	4	6	6	2	0	2	2	6	5	12	7	15	17	4	0	0	13	30	12	kitchen
145	0	3	0	0	0	2	2	0	0	0	0	0	0	0	0	0	0	0	0	1	1	1	1	3	0	0	0	0	0	9	0	medicines
182	0	0	0	0	0	0	0	0	0	0	0	0	0	0	0	0	2	0	0	27	0	0	0	0	0	0	0	0	0	12	5	'birthday card'
436	0	0	0	0	0	0	0	0	7	0	0	0	8	9	3	2	0	0	0	2	2	0	0	0	0	0	0	0	0	16	33	DVD
44	0	0	0	0	0	0	0	0	0	0	0	0	0	2	2	2	0	0	0	1	0	5	3	8	9	0	0	0	5	0	3	watering
129	0	0	0	0	0	0	0	0	0	0	0	0	0	0	0	0	0	0	0	11	8	0	0	0	0	0	0	0	0	4	10	phone
609	2	6	0	4	0	0	0	0	0	0	0	0	0	0	0	0	0	0	0	1	1	3	3	47	8	0	0	0	8	37	79	soup
64	0	0	0	0	0	0	0	4	0	0	0	0	0	3	2	2	0	0	0	0	1	0	0	0	0	0	2	4	0	4	8	outfit
364	0	0	0	0	0	0	0	2	10	10	4	4	2	4	4	2	0	2	2	10	14	6	4	14	12	2	0	0	7	39	7	kitchen
153	0	1	0	0	0	2	2	0	0	0	0	0	0	0	0	0	0	0	0	0	0	1	1	4	0	0	0	0	0	14	2	medicines
199	0	0	0	0	0	0	0	0	0	0	0	0	0	0	0	0	0	0	0	21	3	0	0	0	0	0	0	0	0	8	3	'birthday card'
484	0	0	0	0	0	0	0	0	16	0	0	0	8	10	1	1	0	0	0	1	1	0	0	0	0	0	0	0	0	30	23	DVD
71	2	0	0	0	0	0	0	0	0	0	0	0	2	4	4	4	0	0	0	0	0	5	4	10	8	0	0	0	7	2	0	watering
96	0	0	0	0	0	0	0	0	0	0	0	0	1	4	5	7	0	0	0	0	10	2	0	0	0	0	0	0	0	9	2	phone
507	0	4	4	4	0	0	0	0	0	0	0	0	0	0	0	1	0	0	0	2	5	6	12	40	4	0	0	0	4	35	19	soup
22	0	0	0	0	1	0	0	3	0	0	0	0	0	3	2	1	0	0	0	1	1	0	0	0	0	0	2	4	0	1	0	outfit
195	0	0	0	0	0	0	0	2	4	4	2	0	0	4	4	4	0	2	2	4	5	4	8	15	17	0	0	0	7	4	14	kitchen
167	0	1	0	0	0	2	2	0	0	0	0	0	0	0	1	1	0	0	0	0	0	1	1	9	0	0	0	0	0	4	21	medicines
145	0	0	0	0	0	0	0	0	0	0	0	0	0	0	0	0	0	0	0	11	2	0	0	0	0	0	0	0	0	2	21	'birthday card'
438	0	0	0	0	0	0	0	0	12	0	0	0	12	11	3	10	2	0	0	1	1	0	0	0	0	0	0	0	0	30	52	DVD
81	6	0	0	0	0	0	0	0	4	4	0	0	2	4	4	0	0	0	0	0	0	4	5	12	11	0	0	0	5	2	8	watering
127	0	0	0	0	0	0	0	0	1	0	0	0	12	5	3	3	2	0	0	0	0	0	0	0	0	0	0	0	0	4	12	phone
222	0	6	0	6	0	0	0	0	0	0	0	0	0	0	3	2	0	0	0	1	1	12	12	25	2	0	0	0	0	4	16	soup
93	0	0	0	0	2	0	0	4	0	0	0	0	2	5	3	2	0	0	0	0	2	0	0	0	0	0	4	4	0	6	4	outfit
234	0	0	0	0	0	0	0	8	4	6	2	6	6	6	4	2	2	0	0	2	4	5	7	14	18	4	0	0	9	0	11	kitchen
155	0	1	0	0	0	0	2	0	0	0	0	0	0	0	0	0	0	0	0	0	0	1	1	14	0	0	0	0	0	0	6	medicines
309	0	0	0	0	0	0	0	0	0	0	0	0	0	0	0	0	0	0	0	29	1	1	1	1	0	0	0	0	0	0	3	'birthday card'
507	0	0	0	0	0	0	0	2	21	0	0	0	12	10	2	3	0	0	0	1	2	0	0	0	0	0	0	0	0	0	29	DVD
50	0	0	0	0	0	0	0	0	0	0	0	0	4	2	4	2	0	0	0	1	1	5	6	12	10	0	0	0	5	0	0	watering
88	0	0	0	0	0	0	0	0	0	0	0	0	10	8	3	2	0	0	0	2	2	0	0	0	0	0	0	0	0	0	4	phone
484	0	6	0	0	0	0	0	0	0	0	0	0	0	0	0	0	0	0	0	2	4	5	4	48	4	0	0	0	4	0	17	soup
55	0	0	0	0	2	0	0	4	0	0	0	0	4	7	3	2	0	0	0	1	2	0	0	0	0	0	4	4	0	0	1	outfit
264	0	0	0	0	0	0	0	2	6	6	2	2	2	4	4	4	0	6	2	4	6	4	4	16	16	4	0	0	5	0	14	kitchen
257	0	1	0	0	0	2	2	0	0	0	0	0	0	0	0	0	0	0	0	0	1	1	1	12	0	0	0	0	0	0	5	medicines
432	0	0	0	0	0	0	0	0	0	0	0	0	0	0	0	0	2	0	0	47	2	1	1	1	0	0	0	0	0	0	6	'birthday card'
514	0	0	0	0	0	0	0	0	20	0	0	0	4	10	3	2	0	0	0	1	1	0	0	0	0	0	0	0	0	0	24	DVD
72	0	0	0	0	0	0	0	0	0	0	0	0	4	4	4	2	0	0	0	0	1	5	5	11	11	0	0	0	5	0	0	watering
457	0	6	0	0	0	0	0	0	0	0	0	0	0	0	0	0	0	0	0	2	7	7	12	36	6	0	0	0	0	0	25	soup
58	0	0	0	0	1	0	0	4	0	0	0	0	0	5	5	2	0	0	0	1	1	0	0	0	0	0	0	4	0	0	4	outfit
153	0	0	0	0	0	0	0	4	4	4	2	0	2	0	2	0	0	2	2	4	3	3	3	11	12	2	2	2	5	17	3	kitchen
200	0	1	0	0	0	2	2	0	0	0	0	0	0	0	0	0	0	0	0	1	0	1	1	5	0	0	0	0	0	31	7	medicines
199	0	0	0	0	0	0	0	0	0	0	0	0	0	0	0	0	2	0	0	13	1	0	0	0	0	0	0	0	0	32	14	'birthday card'
415	0	0	0	0	0	0	0	0	11	0	0	0	6	7	1	3	2	0	0	1	1	0	0	0	0	0	0	0	0	49	28	DVD
72	2	0	0	0	0	0	0	2	0	0	0	0	2	4	2	0	0	0	0	0	1	3	2	8	10	2	2	0	5	6	0	watering
91	0	0	0	0	0	0	0	0	0	0	0	0	6	4	3	2	2	0	0	2	2	0	0	0	0	0	0	0	0	5	2	phone
378	3	4	4	4	0	0	0	0	0	0	0	0	0	0	0	0	0	0	0	2	3	5	13	47	6	0	0	0	0	44	25	soup
63	0	0	0	0	2	0	0	4	0	0	0	0	0	2	2	2	0	0	0	1	1	0	0	0	0	0	0	6	0	2	4	outfit
132	0	0	0	0	0	0	0	0	4	4	0	2	4	4	4	0	0	0	0	0	0	5	7	10	13	2	0	0	11	17	5	kitchen
164	0	1	0	0	0	2	2	0	0	0	0	0	0	0	0	0	0	0	0	1	0	1	1	21	0	0	0	0	0	27	9	medicines
225	0	0	0	0	0	0	0	0	0	0	0	0	0	0	0	0	2	0	0	33	2	1	1	1	0	0	0	0	0	11	12	'birthday card'
477	0	0	0	0	0	0	0	0	23	0	0	0	16	17	2	1	0	0	0	1	1	0	0	0	0	0	0	0	0	32	34	DVD
56	2	0	0	0	0	0	0	0	0	0	0	0	0	4	4	2	0	0	0	1	0	5	5	8	11	0	0	0	5	2	3	watering
186	0	0	0	0	0	0	0	2	6	4	0	0	0	14	23	12	0	0	0	11	16	0	0	0	0	0	0	0	0	13	14	phone
253	0	8	4	4	0	0	0	0	0	0	0	0	0	0	0	0	0	0	0	2	2	2	9	30	2	0	0	0	2	22	20	soup
43	0	0	0	0	2	0	0	4	0	0	0	0	3	5	2	2	2	0	0	1	2	0	0	0	0	0	0	2	0	5	2	outfit
460	0	0	0	0	0	0	0	6	10	2	2	0	2	4	4	7	4	10	2	8	8	9	11	20	18	10	0	4	15	0	4	kitchen
195	0	1	0	0	0	2	2	0	0	0	0	0	0	0	1	1	0	0	0	0	0	1	1	10	0	0	0	0	0	0	2	medicines
349	0	0	0	0	0	0	0	0	0	0	0	0	0	0	2	39	0	0	0	0	0	0	0	0	0	0	0	0	0	0	5	'birthday card'
595	0	0	0	0	0	0	0	0	18	2	0	6	14	29	3	3	0	0	0	0	0	1	1	1	0	0	0	0	0	0	32	DVD
54	0	0	0	0	0	0	0	0	0	0	0	0	2	4	5	2	0	0	0	0	0	6	5	8	9	0	0	0	5	0	0	watering
198	0	0	0	0	0	0	0	0	0	0	0	8	7	3	11	8	0	0	0	0	0	0	0	0	0	0	0	0	0	0	3	phone
449	0	4	0	0	0	0	0	0	0	0	0	0	0	0	0	0	0	0	0	1	4	2	4	58	10	0	0	0	4	0	24	soup
101	0	0	0	0	1	0	0	6	0	0	0	0	0	15	6	8	0	0	0	1	1	0	0	0	0	0	4	6	0	0	1	outfit
198	0	0	0	0	0	0	0	0	4	2	0	0	0	4	4	2	0	2	2	6	5	13	11	13	16	2	0	0	16	20	2	kitchen
404	0	1	0	0	0	2	2	0	0	0	0	0	0	0	0	0	0	0	0	0	0	0	1	7	0	0	0	0	0	42	7	medicines
173	0	0	0	0	0	0	0	0	0	0	0	0	0	0	0	0	0	0	0	31	0	0	0	0	0	0	0	0	0	4	1	'birthday card'
428	0	0	0	0	0	0	0	0	17	0	0	0	4	7	2	1	0	0	0	1	1	0	0	0	0	0	0	0	0	28	21	DVD
54	0	0	0	0	0	0	0	2	0	0	0	0	2	4	2	0	0	0	0	0	1	4	2	8	9	2	2	0	5	2	0	watering
127	0	0	0	0	0	0	0	0	0	0	0	0	0	0	3	0	0	0	0	26	10	0	0	0	0	0	0	0	0	10	2	phone
223	0	6	0	0	0	0	0	0	0	0	0	0	0	0	0	0	0	0	0	1	1	1	6	32	4	0	0	0	2	14	8	soup
39	0	0	0	0	1	0	0	4	0	0	0	0	1	3	3	3	0	0	0	1	1	0	0	0	0	0	0	2	0	0	0	outfit
263	0	0	0	0	0	0	0	0	0	0	0	0	0	0	4	0	0	4	4	8	8	7	4	10	22	6	0	0	11	23	4	kitchen
280	0	1	0	0	0	2	2	0	0	0	0	0	0	0	0	0	0	0	0	0	0	1	1	18	0	0	0	0	0	15	12	medicines
213	0	0	0	0	0	0	0	0	0	0	0	0	0	1	1	1	0	0	0	21	6	0	0	0	0	0	0	0	0	21	0	'birthday card'
618	0	0	0	0	0	0	0	2	39	0	0	0	0	14	6	4	0	0	0	2	2	0	0	0	0	0	0	0	0	58	41	DVD
63	0	0	0	0	0	0	0	2	0	0	0	0	2	4	2	0	0	0	0	0	0	2	2	7	11	3	2	2	5	6	7	watering
118	0	0	0	0	0	0	0	0	0	0	0	0	0	0	3	4	0	0	0	4	4	0	0	0	0	0	0	0	0	6	7	phone
239	0	4	0	0	0	0	0	0	0	0	0	0	0	6	4	4	0	0	0	0	1	6	10	25	2	0	0	0	0	17	30	soup
64	0	0	0	0	0	0	0	9	0	0	0	0	0	3	2	0	0	0	0	0	0	0	0	0	0	0	0	9	0	10	9	outfit
395	0	0	0	0	0	0	0	2	10	4	2	2	4	2	2	2	0	4	2	6	7	6	10	23	23	8	2	2	13	36	3	kitchen
190	0	1	0	0	0	2	2	0	0	0	0	0	0	0	0	0	0	0	0	0	0	1	1	21	0	0	0	0	0	11	5	medicines
273	0	0	0	0	0	0	0	0	1	0	0	0	0	1	1	1	2	0	0	31	1	0	0	0	0	0	0	0	0	15	4	'birthday card'
397	0	0	0	0	0	0	0	0	13	0	0	0	0	1	0	0	0	0	0	0	0	0	0	0	0	0	0	0	0	25	18	DVD
79	6	0	0	0	0	0	0	0	2	0	0	0	4	4	4	4	0	0	0	0	0	5	6	8	9	0	0	0	8	7	0	watering
122	0	0	0	0	0	0	0	4	6	6	2	0	0	9	9	8	0	4	4	4	6	2	0	0	0	0	0	0	0	0	2	phone
482	4	4	4	4	0	0	0	4	0	0	0	0	0	2	2	0	0	0	0	0	1	6	14	61	12	2	2	4	12	20	15	soup
37	0	0	0	0	1	0	0	5	1	0	0	0	0	1	1	2	0	0	0	0	0	0	0	0	0	0	2	5	0	0	0	outfit
268	0	0	0	0	0	0	0	2	6	6	4	2	4	4	4	0	0	2	2	4	8	7	9	10	16	2	0	0	13	0	1	kitchen
152	0	1	0	0	0	0	4	0	0	0	0	0	0	0	0	0	0	0	0	0	1	1	1	6	0	0	0	0	0	0	1	medicines
256	0	0	0	0	0	0	0	0	0	0	0	0	0	0	0	0	0	0	0	39	15	1	0	0	0	0	0	0	0	0	0	'birthday card'
478	0	0	0	0	0	0	0	0	46	0	0	0	2	19	5	1	0	0	0	0	1	0	0	0	0	0	0	0	0	0	22	DVD
41	0	0	0	0	0	0	0	0	0	0	0	0	0	2	4	2	0	0	0	0	0	5	4	8	8	0	0	0	5	0	0	watering
104	0	0	0	0	0	0	0	0	0	0	0	0	4	4	7	4	0	0	0	0	2	0	0	0	0	0	0	0	0	0	6	phone
253	0	8	4	4	0	0	0	0	0	0	0	0	0	0	0	0	0	0	0	1	6	5	9	35	4	4	0	0	0	0	17	soup
76	0	0	0	0	1	0	0	5	0	0	0	0	6	9	4	5	0	0	0	0	1	0	0	0	0	0	0	10	0	0	1	outfit
506	0	0	0	0	0	0	0	6	27	11	2	4	4	10	8	2	0	8	4	15	13	12	10	14	18	8	0	2	13	0	6	kitchen
191	0	0	0	0	0	2	3	0	0	0	0	0	0	0	0	0	0	0	0	0	1	1	1	30	0	0	0	0	0	0	0	medicines
323	0	0	0	0	0	0	0	0	0	0	0	0	0	0	0	0	0	0	0	27	16	0	0	0	0	0	0	0	0	0	2	'birthday card'
611	0	0	0	0	0	0	0	8	45	4	0	6	46	25	10	2	0	0	0	0	2	0	0	0	0	0	0	0	0	0	24	DVD
64	0	0	0	0	0	0	0	0	4	0	0	0	0	2	4	4	0	0	0	0	0	5	6	8	10	0	0	0	5	0	2	watering
138	0	0	0	0	0	0	0	0	0	0	0	0	24	4	11	4	9	0	0	0	4	1	0	0	0	0	0	0	0	0	5	phone
271	0	1	2	3	0	0	0	0	0	0	0	0	0	0	0	0	0	0	0	1	3	3	7	46	4	2	0	0	2	0	8	soup
183	0	0	0	0	1	0	0	8	0	0	0	0	4	14	8	8	0	0	0	0	0	0	0	0	0	0	4	18	0	0	7	outfit
281	0	0	0	0	0	0	0	2	2	0	0	0	2	4	2	0	0	2	0	12	14	5	6	7	18	5	2	2	5	28	4	kitchen
216	0	1	0	0	0	2	4	0	0	0	0	0	0	1	0	0	0	0	0	0	0	1	1	12	0	0	0	0	0	29	1	medicines
285	0	0	0	0	0	0	0	0	0	0	0	0	0	1	1	1	0	0	0	21	2	0	0	0	0	0	0	0	0	13	7	'birthday card'
622	0	0	0	0	0	0	0	0	39	0	0	0	8	8	0	0	0	0	0	0	0	0	0	0	0	0	0	0	0	48	26	DVD
62	6	0	0	0	0	0	0	0	0	0	0	0	2	4	4	0	0	0	0	0	0	6	5	12	11	0	0	0	5	11	3	watering
181	0	0	0	0	0	0	0	0	2	0	0	0	6	10	7	6	0	0	0	0	0	0	0	0	0	0	0	0	0	11	2	phone
275	4	4	0	4	0	0	0	0	0	0	0	0	0	0	0	0	0	0	0	0	1	2	6	39	2	0	0	0	2	21	14	soup
40	0	0	0	0	0	0	0	4	1	0	0	0	1	3	0	0	0	0	0	0	0	0	0	0	0	0	0	6	0	3	0	outfit
395	0	0	0	0	0	0	0	6	12	12	0	6	10	4	4	8	8	16	14	10	10	8	8	19	20	4	0	8	28	0	0	kitchen
313	0	1	0	0	0	2	2	0	0	0	0	0	0	0	0	0	0	0	0	0	0	2	4	86	0	0	0	0	0	0	0	medicines
270	0	0	0	0	0	0	0	0	0	0	0	0	0	0	0	0	4	0	0	37	0	0	0	0	0	0	0	0	0	0	0	'birthday card'
656	0	0	0	0	0	0	0	12	117	0	0	0	0	21	6	3	0	0	0	0	0	0	0	0	0	2	4	8	0	0	0	DVD
59	0	0	0	0	0	0	0	0	0	0	0	0	0	4	4	4	0	0	0	0	0	4	4	6	12	0	0	0	7	0	0	watering
231	0	0	0	0	0	0	0	0	0	0	0	0	0	0	9	9	0	0	0	8	5	4	0	0	0	0	0	0	0	0	0	phone
481	0	1	4	4	0	0	0	0	0	0	0	0	0	0	0	0	0	0	4	3	3	2	11	83	10	0	0	0	4	0	0	soup
194	0	0	0	0	1	0	0	18	4	0	0	0	6	8	9	9	2	0	0	0	9	6	0	0	0	1	12	18	0	0	0	outfit
262	0	0	0	0	0	0	0	4	8	4	2	2	6	2	2	0	0	0	2	5	6	4	4	8	14	4	2	2	9	23	3	kitchen
287	0	0	0	0	0	0	0	0	0	0	0	0	0	0	0	0	0	0	0	31	0	0	0	0	0	0	0	0	0	36	13	'birthday card'
373	0	0	0	0	0	0	0	0	9	0	0	0	6	9	2	1	0	0	0	1	1	0	0	0	0	0	0	0	0	14	43	DVD
50	0	0	0	0	0	0	0	0	0	0	0	0	2	4	4	2	0	0	0	1	0	5	6	12	6	0	0	0	5	0	2	watering
82	0	0	0	0	0	0	0	2	0	0	0	0	0	4	5	4	0	0	0	1	7	8	8	6	6	2	2	2	2	2	8	phone
77	0	0	0	0	0	0	0	4	0	0	0	0	0	2	4	1	0	0	0	1	1	0	0	0	0	0	4	10	0	1	6	outfit
171	0	0	0	0	0	0	0	0	2	2	0	0	2	6	4	2	0	2	2	4	6	4	7	18	18	2	0	0	9	0	13	kitchen
187	0	1	0	0	0	2	1	0	0	0	0	0	0	0	0	0	0	0	0	0	0	1	1	0	0	0	0	0	0	0	20	medicines
170	0	0	0	0	0	0	0	0	0	0	0	0	0	0	0	0	0	0	0	21	2	0	0	0	0	0	0	0	0	0	3	'birthday card'
527	0	0	0	0	0	0	0	0	112	0	0	0	0	4	2	2	0	0	0	0	1	0	0	0	0	0	0	0	0	0	34	DVD
48	0	0	0	0	0	0	0	0	0	0	0	0	0	2	4	2	0	0	0	0	0	5	4	12	8	0	0	0	5	0	2	watering
208	0	0	1	0	0	0	0	0	1	0	0	0	0	1	23	0	0	0	0	0	0	1	1	0	0	0	0	0	0	0	5	phone
172	0	4	2	0	0	0	0	0	0	0	0	0	0	0	0	0	0	0	0	1	1	2	4	22	4	2	0	0	0	0	9	soup
50	0	0	0	0	0	0	0	4	0	0	0	0	0	2	3	1	0	0	0	0	1	0	0	0	0	0	2	4	0	0	0	outfit
405	0	0	0	0	0	0	0	2	6	2	4	2	8	6	4	0	0	2	0	6	6	5	7	11	16	0	0	0	21	18	21	kitchen
293	0	1	0	0	0	2	2	0	0	0	0	0	0	0	0	0	0	0	0	0	0	0	0	6	0	0	0	0	0	10	12	medicines
730	0	0	0	0	0	0	0	0	62	0	0	0	0	2	1	0	0	0	0	0	0	1	0	0	0	0	0	0	0	42	88	DVD
77	2	0	0	0	0	0	0	0	0	0	0	0	2	4	4	2	0	0	0	0	0	4	4	10	10	0	0	0	5	0	9	watering
104	0	0	0	0	0	0	0	0	0	0	0	0	0	4	5	4	0	0	0	0	0	0	0	0	0	0	0	0	0	1	14	phone
676	2	6	4	4	0	0	0	0	0	0	0	0	0	0	11	0	0	0	0	0	1	9	7	38	2	0	0	0	2	26	69	soup
60	0	0	0	0	1	0	0	4	0	0	0	0	0	3	1	2	0	0	0	0	0	0	0	0	0	0	0	4	0	9	5	outfit
238	0	0	0	0	0	0	0	4	2	0	0	2	4	6	5	4	0	2	0	2	4	6	6	15	14	4	0	0	5	7	10	kitchen
218	0	1	0	0	0	2	2	0	0	0	0	0	0	0	0	0	0	0	0	0	0	1	1	1	0	0	0	0	0	25	1	medicines
286	0	0	0	0	0	0	0	0	0	0	0	0	0	0	0	0	0	0	0	35	2	0	0	0	0	0	0	0	0	12	15	'birthday card'
400	0	0	0	0	0	0	0	0	15	0	0	0	4	11	2	10	0	0	0	0	0	0	0	0	0	0	0	0	0	38	21	DVD
76	3	0	0	0	0	0	0	0	4	4	0	0	2	4	4	4	0	0	0	0	0	6	4	10	11	0	0	0	5	10	0	watering
144	0	0	0	0	0	0	0	0	0	0	0	0	0	0	19	16	0	0	0	0	0	0	0	0	0	0	0	0	0	8	6	phone
318	3	4	4	4	0	0	0	0	0	0	0	0	0	0	3	2	0	0	0	1	4	7	13	41	4	0	0	0	0	26	27	soup
98	0	0	0	0	0	0	0	4	0	0	0	0	2	5	2	1	0	0	0	0	0	0	0	0	0	0	6	2	0	0	8	outfit
156	0	0	0	0	0	0	0	0	0	0	0	0	0	0	0	0	0	0	0	0	0	3	6	18	18	4	0	0	13	0	7	kitchen
144	0	1	0	0	0	2	4	0	0	0	0	0	0	0	0	0	0	0	0	0	1	1	1	4	0	0	0	0	0	6	3	medicines
170	0	0	0	0	0	0	0	0	0	0	0	0	0	0	0	0	0	0	0	17	2	0	0	0	0	0	0	0	0	12	0	'birthday card'
481	0	0	0	0	0	0	0	0	25	0	0	0	0	16	7	9	0	0	0	0	1	0	0	0	0	0	0	0	0	24	15	DVD
72	0	0	0	0	0	0	0	0	0	0	0	0	0	4	4	2	0	0	0	0	1	6	6	12	13	0	0	0	5	0	1	watering
105	0	0	0	0	0	0	0	0	1	0	0	0	2	6	7	4	0	0	0	0	0	0	0	0	0	0	0	0	0	0	0	phone
173	0	6	0	0	0	0	0	0	0	0	0	0	0	0	0	0	0	0	0	2	2	6	10	20	4	0	0	0	0	18	5	soup
56	0	0	0	0	0	0	0	6	0	0	0	0	0	4	4	0	0	0	0	0	0	0	0	0	0	0	0	10	0	3	0	outfit
235	0	0	0	0	0	0	0	4	4	0	0	0	2	3	2	2	0	2	4	4	9	8	6	11	13	4	0	0	11	0	16	kitchen
149	0	1	0	0	0	2	2	0	0	0	0	0	0	1	1	0	0	0	0	0	0	1	1	12	0	0	0	0	0	0	6	medicines
173	0	0	0	0	0	0	0	0	0	0	0	0	0	1	1	1	0	0	0	19	4	0	0	0	0	0	0	0	0	0	3	'birthday card'
513	0	0	0	0	0	0	0	0	9	0	0	0	8	16	1	1	0	0	0	0	0	0	0	0	0	0	0	0	0	0	26	DVD
49	0	0	0	0	0	0	0	0	4	0	0	0	0	5	5	2	0	0	0	0	0	6	5	11	10	0	0	0	5	0	4	watering
117	0	0	0	0	0	0	0	0	0	0	0	0	5	8	5	2	0	0	0	0	0	0	0	0	0	0	0	0	0	0	1	phone
411	0	4	0	0	0	0	0	0	0	0	0	0	0	1	0	0	0	0	0	1	2	3	7	62	8	2	0	0	4	0	11	soup
83	0	0	0	0	2	0	0	4	2	0	0	0	2	5	0	0	0	0	0	0	0	0	0	0	0	0	0	4	0	0	0	outfit
149	0	0	0	0	0	0	0	2	2	0	0	0	2	6	4	0	0	0	0	0	4	5	6	11	12	0	0	0	9	0	2	kitchen
157	0	0	0	0	0	2	2	0	0	0	0	0	0	0	0	0	0	0	0	0	0	0	0	4	0	0	0	0	0	0	1	medicines
188	0	0	0	0	0	0	0	0	0	0	0	0	0	0	0	0	0	0	0	10	9	0	0	0	0	0	0	0	0	0	2	'birthday card'
424	0	0	0	0	0	0	0	2	24	0	0	0	2	10	4	0	0	0	0	0	2	0	0	0	0	0	0	0	0	0	21	DVD
51	0	0	0	0	0	0	0	0	0	0	0	0	0	2	4	4	0	0	0	0	0	5	5	12	8	0	0	0	6	0	1	watering
127	0	0	0	0	0	0	0	0	0	0	0	0	0	0	25	12	0	0	0	0	1	0	0	0	0	0	0	0	0	0	0	phone
274	0	1	2	3	0	0	0	0	0	0	0	0	0	0	0	0	0	0	0	1	2	2	4	34	2	0	0	0	2	0	10	soup
56	0	0	0	0	1	0	0	4	0	0	0	0	1	3	3	1	0	0	0	0	0	0	0	0	0	0	2	4	0	0	0	outfit
221	0	0	0	0	0	0	0	0	4	2	0	0	0	4	4	4	0	0	0	0	2	6	5	16	15	0	0	0	5	14	4	kitchen
380	0	1	0	0	0	3	2	0	0	0	0	0	0	0	0	0	0	0	0	0	0	1	1	14	0	0	0	0	0	21	14	medicines
334	0	0	0	0	0	0	0	0	0	0	0	0	0	0	0	0	0	0	0	6	2	0	0	0	0	0	0	0	0	22	10	'birthday card'
534	0	0	0	0	0	0	0	6	49	0	0	0	2	7	1	1	0	0	0	0	1	0	0	0	0	0	4	4	0	43	27	DVD
103	8	0	0	0	0	0	0	4	0	0	0	0	2	2	0	0	0	0	0	0	1	2	2	10	14	4	4	4	5	8	4	watering
267	0	0	0	0	0	0	0	0	41	0	0	0	0	4	3	2	0	0	0	1	2	0	0	0	0	0	0	0	0	15	8	phone
129	3	3	0	0	0	0	0	0	0	0	0	0	0	0	0	0	0	0	0	8	8	8	8	10	0	0	0	0	0	4	2	soup
121	0	0	0	0	0	0	0	8	0	0	0	0	0	8	8	3	0	0	0	2	1	0	0	0	0	0	2	12	0	19	2	outfit
204	0	0	0	0	0	0	0	0	4	2	0	0	0	2	4	2	0	2	0	5	6	7	7	14	11	2	0	0	15	20	7	kitchen
171	0	1	0	0	0	2	2	0	0	0	0	0	0	0	0	0	0	0	0	1	0	1	1	2	0	0	0	0	0	13	4	medicines
179	1	0	0	0	0	0	0	0	0	0	0	0	0	0	0	0	0	0	0	17	0	0	0	0	0	0	0	0	0	20	6	'birthday card'
585	2	0	0	0	0	0	0	0	25	0	0	0	6	5	2	1	0	0	0	0	1	0	0	0	0	0	0	0	0	26	52	DVD
44	2	0	0	0	0	0	0	0	0	0	0	0	1	2	4	3	0	0	0	1	0	3	3	9	8	0	0	0	4	1	3	watering
8	0	0	0	0	0	0	0	0	0	0	0	0	0	0	2	0	0	0	0	2	2	0	0	0	0	0	0	0	0	0	2	phone
285	5	2	0	0	0	0	0	0	0	0	0	0	0	0	0	0	0	0	0	2	2	3	7	24	4	4	0	0	2	4	24	soup
70	0	0	0	0	0	0	0	7	0	0	0	0	3	7	2	1	0	0	0	1	1	0	0	0	0	0	0	8	0	6	1	outfit
193	0	0	0	0	0	0	0	0	0	0	0	0	0	0	0	0	0	0	0	4	6	5	5	24	18	4	0	0	7	0	5	kitchen
227	0	1	0	0	0	1	2	0	0	0	0	0	0	0	0	0	0	0	0	0	0	1	1	2	0	0	0	0	0	0	8	medicines
251	0	0	0	0	0	0	0	0	0	0	0	0	0	0	1	0	0	0	0	15	4	0	0	0	0	0	0	0	0	0	4	'birthday card'
578	0	0	0	0	0	0	0	0	39	0	0	0	0	3	2	1	0	0	0	1	0	0	0	0	0	0	0	0	0	0	27	DVD
69	0	0	0	0	0	0	0	0	0	0	0	0	2	2	5	2	0	0	0	0	0	5	6	13	10	0	0	0	5	0	2	watering
134	0	0	0	0	0	0	0	0	2	0	0	0	0	6	5	4	0	0	0	0	0	0	0	0	0	0	0	0	0	0	2	phone
540	0	6	0	0	0	0	0	0	0	0	0	0	0	0	0	0	0	0	0	0	0	2	4	37	4	4	0	0	0	0	23	soup
170	0	0	0	0	1	0	0	8	0	0	0	0	0	3	4	2	0	0	0	0	0	0	0	0	0	0	4	10	0	0	1	outfit
282	0	0	0	0	0	0	0	0	4	0	2	2	2	8	4	4	0	10	6	12	0	4	8	12	34	0	0	0	35	0	0	kitchen
97	0	0	0	0	0	0	0	0	4	0	0	0	0	4	4	4	0	0	0	0	0	4	4	6	7	0	0	0	10	0	0	watering
168	0	0	0	0	0	0	0	1	0	0	0	0	0	1	2	2	0	0	2	4	0	0	0	0	0	0	0	0	0	0	0	phone
137	0	0	0	0	1	0	0	4	2	0	0	0	0	1	0	0	0	0	0	0	0	0	0	0	0	0	18	6	0	0	0	outfit
136	0	0	0	0	0	0	0	6	4	2	0	4	0	0	2	0	0	0	0	0	0	2	6	9	0	8	2	4	17	0	0	kitchen
413	0	0	0	0	0	0	0	0	0	0	0	0	0	0	0	0	37	0	0	0	0	0	0	0	0	0	0	0	0	0	0	'birthday card'
605	0	0	0	0	0	0	0	0	80	0	0	0	0	0	2	0	0	0	0	0	0	0	0	0	0	0	0	0	0	0	0	DVD
75	0	0	0	0	0	0	0	0	0	0	0	4	0	0	4	0	0	2	0	0	0	4	4	7	0	0	0	0	11	0	0	watering
234	0	0	0	0	0	0	0	0	0	0	0	0	0	0	1	0	14	0	0	0	0	1	1	0	0	0	0	0	0	0	0	phone
122	0	0	0	0	2	0	0	8	0	0	0	0	0	0	8	0	2	0	0	0	0	0	0	0	0	0	8	8	0	0	0	outfit
378	0	0	0	0	0	0	0	4	8	4	2	6	10	4	4	4	2	4	2	6	6	4	11	12	14	2	0	2	11	0	9	kitchen
169	0	1	0	0	0	2	2	0	0	0	0	0	0	0	0	0	0	0	0	0	1	1	1	16	0	0	0	0	0	0	3	medicines
397	0	0	0	0	0	0	0	0	0	0	0	0	2	2	4	2	2	0	0	34	8	1	1	1	0	0	0	0	0	0	5	'birthday card'
441	0	0	0	0	0	0	0	0	15	0	0	0	8	13	4	1	0	0	0	1	1	0	0	0	0	0	0	0	0	0	21	DVD
97	0	0	0	0	0	0	0	0	0	0	0	0	0	0	8	6	0	0	0	1	1	0	0	0	0	0	0	0	0	0	5	phone
456	0	4	0	0	0	0	0	0	0	0	0	0	0	0	0	0	0	0	0	0	0	4	14	39	2	0	0	0	2	0	27	soup
148	0	0	0	0	0	0	0	13	0	0	0	0	5	5	3	0	2	0	0	0	1	0	0	0	0	0	4	9	0	0	6	outfit
191	0	0	0	0	0	0	0	2	2	0	0	4	4	6	4	2	0	0	0	3	7	5	5	12	18	8	0	0	7	15	4	kitchen
120	0	1	0	0	0	2	2	0	0	0	0	0	0	0	0	0	0	0	0	1	1	1	1	3	0	0	0	0	0	11	2	medicines
166	0	0	0	0	0	0	0	0	0	0	0	0	0	0	0	0	2	0	0	25	0	0	0	0	0	0	0	0	0	12	2	'birthday card'
397	0	0	0	0	0	0	0	0	15	0	0	0	6	7	3	1	0	0	0	2	2	0	0	0	0	0	0	0	0	6	27	DVD
61	0	0	0	0	0	0	0	0	0	0	0	0	2	4	4	4	0	0	0	1	0	5	6	8	10	0	0	0	5	0	2	watering
123	0	0	0	0	0	0	0	0	0	0	0	0	0	0	0	0	0	0	0	13	4	0	0	0	0	0	0	0	0	2	10	phone
313	0	4	4	10	0	0	0	0	0	0	0	0	0	0	0	0	0	0	0	2	3	3	7	45	6	2	0	0	2	10	35	soup
36	0	0	0	0	1	0	0	4	0	0	0	0	0	5	2	4	0	0	0	1	2	0	0	0	0	0	2	4	0	0	1	outfit
238	0	0	0	0	0	0	0	4	2	6	2	0	2	6	6	2	0	2	0	4	12	4	8	18	28	6	0	0	9	0	6	kitchen
180	0	1	0	0	0	2	2	0	0	0	0	0	0	0	0	0	0	0	0	0	1	1	1	8	0	0	0	0	0	0	1	medicines
256	0	0	0	0	0	0	0	0	0	0	0	0	0	0	0	0	0	0	0	23	1	0	0	0	0	0	0	0	0	0	7	'birthday card'
482	0	0	0	0	0	0	0	4	19	0	0	0	0	26	7	7	0	0	0	2	2	0	0	0	0	0	0	0	0	0	26	DVD
50	0	0	0	0	0	0	0	2	0	0	0	0	0	2	2	0	0	0	0	0	0	2	2	6	10	2	2	2	5	0	0	watering
147	0	0	0	0	0	0	0	0	0	0	0	0	4	4	3	0	0	0	0	0	1	0	0	0	0	0	0	0	0	0	1	phone
369	0	6	0	0	0	0	0	0	0	0	0	0	0	0	0	0	0	0	0	5	5	5	8	21	4	0	0	0	4	0	15	soup
72	0	0	0	0	0	0	0	6	0	0	0	0	0	2	4	1	0	0	0	0	2	0	0	0	0	0	2	12	0	0	2	outfit
202	1	0	0	0	0	0	0	2	2	0	0	2	4	6	4	4	0	2	2	4	5	5	5	10	15	3	0	0	11	4	7	kitchen
152	0	1	0	0	0	4	2	0	0	0	0	0	0	0	0	0	0	0	0	1	1	1	1	22	0	0	0	0	0	3	4	medicines
277	0	0	0	0	0	0	0	0	0	0	0	0	0	0	0	0	0	0	0	23	0	0	0	0	0	0	0	0	0	4	12	'birthday card'
495	0	0	0	0	0	0	0	0	9	0	0	0	4	7	1	1	0	0	0	1	1	0	0	0	0	0	0	0	2	15	25	DVD
67	4	0	0	0	0	0	0	0	0	0	0	0	4	4	4	4	0	0	0	0	1	5	5	11	11	0	0	0	5	5	2	watering
110	0	0	0	0	0	0	0	0	0	0	0	0	0	0	5	2	0	0	0	2	4	0	0	0	0	0	0	0	2	4	5	phone
383	3	4	4	4	0	0	0	0	0	0	0	0	0	0	0	0	0	0	0	1	2	2	6	48	2	0	0	0	2	19	12	soup
35	0	0	0	0	0	0	0	4	0	0	0	0	3	3	3	1	0	0	0	1	1	0	0	0	0	0	0	4	0	2	3	outfit
276	0	0	0	0	0	0	0	4	0	2	2	4	4	6	8	2	0	2	4	4	4	8	4	11	16	21	4	4	9	8	15	kitchen
358	0	1	0	0	0	2	2	0	0	0	0	0	0	0	0	0	0	0	0	0	0	1	1	12	0	0	0	0	0	29	19	medicines
278	0	0	0	0	0	0	0	0	0	0	0	0	0	1	2	1	0	0	0	27	3	0	0	0	0	0	0	0	0	28	8	'birthday card'
564	0	0	0	0	0	0	0	0	18	0	0	0	2	13	0	18	0	0	0	0	0	0	0	0	0	0	0	0	0	43	46	DVD
115	3	0	0	0	0	0	0	0	0	0	0	0	6	6	4	2	0	0	0	0	0	5	5	8	10	0	0	0	7	13	13	watering
163	0	0	0	0	0	0	0	0	0	0	0	0	0	4	3	14	0	0	0	0	0	0	0	0	0	0	0	0	0	6	22	phone
621	15	10	4	6	0	0	0	0	0	0	0	0	0	0	1	0	0	0	0	2	2	8	15	75	5	0	0	0	2	56	70	soup
107	0	0	0	0	0	0	0	4	0	0	0	0	1	3	2	0	0	0	0	0	0	0	0	0	0	0	4	6	0	11	14	outfit
144	0	0	0	0	0	0	0	0	0	2	0	0	2	4	4	4	0	0	0	2	4	5	2	10	13	0	0	0	11	12	7	kitchen
187	0	8	0	0	0	2	2	0	0	0	0	0	0	0	0	0	0	0	0	1	1	2	7	9	4	0	0	0	0	2	11	medicines
147	0	0	0	0	0	0	0	0	0	0	0	0	0	0	0	0	0	0	0	17	0	0	0	0	0	0	0	0	0	16	9	'birthday card'
651	0	0	0	0	0	0	0	4	37	0	0	0	8	7	3	4	0	0	0	2	3	0	0	0	0	0	4	4	0	40	52	DVD
61	2	0	0	0	0	0	0	0	0	0	0	0	0	2	4	0	0	0	0	0	1	5	5	11	10	0	0	0	5	3	3	watering
200	0	0	0	0	0	0	0	0	14	16	6	0	0	16	17	6	0	0	6	7	19	2	0	0	0	0	0	0	0	5	6	phone
253	0	2	0	10	0	0	0	6	0	0	0	0	0	0	0	0	0	0	0	0	1	0	2	23	4	4	6	4	0	14	13	soup
56	0	0	0	0	1	0	0	4	2	4	0	2	0	1	3	2	0	0	0	1	1	0	0	0	0	0	8	4	0	8	4	outfit
267	0	0	0	0	0	0	0	6	10	4	2	2	4	4	4	4	0	4	2	4	9	6	9	21	17	5	0	0	16	0	1	kitchen
189	0	0	0	0	0	2	2	0	0	0	0	0	0	0	0	0	0	0	0	0	1	1	1	9	0	0	0	0	0	0	1	medicines
255	0	0	0	0	0	0	0	0	0	0	0	0	0	0	0	0	0	0	0	41	17	0	0	0	0	0	0	0	0	0	2	'birthday card'
526	0	0	0	0	0	0	0	0	20	2	0	0	8	6	2	1	12	0	0	0	2	0	0	0	0	0	0	0	0	0	30	DVD
64	0	0	0	0	0	0	0	0	0	0	0	0	0	3	4	4	0	0	0	0	1	6	5	8	9	0	0	0	5	0	0	watering
97	0	0	0	0	0	0	0	0	0	0	0	0	6	4	6	1	8	0	0	1	2	0	0	0	0	0	0	0	0	0	2	phone
353	0	3	2	2	0	0	0	0	0	0	0	0	0	0	0	0	0	0	0	1	7	8	15	54	4	0	0	0	0	0	10	soup
60	0	0	0	0	0	0	0	4	0	0	0	0	0	3	4	5	0	0	0	0	2	0	0	0	0	0	0	4	0	0	1	outfit
422	0	0	0	0	0	0	0	4	6	6	4	4	8	6	4	4	2	2	0	8	12	7	7	10	17	4	0	0	9	56	9	kitchen
262	6	1	0	0	0	2	2	0	0	0	0	0	0	0	0	0	0	0	0	0	0	1	1	22	2	0	0	0	2	33	3	medicines
506	0	0	0	0	0	0	0	0	1	0	0	0	0	1	1	1	0	0	0	77	6	0	0	0	0	0	0	0	0	63	19	'birthday card'
528	0	0	0	0	0	0	0	0	36	0	0	0	4	7	4	3	0	0	0	0	1	0	0	0	0	0	0	0	0	70	29	DVD
78	3	0	0	0	0	0	0	2	2	0	0	0	0	2	2	2	0	0	0	0	0	2	2	10	10	2	2	2	5	8	2	watering
204	0	0	0	0	0	0	0	0	2	0	0	0	0	9	15	6	0	0	0	0	10	0	0	0	0	0	0	0	0	12	4	phone
511	3	4	4	6	0	0	0	0	0	0	0	0	0	0	0	0	0	0	0	0	1	1	8	51	6	0	0	0	6	58	21	soup
189	0	0	0	0	1	0	0	4	1	0	0	0	0	2	4	0	0	0	0	0	0	0	0	0	0	0	8	5	0	19	6	outfit
115	0	0	0	0	0	0	0	0	2	2	0	0	2	4	4	6	0	2	4	5	4	5	6	12	15	2	0	0	7	10	2	kitchen
174	0	1	0	0	0	2	2	0	0	0	0	0	0	0	0	1	0	0	0	0	0	1	1	9	0	0	0	0	0	16	3	medicines
175	0	0	0	0	0	0	0	0	0	0	0	0	0	1	1	1	2	0	0	28	3	0	0	0	0	0	0	0	0	19	3	'birthday card'
409	0	0	0	0	0	0	0	0	6	0	0	0	6	9	2	10	4	0	0	0	0	0	0	0	0	0	0	0	0	35	20	DVD
60	2	0	0	0	0	0	0	0	0	0	0	0	2	2	5	0	0	0	0	0	0	6	6	15	5	0	0	0	5	6	5	watering
109	0	0	0	0	0	0	0	0	8	4	0	0	2	19	21	16	0	0	0	2	2	0	0	0	0	0	0	0	0	11	3	phone
244	3	6	4	0	0	0	0	0	0	0	0	0	1	1	0	0	0	0	0	1	2	3	9	31	10	0	0	0	8	27	16	soup
72	0	0	0	0	2	0	0	4	0	0	0	0	2	4	0	0	0	0	0	0	0	0	0	0	0	0	0	4	0	5	0	outfit
134	0	0	0	0	0	0	0	0	0	0	0	0	0	0	0	0	0	2	0	6	8	5	7	14	14	4	0	0	9	19	0	kitchen
144	0	2	0	0	0	2	2	0	0	0	0	0	0	0	0	0	0	0	0	0	1	2	2	22	0	0	0	0	0	15	4	medicines
183	0	0	0	0	0	0	0	0	0	0	0	0	0	0	0	17	2	0	0	0	0	0	0	0	0	0	0	0	0	22	4	'birthday card'
408	0	0	0	0	0	0	0	0	13	0	0	0	18	11	2	1	0	0	0	0	1	0	0	0	0	0	0	0	0	47	24	DVD
50	2	0	0	0	0	0	0	0	0	0	0	0	2	4	4	4	0	0	0	0	1	6	6	8	6	0	0	0	5	9	5	watering
80	0	0	0	0	0	0	0	0	0	0	0	0	0	12	13	15	0	0	0	0	8	2	0	0	0	0	0	0	0	4	1	phone
260	2	2	0	4	0	0	0	0	0	0	0	0	0	0	0	0	0	0	0	0	2	2	4	24	4	0	0	0	4	28	18	soup
64	0	0	0	0	1	0	0	4	0	0	0	0	1	3	4	1	0	0	0	0	1	0	0	0	0	0	8	10	0	4	2	outfit
226	0	0	0	0	0	0	0	2	6	7	2	4	2	6	4	2	0	2	0	4	6	4	6	9	14	5	1	0	24	0	12	kitchen
166	0	1	0	0	0	2	2	0	0	0	0	0	0	0	0	0	0	0	0	0	0	1	1	24	0	0	0	0	0	0	5	medicines
157	0	0	0	0	0	0	0	1	0	0	0	0	0	0	0	0	0	0	0	20	10	0	0	0	0	0	1	0	0	0	11	'birthday card'
155	0	0	0	0	0	0	0	0	19	0	0	0	0	3	1	1	0	0	0	0	0	0	0	0	0	0	0	0	0	0	9	DVD
50	2	0	0	0	0	0	0	0	0	0	0	0	2	4	4	2	0	0	0	0	1	6	7	7	10	0	0	0	5	0	4	watering
343	3	4	4	6	0	0	0	0	0	0	0	0	0	1	1	1	0	0	0	2	7	7	11	46	6	0	0	0	4	0	32	soup
66	0	0	0	0	2	0	0	6	2	0	0	0	0	8	6	8	0	0	0	0	1	0	0	0	0	0	0	3	0	0	4	outfit
902	0	0	0	0	0	0	0	8	19	4	2	2	4	2	2	0	0	4	2	4	11	4	20	32	32	13	2	2	13	0	22	kitchen
183	0	2	0	0	0	0	2	0	0	0	0	0	0	0	0	0	0	0	0	0	2	2	2	3	0	0	0	0	0	0	2	medicines
157	0	0	0	0	0	0	0	0	0	0	0	0	0	0	0	0	0	0	0	17	2	0	0	0	0	0	0	0	0	0	2	'birthday card'
498	0	0	0	0	0	0	0	0	33	0	0	0	0	15	3	11	0	0	0	0	1	0	0	0	0	0	0	0	0	0	31	DVD
107	5	2	0	0	0	0	0	0	0	0	0	0	0	0	0	0	0	4	2	4	5	5	8	19	13	0	0	0	9	0	3	watering
214	0	0	0	0	0	0	0	1	1	0	0	0	0	2	5	2	0	0	0	16	10	2	0	0	0	0	0	0	0	0	9	phone
451	4	2	4	10	0	0	0	0	2	0	0	0	0	4	5	3	0	0	0	8	6	7	7	56	2	0	0	0	0	0	20	soup
36	0	0	0	0	2	0	0	3	0	0	0	0	0	3	8	1	0	0	0	0	0	0	0	0	0	0	4	4	0	0	0	outfit
203	0	0	0	0	0	0	0	4	4	4	2	0	0	4	4	0	0	2	2	4	4	7	6	18	18	4	0	0	7	0	8	kitchen
181	0	1	0	0	0	1	1	0	0	0	0	0	0	0	0	0	0	0	0	0	0	0	1	0	0	0	0	0	0	0	5	medicines
154	0	0	0	0	0	0	0	0	0	0	0	0	0	0	0	0	0	0	0	25	2	0	0	0	0	0	0	0	0	0	1	'birthday card'
646	0	0	0	0	0	0	0	0	56	0	0	0	4	8	5	1	0	0	0	0	0	0	0	0	0	0	0	0	0	0	57	DVD
129	3	0	0	0	0	0	0	4	4	2	0	0	0	4	4	2	0	0	0	0	0	5	5	12	17	4	4	4	7	0	10	watering
135	0	0	0	0	0	0	0	0	0	0	0	0	0	0	5	7	0	14	10	4	10	0	0	0	0	0	0	0	0	0	4	phone
315	5	2	0	4	0	0	0	0	0	0	0	0	0	0	0	0	0	0	0	0	0	5	5	32	6	0	0	0	6	0	21	soup
55	0	0	0	0	0	0	0	2	1	0	0	0	3	3	0	0	0	0	0	0	0	0	0	0	0	0	0	4	0	0	0	outfit
188	0	1	0	0	0	2	4	0	0	0	0	0	0	0	0	0	0	0	0	0	0	1	1	8	0	0	0	0	0	10	7	medicines
247	0	0	0	0	0	0	0	0	0	0	0	0	0	0	0	0	0	0	0	18	0	0	0	0	0	0	0	0	0	22	7	'birthday card'
607	0	0	0	0	0	0	0	4	5	4	0	4	5	6	3	1	0	0	0	1	1	0	0	0	4	4	2	4	2	46	32	DVD
46	1	0	0	0	0	0	0	0	0	0	0	0	1	4	4	2	0	0	0	0	0	4	5	4	4	0	0	0	2	0	0	watering
48	0	0	0	0	1	0	0	4	0	0	0	0	0	5	2	2	0	0	0	1	0	0	0	0	0	0	0	4	0	0	0	outfit
260	0	0	0	0	0	0	0	2	4	2	4	2	6	2	2	2	0	2	2	8	4	2	5	8	16	4	2	2	11	14	17	kitchen
248	0	1	0	0	0	4	2	0	0	0	0	0	0	0	0	0	0	0	0	0	1	1	1	14	0	0	0	0	0	4	16	medicines
123	0	0	0	0	0	0	0	0	0	0	0	0	0	0	0	0	0	0	0	23	0	0	0	0	0	0	0	0	0	4	2	'birthday card'
455	0	0	0	0	0	0	0	4	25	0	0	0	5	7	1	1	0	0	0	1	0	0	0	0	0	0	0	0	0	18	33	DVD
58	3	0	0	0	0	0	0	4	0	0	0	0	2	4	0	0	0	0	0	0	0	0	0	2	12	5	4	2	5	2	1	watering
137	0	0	0	0	0	0	0	0	0	0	0	0	8	6	3	0	3	0	0	0	0	0	0	0	0	0	0	0	0	0	4	phone
255	8	2	4	4	0	0	0	0	0	0	0	0	0	0	0	0	0	0	0	1	1	2	5	30	0	0	0	0	0	6	22	soup
76	0	0	0	0	0	0	0	4	0	0	0	0	3	4	1	1	5	0	0	0	0	0	0	0	0	0	4	8	0	0	1	outfit
76	0	0	0	0	0	0	0	0	0	0	0	0	0	0	0	0	0	0	0	2	4	4	5	12	13	0	0	0	3	0	1	kitchen
256	0	1	0	0	0	2	4	0	0	0	0	0	0	0	0	0	0	0	0	1	1	1	2	7	4	0	0	0	2	16	7	medicines
231	0	0	0	0	0	0	0	0	0	0	0	0	0	0	0	0	0	0	0	33	0	0	0	0	0	0	0	0	0	17	8	'birthday card'
649	0	0	0	0	0	0	0	0	19	0	0	0	18	19	3	10	2	0	0	2	1	0	0	0	0	0	0	0	0	36	67	DVD
97	6	0	0	0	0	0	0	0	0	0	0	0	2	2	4	2	0	0	0	0	0	5	4	10	10	0	0	0	5	11	11	watering
97	0	0	0	0	0	0	0	0	0	0	0	0	0	0	3	0	0	0	0	10	2	0	0	0	0	0	0	0	0	2	10	phone
356	9	10	0	6	0	0	0	0	0	0	0	0	0	0	0	0	0	0	0	2	3	4	4	31	4	0	0	0	0	16	44	soup
54	0	0	0	0	0	0	0	4	0	0	0	0	2	3	3	2	0	0	0	2	2	0	0	0	0	0	0	4	0	3	7	outfit
189	0	0	0	0	0	0	0	0	6	2	0	0	2	4	4	2	0	0	0	2	5	6	5	24	17	2	0	0	11	22	0	kitchen
162	0	1	0	0	0	2	4	0	0	0	0	0	0	0	0	0	0	0	0	1	1	1	1	20	0	0	0	0	0	20	2	medicines
326	0	0	0	0	0	0	0	0	0	0	0	0	0	0	0	0	0	0	0	37	1	2	0	0	0	0	0	0	0	33	4	'birthday card'
429	0	0	0	0	0	0	0	1	11	0	0	0	6	9	2	1	0	0	0	1	1	0	0	0	0	0	0	0	0	34	20	DVD
64	3	0	0	0	0	0	0	0	0	0	0	0	4	4	4	4	0	0	0	1	1	6	7	11	7	0	0	0	5	6	1	watering
145	0	0	0	0	0	0	0	0	0	0	0	0	0	0	1	0	0	0	0	17	3	0	0	0	0	0	0	0	0	16	0	phone
276	2	4	0	4	0	0	0	0	0	0	0	0	0	0	0	0	0	0	0	3	2	2	7	37	4	0	0	0	4	33	14	soup
80	0	0	0	0	0	0	0	4	0	0	0	1	1	4	3	1	0	0	0	1	1	0	0	0	0	0	6	4	0	6	0	outfit
230	0	0	0	0	0	0	0	4	4	4	2	4	4	5	2	0	0	0	0	0	0	1	4	12	13	6	4	4	5	16	1	kitchen
165	0	1	0	0	0	2	2	0	0	0	0	0	0	0	0	0	0	0	0	0	0	1	1	8	0	0	0	0	0	4	0	medicines
304	0	0	0	0	0	0	0	0	0	0	0	0	0	1	1	1	0	0	0	23	2	0	0	0	0	0	0	0	0	12	4	'birthday card'
561	0	0	0	0	0	0	0	0	44	0	0	0	12	15	0	0	0	0	0	0	0	0	0	0	0	0	0	0	0	30	21	DVD
77	3	0	0	0	0	0	0	0	0	0	0	0	0	0	0	0	0	2	4	4	4	5	5	10	11	0	0	0	5	2	0	watering
146	0	0	0	0	0	0	0	0	1	0	0	0	0	10	7	8	0	0	0	0	0	0	0	0	0	0	0	0	0	6	5	phone
539	8	4	0	4	0	0	0	0	0	0	0	0	0	0	1	1	0	0	0	4	5	7	11	64	2	0	0	0	2	12	14	soup
201	0	0	0	0	3	0	0	8	0	0	0	0	3	5	0	0	0	0	0	0	0	0	0	0	0	0	22	19	0	6	0	outfit
202	0	0	0	0	0	0	0	12	16	8	0	2	0	0	4	0	0	0	0	4	0	20	18	12	0	3	0	8	13	0	0	kitchen
212	0	0	0	0	0	0	0	0	0	0	0	0	0	0	0	0	0	0	0	0	0	2	2	51	0	0	0	0	0	0	0	medicines
145	0	0	0	0	0	0	0	0	0	0	0	0	0	0	0	0	5	0	0	0	0	0	0	0	0	0	0	0	0	0	0	'birthday card'
691	0	0	0	0	0	0	0	8	37	0	0	0	0	0	6	0	2	2	4	4	0	4	0	0	0	2	8	8	0	0	0	DVD
41	0	0	0	0	0	0	0	0	0	0	0	0	0	0	4	0	0	0	0	0	0	4	4	8	0	0	0	0	7	0	0	watering
137	0	0	0	0	0	0	0	3	0	0	0	0	0	0	7	0	0	0	0	0	0	0	0	0	0	0	2	3	0	0	0	phone
541	0	0	6	0	0	0	0	6	0	0	0	0	0	0	6	0	0	4	4	7	0	17	27	116	0	0	0	4	0	0	0	soup
133	0	0	0	0	2	0	0	22	2	0	0	0	0	0	12	0	0	0	0	0	0	0	0	0	0	2	6	38	0	0	0	outfit
245	0	0	0	0	0	0	0	4	6	6	2	0	2	4	6	4	0	2	4	9	8	9	5	8	19	4	2	2	10	22	3	kitchen
160	0	1	0	0	0	2	2	0	0	0	0	0	0	0	0	0	0	0	0	1	1	1	1	28	0	0	0	0	0	6	2	medicines
179	0	0	0	0	0	0	0	0	0	0	0	0	0	0	0	0	0	0	0	31	0	0	0	0	0	0	0	0	0	10	1	'birthday card'
385	0	0	0	0	0	0	0	2	5	0	0	0	6	10	3	5	10	0	0	2	1	0	0	0	0	0	0	0	0	10	26	DVD
39	0	0	0	0	0	0	0	0	0	0	0	0	2	2	4	2	0	0	0	1	0	5	3	6	7	0	0	0	3	4	0	watering
128	0	0	0	0	0	0	0	6	4	4	0	0	0	4	7	3	0	0	0	10	6	2	0	0	0	0	4	6	0	2	1	phone
264	5	2	4	4	0	0	0	0	0	0	0	0	0	0	0	0	0	0	0	3	4	7	11	41	4	0	0	0	4	15	16	soup
74	0	0	0	0	1	0	0	8	0	0	0	0	0	11	4	4	0	0	0	3	4	0	0	0	0	0	2	8	0	1	3	outfit
192	0	0	0	0	0	0	0	0	4	2	0	0	0	4	4	4	0	0	0	2	6	7	4	16	20	4	0	0	7	23	1	kitchen
153	0	1	0	0	0	2	2	0	0	0	0	0	0	0	0	0	0	0	0	1	1	1	1	9	0	0	0	0	0	19	0	medicines
118	0	0	0	0	0	0	0	0	0	0	0	0	0	0	0	0	0	0	0	13	0	0	0	0	0	0	0	0	0	9	1	'birthday card'
386	0	0	0	0	0	0	0	0	13	2	0	0	14	7	2	2	0	0	0	1	1	0	0	0	0	0	0	0	0	54	29	DVD
63	3	0	0	0	0	0	0	0	0	0	0	0	0	0	0	0	0	2	2	1	4	5	5	10	11	0	0	0	5	8	2	watering
105	0	0	0	0	0	0	0	0	0	0	0	0	6	10	5	4	0	0	0	1	3	0	0	0	0	0	0	0	0	5	1	phone
296	2	2	4	13	0	0	0	0	0	0	0	0	0	0	0	3	0	0	0	1	4	5	14	12	0	0	0	0	0	25	16	soup
48	0	0	0	0	1	0	0	4	0	0	0	0	2	5	5	2	0	0	0	1	1	0	0	0	0	0	0	4	0	2	3	outfit
265	0	0	0	0	0	0	0	2	4	4	2	0	4	2	4	4	0	6	0	10	10	9	9	14	22	4	0	0	11	44	5	kitchen
180	0	1	0	0	0	2	2	0	0	0	0	0	0	0	0	0	0	0	0	1	1	1	1	15	0	0	0	0	0	22	3	medicines
209	0	0	0	0	0	0	0	0	0	0	0	0	0	0	0	0	2	0	0	17	0	0	0	0	0	0	0	0	2	36	5	'birthday card'
490	0	0	0	0	0	0	0	0	19	0	0	0	56	10	1	1	6	0	0	1	1	0	0	0	0	0	0	0	4	65	28	DVD
56	4	0	0	0	0	0	0	0	0	0	0	0	0	0	0	0	0	2	0	5	5	6	6	12	10	0	0	0	5	10	1	watering
161	0	0	0	0	0	0	0	0	0	0	0	0	9	4	9	8	0	0	0	0	0	0	0	0	0	0	0	0	2	14	4	phone
293	4	2	4	4	0	0	0	0	0	0	0	0	0	0	0	0	0	0	0	6	9	15	18	47	2	0	0	0	6	30	14	soup
48	0	0	0	0	1	0	0	5	0	0	0	0	1	4	1	1	2	0	0	1	1	1	0	0	0	0	6	5	0	7	1	outfit
401	0	0	0	0	0	0	0	6	10	8	2	2	4	4	4	4	0	4	2	17	10	5	2	13	17	4	0	0	8	28	5	kitchen
156	0	1	0	0	0	2	1	0	0	0	0	0	0	0	0	0	0	0	0	0	2	3	5	12	0	0	0	0	0	8	2	medicines
167	0	0	0	0	0	0	0	0	0	0	0	0	0	0	0	0	0	0	0	23	8	0	0	0	0	0	0	0	0	12	4	'birthday card'
474	0	0	0	0	0	0	0	0	25	0	0	0	0	2	1	0	0	0	0	0	0	1	0	0	0	0	0	0	0	36	26	DVD
62	0	0	0	0	0	0	0	0	0	0	0	0	4	4	4	4	0	0	0	0	0	6	5	10	10	0	0	0	5	7	0	watering
203	0	0	0	0	0	0	0	0	10	0	0	0	0	22	23	14	0	0	0	0	0	0	0	0	0	0	0	0	0	16	2	phone
460	0	4	4	4	0	0	0	0	0	0	0	0	0	0	10	4	0	0	0	9	6	12	18	46	2	0	0	0	2	24	20	soup
95	0	0	0	0	1	0	0	6	0	0	0	0	2	5	1	4	0	0	0	0	1	0	0	0	0	0	0	8	0	10	1	outfit
342	0	0	0	0	0	0	0	2	14	8	2	2	6	12	9	6	0	4	10	10	12	9	10	17	17	2	0	0	7	55	16	kitchen
195	2	1	0	0	0	1	2	0	0	0	0	0	0	0	0	1	0	0	0	0	0	1	5	12	0	0	0	0	0	24	9	medicines
258	0	0	0	0	0	0	0	0	0	0	0	0	0	1	0	2	7	0	0	41	4	0	0	0	0	0	0	0	0	29	9	'birthday card'
715	2	0	0	0	0	0	0	0	44	0	0	0	9	22	1	0	0	0	0	0	0	1	0	0	0	0	0	0	0	56	39	DVD
58	2	0	0	0	0	0	0	0	0	0	0	0	2	4	4	0	0	0	0	0	0	5	3	10	9	0	0	0	5	11	4	watering
184	0	0	0	0	0	0	0	0	6	4	4	0	6	15	11	9	0	0	0	0	2	4	4	4	2	0	0	0	2	3	5	phone
595	2	4	0	0	0	0	0	0	4	0	0	0	0	7	9	4	0	0	0	0	8	41	36	31	2	0	0	0	2	67	28	soup
177	2	0	0	0	3	0	0	8	2	0	0	0	4	6	0	2	0	0	0	0	0	0	0	0	0	0	6	8	0	25	10	outfit
255	4	0	0	0	0	0	0	2	2	2	2	4	6	8	6	6	0	0	0	0	1	10	8	11	19	2	0	0	9	26	6	kitchen
177	2	1	0	0	0	2	2	0	0	0	0	0	0	0	0	0	0	0	0	0	0	1	1	3	0	0	0	0	0	13	9	medicines
167	0	0	0	0	0	0	0	0	0	0	0	0	0	0	0	0	0	0	0	13	3	0	0	0	0	0	0	0	0	22	4	'birthday card'
434	0	0	0	0	0	0	0	0	11	0	0	0	6	7	4	3	4	0	0	0	0	0	0	0	0	0	0	0	0	55	24	DVD
80	2	0	0	0	0	0	0	0	0	0	0	0	0	0	0	0	0	4	4	4	4	5	5	12	11	0	0	0	5	4	0	watering
121	0	0	0	0	0	0	0	0	0	0	0	0	4	4	5	3	2	0	0	1	1	0	0	0	0	0	0	0	0	3	4	phone
337	3	2	8	0	0	0	0	0	0	0	0	0	1	1	1	0	0	0	0	0	0	2	11	39	2	0	0	0	2	39	15	soup
59	0	0	0	0	1	0	0	4	0	0	0	0	2	2	2	2	0	0	0	0	0	0	0	0	0	0	0	6	0	6	0	outfit
192	0	0	0	0	0	0	0	2	4	6	2	2	4	4	4	4	0	0	0	4	6	6	6	14	15	4	0	0	11	17	8	kitchen
191	0	1	0	0	0	2	2	0	0	0	0	0	0	0	0	0	0	0	0	0	0	0	0	10	1	0	0	0	0	10	3	medicines
307	0	0	0	0	0	0	0	0	0	0	0	0	0	0	0	0	0	0	0	17	2	1	1	0	0	0	0	0	0	35	2	'birthday card'
486	0	0	0	0	0	0	0	0	19	0	0	0	18	11	1	1	0	0	0	1	1	0	0	0	0	0	0	0	0	24	25	DVD
55	5	0	0	0	0	0	0	0	4	2	0	0	0	4	4	2	0	0	0	0	0	4	4	10	8	0	0	0	4	8	3	watering
110	1	0	0	0	0	0	0	0	0	0	0	0	0	0	3	0	0	0	0	6	5	0	0	0	0	0	0	0	0	5	3	phone
438	12	4	0	8	0	0	0	0	0	0	0	0	0	0	0	0	0	0	0	4	7	10	11	50	6	4	0	0	0	30	20	soup
103	0	0	0	0	0	0	0	4	0	0	0	0	2	4	3	2	0	0	0	1	1	0	0	0	0	0	4	8	0	9	0	outfit
125	0	1	0	0	0	3	1	0	0	0	0	0	0	0	0	0	0	0	0	0	0	0	1	13	0	0	0	0	0	0	0	medicines
439	0	0	0	0	0	0	0	0	0	0	0	0	0	0	0	0	0	0	0	9	14	1	1	0	0	0	0	0	0	0	1	'birthday card'
990	0	0	0	0	0	0	0	0	88	4	0	0	0	17	9	6	0	0	0	0	7	5	1	0	0	0	0	0	0	0	30	DVD
98	0	0	0	0	0	0	0	2	0	0	0	0	0	4	4	0	0	0	0	0	0	3	2	5	11	10	2	2	5	0	0	watering
166	0	0	0	0	0	0	0	0	2	0	0	0	4	8	11	2	0	0	0	0	0	0	0	0	0	0	0	0	0	0	0	phone
71	0	2	0	0	0	0	0	0	0	0	0	0	0	0	0	0	0	0	0	0	3	6	6	10	4	0	0	0	0	0	0	soup
169	0	0	0	0	0	0	0	6	7	0	0	0	4	6	4	2	0	0	0	0	0	0	0	0	0	0	1	5	0	0	1	outfit
167	0	0	0	0	0	0	0	0	0	0	0	0	0	4	4	5	0	0	2	4	4	8	7	10	26	2	0	0	7	0	6	kitchen
171	0	1	0	0	0	2	2	0	0	0	0	0	0	0	0	0	0	0	0	0	0	0	0	20	1	0	0	0	1	0	4	medicines
248	0	0	0	0	0	0	0	0	0	0	0	0	0	0	0	0	2	0	0	34	5	0	0	0	0	0	0	0	0	0	4	'birthday card'
472	0	0	0	0	0	0	0	0	26	0	0	0	0	21	3	2	0	0	0	1	1	0	0	0	0	0	0	0	0	0	32	DVD
55	0	0	0	0	0	0	0	0	0	0	0	0	2	4	4	0	0	0	0	0	0	5	5	12	6	0	0	0	5	0	0	watering
149	0	0	0	0	0	0	0	0	0	0	0	0	4	4	13	14	0	0	0	0	0	0	0	0	0	0	0	0	0	0	6	phone
555	0	6	0	0	0	0	0	0	0	0	0	0	0	0	0	0	0	0	0	0	3	2	7	63	6	0	0	0	4	0	21	soup
85	0	0	0	0	1	0	0	10	0	0	0	0	0	8	7	5	0	0	0	0	1	0	0	0	0	0	0	10	0	0	2	outfit
87	0	0	0	0	0	0	0	2	0	0	0	0	0	2	2	0	0	0	0	0	1	4	5	7	14	6	2	2	3	8	2	kitchen
199	0	1	0	0	0	2	2	0	0	0	0	0	0	0	0	0	0	0	0	1	0	0	2	26	0	0	0	0	0	20	8	medicines
200	0	0	0	0	0	0	0	0	0	0	0	0	0	0	0	0	0	0	0	19	0	0	0	0	0	0	0	0	0	8	12	'birthday card'
48	2	0	0	0	0	0	0	2	0	0	0	0	0	2	2	0	0	0	0	0	1	3	3	6	9	3	1	2	5	1	0	watering
542	3	6	2	4	0	0	0	0	0	0	0	0	0	0	0	0	0	0	0	0	1	1	5	35	4	0	0	0	0	20	32	soup
142	0	0	0	0	0	0	0	4	0	0	0	0	1	1	1	1	0	0	0	1	0	0	0	0	0	0	4	4	0	4	8	outfit
310	0	0	0	0	0	0	0	4	24	12	8	0	0	2	2	6	0	2	2	10	0	4	14	29	28	8	4	6	21	0	0	kitchen
166	0	0	0	0	0	0	0	0	0	0	0	0	0	0	0	0	0	0	0	0	0	2	2	23	0	0	0	0	0	0	0	medicines
276	0	0	0	0	0	0	0	0	0	0	0	0	0	0	0	0	0	0	0	33	0	0	0	0	0	0	0	0	0	0	0	'birthday card'
444	0	0	0	0	0	0	0	4	45	0	0	0	0	11	1	1	0	0	0	0	0	1	0	0	0	0	0	0	0	0	0	DVD
68	0	0	0	0	0	0	0	4	4	0	0	0	0	4	4	4	0	0	0	0	0	4	4	5	10	0	0	0	13	0	0	watering
276	0	0	0	0	0	0	0	0	0	0	0	0	0	0	0	0	4	0	0	13	0	0	0	0	0	0	0	0	0	0	0	phone
465	0	0	4	0	0	0	0	0	0	0	0	0	0	0	0	0	0	0	0	1	0	7	15	88	8	0	0	0	6	0	0	soup
40	0	0	0	0	2	0	0	4	0	0	0	0	0	2	4	2	0	0	0	0	0	1	0	0	0	0	0	4	0	0	0	outfit
305	0	0	0	0	0	0	0	4	8	8	6	2	2	6	6	8	2	4	4	13	15	6	4	7	14	4	2	4	9	12	10	kitchen
262	0	1	0	0	0	1	2	0	0	0	0	0	0	0	0	0	0	0	0	0	0	1	1	3	0	0	0	0	0	24	6	medicines
147	0	0	0	0	0	0	0	0	0	0	0	0	0	0	0	0	0	0	0	21	0	0	0	0	0	0	0	0	0	11	4	'birthday card'
466	0	0	0	0	0	0	0	0	21	0	0	0	9	8	1	1	0	0	0	1	1	0	0	0	0	0	0	0	0	52	28	DVD
54	2	0	0	0	0	0	0	0	0	0	0	0	0	0	0	0	0	2	0	5	4	5	5	8	9	0	0	0	5	3	1	watering
132	0	0	0	0	0	0	0	0	0	0	0	0	0	0	11	4	0	0	0	1	1	0	0	0	0	0	0	0	0	4	10	phone
528	4	4	4	0	0	0	0	0	0	0	0	0	0	0	0	0	0	0	0	4	4	5	11	64	6	0	0	0	6	26	30	soup
90	0	0	0	0	1	0	0	4	0	0	0	0	2	5	5	3	2	0	0	2	2	0	0	0	0	0	0	8	0	4	6	outfit
285	0	0	0	0	0	0	0	10	4	2	2	2	2	2	4	2	0	2	6	4	8	4	4	12	22	2	0	0	25	0	0	kitchen
135	0	1	0	0	0	2	4	0	0	0	0	0	0	0	0	0	0	0	0	0	1	1	1	5	0	0	0	0	0	0	0	medicines
415	0	0	0	0	0	0	0	0	23	0	0	0	0	6	2	1	0	0	0	1	1	0	0	0	0	0	0	0	0	0	16	DVD
62	0	0	0	0	0	0	0	0	0	0	0	0	4	2	4	0	0	0	0	0	0	4	5	10	10	0	0	0	7	0	1	watering
110	0	0	0	0	0	0	0	0	0	4	0	8	4	4	9	2	0	0	0	1	1	0	0	0	0	0	0	0	0	0	2	phone
534	0	4	4	0	0	0	0	0	0	0	0	0	0	0	0	0	0	0	0	0	1	2	8	55	4	0	0	0	2	0	14	soup
59	0	0	0	0	2	0	0	7	0	0	0	0	0	4	6	1	0	0	0	0	1	0	0	0	0	0	0	5	0	0	0	outfit
176	0	0	0	0	0	0	0	0	0	0	0	0	2	4	4	2	2	0	0	2	4	3	7	11	17	2	0	0	7	26	4	kitchen
131	0	1	0	0	0	6	2	0	0	0	0	0	0	0	0	1	0	0	0	0	0	1	1	5	0	0	0	0	0	19	3	medicines
182	0	0	0	0	0	0	0	0	0	0	0	0	0	0	0	0	0	0	0	17	1	0	0	0	0	0	0	0	0	24	8	'birthday card'
645	2	0	0	0	0	0	0	0	26	0	0	0	4	6	1	1	0	0	0	0	0	0	0	0	0	0	0	0	0	48	38	DVD
58	3	0	0	0	0	0	0	0	0	0	0	0	2	2	4	2	0	0	0	0	0	4	4	10	11	0	0	0	4	14	1	watering
103	0	0	0	0	0	0	0	0	0	0	0	0	0	0	5	4	0	0	0	0	0	0	0	0	0	0	0	0	0	2	6	phone
295	8	2	0	3	0	0	0	0	0	0	0	0	0	0	0	0	0	0	0	4	9	9	12	23	2	0	0	0	2	30	11	soup
35	0	0	0	0	1	0	0	8	0	0	0	0	1	5	3	3	0	0	0	1	0	0	0	0	0	0	0	8	0	2	2	outfit
311	0	0	0	0	0	0	0	2	4	4	2	4	4	6	4	2	0	6	6	11	8	6	8	10	21	4	0	0	11	26	12	kitchen
186	0	1	0	0	0	2	4	0	0	0	0	0	0	0	0	0	0	0	0	0	0	1	1	22	0	0	0	0	0	23	1	medicines
317	0	0	0	0	0	0	0	0	0	0	0	0	0	0	0	0	0	0	0	31	3	1	1	0	0	0	0	0	0	28	3	'birthday card'
437	0	0	0	0	0	0	0	0	9	0	0	0	6	25	1	1	0	0	0	1	1	0	0	0	0	0	0	0	0	48	21	DVD
64	3	0	0	0	0	0	0	0	0	0	0	0	0	0	0	0	0	2	2	4	4	5	4	10	10	0	0	0	7	0	6	watering
106	0	0	0	0	0	0	0	0	0	0	0	0	0	0	3	0	0	0	0	7	5	0	0	0	0	0	0	0	0	7	3	phone
579	0	6	4	11	0	0	0	0	0	0	0	0	0	0	0	0	0	0	0	3	5	6	18	65	4	0	0	0	2	43	21	soup
46	0	0	0	0	0	0	0	4	0	0	0	0	1	5	2	1	0	0	0	1	1	0	0	0	0	0	0	4	0	4	0	outfit
386	0	0	0	0	0	0	0	4	22	10	2	6	10	4	4	4	0	0	4	12	8	12	12	24	21	2	0	0	7	0	3	kitchen
250	0	1	0	0	0	2	4	0	0	0	0	0	0	0	0	0	0	0	0	0	0	1	1	11	0	0	0	0	0	0	0	medicines
174	0	0	0	0	0	0	0	0	0	0	0	0	0	0	0	0	0	0	0	31	4	0	0	0	0	0	0	0	0	0	0	'birthday card'
535	0	0	0	0	0	0	0	2	38	0	0	0	0	17	12	1	0	0	0	0	0	0	0	0	0	0	0	0	0	0	24	DVD
72	0	0	0	0	0	0	0	0	0	0	0	0	4	4	4	4	0	0	0	0	0	4	4	10	10	0	0	0	5	0	1	watering
120	0	0	0	0	0	0	0	0	0	0	0	0	0	0	9	0	0	0	0	16	5	0	0	0	0	0	0	0	0	0	0	phone
401	0	4	4	0	0	0	0	0	0	0	0	0	0	0	0	0	0	0	0	0	7	8	10	48	6	0	0	0	4	0	9	soup
42	0	0	0	0	1	0	0	4	0	0	0	0	0	5	6	4	0	0	0	0	0	0	0	0	0	0	4	4	0	0	0	outfit
274	0	0	0	0	0	0	0	6	4	2	0	2	4	4	4	2	0	0	0	2	4	6	8	14	18	2	0	0	9	0	0	kitchen
184	0	1	0	0	0	1	6	0	0	0	0	0	0	0	0	0	0	0	0	0	0	0	1	14	0	0	0	0	0	0	1	medicines
334	0	0	0	0	0	0	0	0	0	0	0	0	0	0	0	0	0	0	0	43	1	0	0	0	0	0	0	0	0	0	3	'birthday card'
599	0	0	0	0	0	0	0	0	38	0	0	0	9	10	1	2	0	0	0	0	0	0	0	0	0	0	0	0	0	0	25	DVD
59	0	0	0	0	0	0	0	0	0	0	0	0	4	4	4	0	0	0	0	0	0	5	4	12	10	0	0	0	5	0	4	watering
523	0	4	0	0	0	0	0	0	0	0	0	0	0	0	0	0	0	0	0	2	6	6	6	72	8	0	0	0	8	0	19	soup
122	0	0	0	0	1	0	0	4	0	0	0	0	6	7	2	2	0	0	0	0	1	0	0	0	0	0	2	2	0	0	1	outfit
308	0	0	0	0	0	0	0	4	4	4	2	0	2	4	6	6	4	4	4	6	6	6	8	16	16	6	0	0	9	0	6	kitchen
161	0	1	0	0	0	2	2	0	0	0	0	0	0	1	0	0	0	0	0	0	0	1	1	6	0	0	0	0	0	0	6	medicines
138	0	0	0	0	0	0	0	0	0	0	0	0	0	0	0	0	2	0	0	23	3	0	0	0	0	0	0	0	0	0	0	'birthday card'
595	0	0	0	0	0	0	0	0	34	0	0	0	13	14	1	1	0	0	0	0	0	0	0	0	0	0	0	0	0	0	21	DVD
51	0	0	0	0	0	0	0	0	1	0	0	0	2	4	4	2	0	0	0	0	0	5	5	10	8	0	0	0	5	0	3	watering
130	0	0	0	0	0	0	0	0	0	0	0	0	0	1	3	3	1	0	0	8	4	0	0	0	0	0	0	0	0	0	5	phone
366	0	4	0	0	0	0	0	0	1	0	0	0	0	1	0	0	0	0	0	0	0	2	6	42	6	0	0	0	0	0	17	soup
31	0	0	0	0	1	0	0	4	1	0	0	0	1	3	0	0	0	0	0	0	0	0	0	0	0	0	0	4	0	0	0	outfit
173	0	0	0	0	0	0	0	2	6	2	0	0	2	2	0	2	0	0	0	2	2	3	4	8	16	8	2	2	9	22	3	kitchen
207	0	1	0	0	0	2	2	0	0	0	0	0	0	0	0	0	0	0	0	1	0	0	1	5	0	0	0	0	0	20	2	medicines
209	0	0	0	0	0	0	0	0	0	0	0	0	0	0	0	0	0	0	0	29	0	0	0	0	0	0	0	0	0	18	5	'birthday card'
455	0	0	0	0	0	0	0	0	9	0	0	0	6	9	3	2	0	0	0	1	1	0	0	0	0	0	0	0	0	38	16	DVD
57	0	0	0	0	0	0	0	2	0	0	0	0	2	4	2	0	0	0	0	1	1	4	3	7	11	2	2	2	3	2	2	watering
110	0	0	0	0	0	0	0	0	0	0	0	0	4	4	5	7	0	0	0	2	2	0	0	0	0	0	0	0	0	9	2	phone
273	0	4	0	0	0	0	0	0	0	0	0	0	0	0	0	0	0	0	0	0	1	2	3	28	2	0	0	0	2	16	9	soup
67	0	0	0	0	0	0	0	7	0	0	0	0	0	3	6	0	0	0	0	2	2	0	0	0	0	0	0	7	0	2	0	outfit
222	0	0	0	0	0	0	0	2	8	6	2	4	6	2	4	4	0	0	0	4	6	5	7	8	12	2	0	0	7	0	4	kitchen
257	0	1	0	0	0	4	2	0	0	0	0	0	0	1	0	0	0	0	0	0	0	1	1	29	0	0	0	0	0	0	10	medicines
317	0	0	0	0	0	0	0	0	0	0	0	0	0	0	0	0	0	0	0	47	5	0	0	0	0	0	0	0	0	0	5	'birthday card'
590	0	0	0	0	0	0	0	0	28	2	0	0	2	19	8	6	0	0	0	0	1	0	0	0	0	0	0	0	0	0	25	DVD
81	0	0	0	0	0	0	0	0	0	0	0	0	2	2	4	4	0	0	0	0	2	5	5	10	13	0	0	0	5	0	1	watering
235	0	0	0	0	0	0	0	2	0	0	0	0	2	5	17	17	0	0	0	0	2	0	0	0	0	0	0	0	0	0	6	phone
292	0	6	0	0	0	0	0	0	0	0	0	0	0	0	0	0	0	0	0	1	2	2	2	33	6	0	0	0	6	0	12	soup
86	0	0	0	0	2	0	0	4	0	0	0	0	0	4	4	5	0	0	0	0	1	0	0	0	0	0	0	4	0	0	0	outfit
352	0	0	0	0	0	0	0	6	10	6	4	4	4	8	9	8	0	0	0	10	12	12	14	9	11	4	0	0	14	18	5	kitchen
288	0	1	0	0	0	2	4	0	0	0	0	0	0	0	0	0	0	0	0	0	0	0	1	12	0	0	0	0	0	14	2	medicines
324	0	0	0	0	0	0	0	0	0	0	0	0	0	0	0	0	0	0	0	29	0	0	0	0	0	0	0	0	0	23	2	'birthday card'
455	0	0	0	0	0	0	0	0	19	0	0	0	0	8	0	0	0	0	0	0	0	0	0	0	0	0	0	0	0	16	24	DVD
59	4	0	0	0	0	0	0	0	0	0	0	0	4	4	4	2	0	0	0	0	0	5	4	9	6	0	0	0	5	2	0	watering
69	0	0	0	0	0	0	0	2	3	0	0	0	0	5	5	6	0	0	2	4	4	7	7	6	6	2	2	2	2	4	2	phone
272	6	8	0	4	0	0	0	0	0	0	0	0	0	0	0	0	0	0	0	0	1	1	3	36	14	0	0	0	2	21	6	soup
30	0	0	0	0	0	0	0	4	2	0	0	0	1	1	0	0	0	0	0	0	0	0	0	0	0	0	2	4	0	5	0	outfit
520	0	0	0	0	0	0	0	4	10	8	4	2	2	4	2	0	2	4	2	2	6	9	13	30	24	16	2	4	9	0	9	kitchen
202	0	1	0	0	0	1	4	0	0	0	0	0	0	0	0	0	0	0	0	0	2	3	3	24	0	0	0	0	0	0	5	medicines
286	0	0	0	0	0	0	0	0	0	0	0	0	0	1	2	2	0	0	0	47	3	0	0	0	0	0	0	0	0	0	2	'birthday card'
568	0	0	0	0	0	0	0	3	17	0	0	0	16	23	2	1	0	0	0	0	0	0	0	0	0	0	0	0	0	0	57	DVD
87	0	0	0	0	0	0	0	0	2	0	0	0	0	4	4	4	0	0	0	0	0	5	5	10	10	0	0	0	7	0	10	watering
257	0	0	0	0	0	0	0	0	12	4	0	0	6	34	27	17	0	0	0	1	4	8	8	6	0	0	0	0	0	0	9	phone
496	0	2	0	0	0	0	0	0	0	0	0	0	0	0	0	0	0	0	0	0	1	2	10	65	2	0	0	0	0	0	24	soup
64	0	0	0	0	2	0	0	4	0	0	0	0	0	1	1	1	0	0	0	0	0	0	0	0	0	0	0	8	0	0	3	outfit
168	0	0	0	0	0	0	0	0	0	0	0	0	0	0	0	0	0	0	0	4	8	5	6	10	12	3	0	0	13	0	3	kitchen
284	0	1	0	0	0	1	5	0	0	0	0	0	0	0	0	0	0	0	0	0	1	1	1	32	0	0	0	0	0	0	5	medicines
442	0	0	0	0	0	0	0	0	0	0	0	0	0	0	1	1	0	0	0	28	13	1	1	1	0	0	0	0	0	0	20	'birthday card'
612	0	0	0	0	0	0	0	0	33	2	0	0	16	23	1	1	0	0	0	0	0	0	0	0	0	0	0	0	0	0	41	DVD
76	2	0	0	0	0	0	0	0	0	0	0	0	4	4	5	2	0	0	0	0	0	6	5	13	12	0	0	0	5	0	1	watering
124	1	0	0	0	0	0	0	0	0	0	0	0	2	2	4	2	0	0	0	2	4	0	0	0	0	0	0	0	0	0	1	phone
349	2	4	4	4	0	0	0	0	0	0	0	0	0	1	1	0	0	0	0	4	8	17	18	48	0	0	0	0	0	0	10	soup
129	0	0	0	0	4	0	0	14	0	0	0	0	7	15	10	6	2	0	0	0	0	0	0	0	0	0	3	12	0	0	5	outfit
321	6	0	0	0	0	0	0	2	4	6	0	2	6	8	4	2	0	0	0	2	4	5	6	16	23	10	0	0	9	37	13	kitchen
342	0	1	0	0	0	2	2	0	0	0	0	0	0	0	0	0	0	0	0	0	0	1	1	6	0	0	0	0	0	26	16	medicines
336	0	0	0	0	0	0	0	0	1	0	0	0	2	3	3	7	2	2	0	27	9	0	0	0	0	0	0	0	0	38	16	'birthday card'
607	0	0	0	0	0	0	0	0	33	2	0	0	7	8	1	9	0	0	0	1	0	0	0	0	0	0	0	0	0	39	40	DVD
100	3	0	0	0	0	0	0	0	4	2	0	0	0	4	4	0	0	0	0	0	0	4	4	10	12	0	0	0	5	16	5	watering
276	1	0	0	0	0	0	0	0	2	0	0	0	2	8	11	6	0	0	0	0	0	0	0	0	0	0	0	0	0	14	6	phone
623	9	8	4	0	0	0	0	0	0	0	0	0	0	0	0	2	0	0	0	4	10	4	9	63	4	0	0	0	2	110	42	soup
83	0	0	0	0	1	0	0	4	0	0	0	0	1	4	0	0	0	0	0	0	0	0	0	0	0	0	0	4	0	10	0	outfit
198	0	0	0	0	0	0	0	0	0	0	0	0	0	0	0	2	2	4	0	12	10	5	6	12	20	6	0	0	9	18	9	kitchen
144	0	1	0	0	0	4	2	0	0	0	0	0	0	0	0	0	0	0	0	1	0	1	1	15	0	0	0	0	0	19	11	medicines
220	0	0	0	0	0	0	0	0	0	0	0	0	0	0	0	0	0	0	0	21	0	0	0	0	0	0	0	0	0	25	2	'birthday card'
528	0	0	0	0	0	0	0	2	16	0	0	0	0	4	3	4	0	0	0	2	2	0	0	0	0	0	0	0	0	29	30	DVD
67	3	0	0	0	0	0	0	0	0	0	0	0	4	4	4	2	0	0	0	0	0	5	4	10	10	0	0	0	5	8	3	watering
129	1	0	0	0	0	0	0	0	0	0	0	0	0	6	17	7	0	0	0	2	8	0	0	0	0	0	0	0	0	6	5	phone
372	3	6	0	4	0	0	0	0	0	0	0	0	0	0	0	0	0	0	0	1	2	3	7	55	4	0	0	0	2	19	10	soup
52	0	0	0	0	2	0	0	7	0	0	0	0	0	4	2	2	0	0	0	1	2	0	0	0	0	0	6	8	0	7	1	outfit
327	0	0	0	0	0	0	0	12	16	14	8	10	10	14	8	8	6	4	10	14	10	8	11	22	35	4	0	2	26	0	0	kitchen
187	0	1	0	0	0	2	4	0	0	0	0	0	0	0	0	0	0	0	0	0	0	0	1	34	0	0	0	0	0	0	0	medicines
262	0	0	0	0	0	0	0	0	0	0	0	0	0	0	0	4	8	0	0	12	24	0	0	0	0	0	0	0	0	0	0	'birthday card'
610	0	0	0	0	0	0	0	9	67	4	0	0	8	31	1	13	8	0	0	0	0	0	0	0	0	0	4	6	0	0	0	DVD
64	0	0	0	0	0	0	0	0	0	0	0	0	0	4	4	4	0	0	0	0	0	4	4	8	12	0	0	0	9	0	0	watering
197	0	0	0	0	0	0	0	5	1	0	0	0	0	5	5	5	6	0	0	6	34	5	1	0	0	0	0	0	0	0	0	phone
265	0	4	4	4	0	0	0	0	0	0	0	0	0	0	0	0	0	0	0	1	1	2	11	45	4	0	0	0	2	0	0	soup
80	0	0	0	0	2	0	0	8	9	0	0	0	2	4	0	2	2	0	0	0	0	0	0	0	0	0	1	14	0	0	0	outfit
264	0	0	0	0	0	0	0	4	6	6	0	0	4	8	4	2	0	2	4	6	6	5	6	14	20	2	0	2	9	0	6	kitchen
310	0	1	0	0	0	1	2	0	0	0	0	0	0	0	0	0	0	0	0	0	0	1	1	21	0	0	0	0	0	0	4	medicines
243	0	0	0	0	0	0	0	0	0	0	0	0	0	0	1	1	0	0	0	0	3	0	0	0	0	0	0	0	0	0	4	'birthday card'
707	0	0	0	0	0	0	0	2	61	0	0	0	0	2	1	0	0	0	0	0	0	0	0	0	0	0	0	0	0	0	35	DVD
57	0	0	0	0	0	0	0	0	0	0	0	0	2	2	4	2	0	0	0	0	0	5	5	10	11	0	0	0	5	0	0	watering
387	0	4	0	0	0	0	0	0	0	0	0	0	0	0	0	0	0	0	0	0	0	1	1	39	8	0	0	0	2	0	14	soup
80	0	0	0	0	2	0	0	4	1	0	0	0	7	3	2	2	2	0	0	0	0	0	0	0	0	0	2	6	0	0	0	outfit
534	0	0	0	0	0	0	0	8	0	0	0	0	0	7	15	0	0	0	0	0	16	0	6	0	2	0	0	0	0	0	10	kitchen
431	0	1	0	0	0	2	2	0	0	0	0	0	0	0	4	0	0	0	0	12	0	0	0	0	0	0	0	0	0	0	9	medicines
31	0	0	0	0	0	0	0	0	0	0	0	0	0	0	1	0	0	0	0	4	1	0	0	0	0	0	0	0	0	0	2	'birthday card'
854	0	0	0	0	1	0	0	0	0	0	0	0	0	0	4	0	0	0	0	0	0	0	0	0	0	0	0	0	0	0	51	DVD
49	1	0	0	0	0	0	0	0	2	2	0	0	4	4	4	2	0	0	0	0	0	4	4	6	6	0	0	0	3	0	3	watering
171	0	0	0	0	0	0	0	0	4	4	0	27	4	4	5	6	0	0	0	0	1	0	0	0	0	0	0	0	0	0	3	phone
532	0	2	4	6	0	0	0	1	1	0	0	0	0	0	1	2	0	0	0	2	4	11	15	58	2	0	0	0	2	0	12	soup
112	0	0	0	0	1	0	0	8	9	2	0	0	0	4	4	0	0	0	0	0	0	0	0	0	0	1	3	8	0	0	0	outfit
299	0	0	0	0	0	0	0	6	6	6	2	2	2	6	6	4	0	2	2	6	4	7	4	12	14	6	2	2	9	0	15	kitchen
114	0	1	0	0	0	1	2	0	0	0	0	0	0	0	0	0	0	0	0	0	0	1	0	5	0	0	0	0	0	0	13	medicines
237	0	0	0	0	0	0	0	0	0	0	0	0	0	0	0	0	0	0	0	0	9	0	0	0	0	0	0	0	0	0	23	'birthday card'
495	0	0	0	0	0	0	0	0	29	0	0	0	0	13	3	3	0	0	0	0	1	0	0	0	0	0	0	0	0	0	45	DVD
52	0	0	0	0	0	0	0	0	0	0	0	0	0	2	2	4	0	0	0	0	0	5	5	8	10	0	0	0	5	0	5	watering
116	0	0	0	0	0	0	0	0	0	0	0	0	0	0	4	2	0	0	0	0	6	0	0	0	0	0	0	0	0	0	14	phone
338	0	6	0	0	0	0	0	0	0	0	0	0	0	0	0	0	0	0	0	0	0	2	8	35	2	0	0	0	0	0	40	soup
69	0	0	0	0	0	0	0	8	0	0	0	0	0	5	10	2	0	0	0	0	0	0	0	0	0	0	0	10	0	0	9	outfit
202	0	0	0	0	0	0	0	0	0	0	0	0	2	7	4	3	0	4	2	4	9	6	8	9	10	2	0	0	15	17	8	kitchen
171	0	1	0	0	0	1	2	0	0	0	0	0	0	0	0	0	0	0	0	0	1	1	1	28	0	0	0	0	0	11	6	medicines
142	0	0	0	0	0	0	0	0	0	0	0	0	0	0	0	0	0	0	0	11	1	0	0	0	0	0	0	0	0	20	9	'birthday card'
418	2	0	0	0	0	0	0	0	7	0	0	0	7	10	1	1	0	0	0	1	0	0	0	0	0	0	0	0	0	40	20	DVD
48	2	0	0	0	0	0	0	0	0	0	0	0	4	4	4	0	0	0	0	0	0	5	5	5	8	0	0	0	5	3	3	watering
140	0	0	0	0	0	0	0	0	0	0	0	0	0	0	9	10	0	0	0	2	6	0	0	0	0	0	0	0	0	7	7	phone
428	6	2	4	0	0	0	0	0	1	0	0	0	0	1	0	1	0	0	0	1	1	2	7	42	4	0	0	0	4	33	18	soup
52	0	0	0	0	1	0	0	8	1	0	0	0	3	7	1	0	4	0	0	0	0	0	0	0	0	0	0	8	0	6	1	outfit
66	0	0	0	0	0	0	0	0	0	0	0	0	0	0	0	0	0	0	0	0	1	2	1	7	11	0	0	0	3	0	2	kitchen
122	0	1	0	0	0	0	1	0	0	0	0	0	0	0	0	0	0	0	0	0	0	0	0	13	0	0	0	0	0	12	0	medicines
506	0	0	0	0	0	0	0	0	0	0	0	0	0	0	0	0	0	0	0	45	0	0	0	0	0	0	0	0	0	22	5	'birthday card'
625	0	0	0	0	0	0	0	0	37	0	0	0	12	6	1	1	0	0	0	0	0	0	0	0	0	0	0	0	0	19	21	DVD
130	7	0	0	0	0	0	0	0	0	0	0	0	4	4	4	0	0	0	0	0	1	4	5	15	14	0	0	0	7	0	0	watering
223	0	0	0	0	0	0	0	0	1	0	0	0	0	2	7	0	0	0	0	10	4	0	0	0	0	0	0	0	0	12	3	phone
421	6	2	0	2	0	0	0	0	0	0	0	0	0	0	0	0	0	0	0	0	0	1	2	46	0	0	0	0	0	21	10	soup
264	0	0	0	0	0	0	0	15	0	0	0	0	0	0	0	0	0	0	0	0	0	0	0	0	0	0	0	17	0	20	2	outfit
304	0	0	0	0	0	0	0	4	2	4	2	0	2	4	4	2	0	4	2	20	17	12	11	16	20	2	0	0	11	14	1	kitchen
140	0	1	0	0	0	4	4	0	0	0	0	0	0	1	0	0	0	0	0	0	0	1	1	6	0	0	0	0	0	6	3	medicines
256	0	0	0	0	0	0	0	0	1	0	0	0	0	1	1	1	0	0	0	29	4	0	0	0	0	0	0	0	0	6	19	'birthday card'
464	0	0	0	0	0	0	0	0	25	0	0	0	0	11	2	4	0	0	0	1	2	0	0	0	0	0	0	0	0	24	51	DVD
70	4	0	0	0	0	0	0	0	4	2	0	0	0	4	4	2	0	0	0	0	0	5	5	10	10	0	0	0	5	6	7	watering
179	0	0	0	0	0	0	0	0	2	0	0	0	4	7	5	6	0	0	0	0	0	2	2	0	0	0	0	0	0	14	24	phone
199	0	4	4	4	0	0	0	0	1	0	0	0	0	1	0	0	0	0	0	1	1	2	9	36	2	0	0	0	2	11	26	soup
160	0	0	0	0	2	0	0	20	1	0	0	0	0	20	15	10	0	0	0	1	1	0	0	0	0	0	10	24	0	0	19	outfit
233	0	0	0	0	0	0	0	2	8	4	2	0	2	4	4	2	0	0	4	4	5	5	6	10	14	2	0	0	5	22	11	kitchen
249	0	1	0	0	0	2	2	0	0	0	0	0	0	0	0	0	0	0	0	0	0	2	5	20	0	0	0	0	0	16	8	medicines
285	0	0	0	0	0	0	0	0	0	0	0	0	0	0	0	0	2	0	0	31	0	0	0	0	0	0	0	0	0	18	15	'birthday card'
401	0	0	0	0	0	0	0	0	13	0	0	0	5	4	1	1	0	0	0	1	0	0	0	0	0	0	0	0	0	30	27	DVD
94	5	0	0	0	0	0	0	0	0	0	0	0	2	4	4	2	0	0	0	0	1	6	2	9	12	0	0	0	9	2	1	watering
125	0	0	0	0	0	0	0	0	2	2	0	6	3	5	3	5	0	0	0	0	1	0	0	0	0	0	0	0	0	5	6	phone
419	5	2	4	4	0	0	0	0	0	0	0	0	1	1	0	1	0	0	0	3	6	7	11	35	8	0	0	0	4	16	21	soup
112	0	0	0	0	1	0	0	4	0	0	0	0	3	3	4	2	0	0	0	1	0	0	0	0	0	0	0	4	0	5	9	outfit
151	0	0	0	0	0	0	0	2	2	2	2	4	2	4	4	2	0	2	2	2	7	8	8	11	10	2	0	0	7	24	3	kitchen
122	0	1	0	0	0	2	2	0	0	0	0	0	0	0	0	0	0	0	0	0	0	1	1	20	0	0	0	0	0	10	9	medicines
116	0	0	0	0	0	0	0	0	0	0	0	0	0	0	0	0	2	0	0	13	0	0	0	0	0	0	0	0	0	9	1	'birthday card'
672	0	0	0	0	0	0	0	0	19	0	0	0	20	29	3	2	0	0	0	0	0	0	0	0	0	0	0	0	0	58	30	DVD
40	2	0	0	0	0	0	0	0	0	0	0	0	2	4	4	2	0	0	0	0	1	4	4	7	5	0	0	0	5	2	0	watering
291	0	0	0	0	0	0	0	0	0	0	0	0	0	0	13	8	0	0	0	2	1	0	0	0	0	0	0	0	0	22	5	phone
624	8	8	4	6	0	0	0	0	0	0	0	0	0	0	0	1	0	0	0	1	4	3	9	40	2	0	0	0	0	48	41	soup
72	0	0	0	0	1	0	0	6	0	0	0	0	2	5	5	4	0	0	0	0	0	0	0	0	0	0	2	8	0	9	3	outfit
190	0	0	0	0	0	0	0	4	6	4	2	0	2	6	4	2	0	2	4	5	6	6	6	11	11	2	0	0	5	25	1	kitchen
118	0	1	0	0	0	2	2	0	0	0	0	0	0	0	0	0	0	0	0	0	0	1	1	4	0	0	0	0	0	13	2	medicines
221	0	0	0	0	0	0	0	0	0	0	0	0	0	0	0	0	0	0	0	15	5	1	1	1	0	0	0	0	0	32	11	'birthday card'
408	0	0	0	0	0	0	0	0	7	0	0	0	8	8	1	7	0	0	0	1	1	0	0	0	0	0	0	0	0	44	21	DVD
61	3	0	0	0	0	0	0	0	0	0	0	0	4	4	4	0	0	0	0	0	1	5	3	12	11	0	0	0	7	6	3	watering
121	0	0	0	0	0	0	0	0	0	0	0	0	0	0	2	0	0	0	0	8	5	2	0	0	0	0	0	0	0	5	3	phone
469	9	4	4	4	0	0	0	0	0	0	0	0	0	0	0	0	0	0	0	1	1	2	6	57	10	2	0	0	8	64	13	soup
117	0	0	0	0	0	0	0	4	0	0	0	0	1	3	3	1	0	0	0	1	1	0	0	0	0	0	10	6	0	11	3	outfit
338	0	0	0	0	0	0	0	2	6	4	2	0	2	6	4	0	0	4	2	4	4	6	7	10	12	6	0	0	9	18	16	kitchen
158	0	1	0	0	0	2	2	0	0	0	0	0	0	0	0	0	0	0	0	1	0	1	1	7	0	0	0	0	0	4	9	medicines
241	0	0	0	0	0	0	0	0	0	0	0	0	0	0	0	0	0	0	0	21	0	0	0	0	0	0	0	0	0	2	10	'birthday card'
51	3	0	0	0	0	0	0	0	0	0	0	0	2	2	4	0	0	0	0	1	0	5	5	8	7	0	0	0	5	0	2	watering
127	0	0	0	0	0	0	0	0	2	2	0	6	4	4	5	0	0	0	0	2	2	0	0	0	0	0	0	0	0	4	10	phone
477	2	4	4	6	0	0	0	0	0	0	0	0	0	0	0	0	0	0	0	4	4	7	7	53	4	0	0	0	4	16	30	soup
56	0	0	0	0	2	0	0	3	0	0	0	0	1	3	1	1	0	0	0	1	1	0	0	0	0	0	0	4	0	0	3	outfit
207	0	0	0	0	0	0	0	6	10	4	0	4	0	0	6	0	0	4	0	2	0	8	7	9	0	2	0	4	18	0	0	kitchen
250	0	0	0	0	0	0	0	0	0	0	0	0	0	0	0	0	0	0	0	0	0	3	6	63	0	0	0	0	0	0	0	medicines
224	0	0	0	0	0	0	0	0	0	0	0	0	0	0	0	0	12	0	0	41	0	0	0	0	0	0	0	0	0	0	0	'birthday card'
831	0	0	0	0	0	0	0	6	89	0	0	0	0	0	4	0	6	0	0	0	0	0	0	0	0	0	0	0	0	0	0	DVD
60	0	0	0	0	0	0	0	0	0	0	0	0	0	0	4	0	0	0	0	0	0	4	4	11	0	0	0	0	7	0	0	watering
171	0	0	0	0	0	0	0	4	2	0	0	0	0	0	15	0	0	0	0	12	0	6	2	0	0	0	0	0	0	0	0	phone
292	0	0	4	0	0	0	0	0	0	0	0	0	0	0	0	0	0	0	0	1	0	3	9	76	0	0	0	0	0	0	0	soup
248	0	0	0	0	3	0	0	14	11	0	0	0	0	0	2	0	3	0	0	0	0	0	0	0	0	0	52	18	0	0	0	outfit
256	0	0	0	0	0	0	0	0	0	0	0	0	0	0	0	0	0	0	0	41	0	0	0	0	0	0	0	0	0	22	28	'birthday card'
407	0	0	0	0	0	0	0	0	0	0	0	0	0	0	0	0	0	0	0	11	0	0	0	0	0	0	0	0	0	26	50	DVD
240	0	0	0	0	0	0	0	0	0	0	0	0	0	0	0	0	0	0	0	11	0	0	0	0	0	0	0	0	0	14	27	phone
322	0	0	0	0	0	0	0	2	6	4	2	2	6	4	4	4	0	4	2	10	7	4	8	16	22	2	0	0	11	24	11	kitchen
206	0	1	0	0	0	2	2	0	0	0	0	0	0	0	0	0	0	0	0	1	1	1	1	6	0	0	0	0	0	8	9	medicines
488	0	0	0	0	0	0	0	0	15	0	0	0	2	7	1	1	0	0	0	1	1	0	0	0	0	0	0	0	0	28	34	DVD
51	3	0	0	0	0	0	0	0	0	0	0	0	2	4	4	4	0	0	0	0	0	5	5	8	10	0	0	0	5	2	1	watering
119	0	0	0	0	0	0	0	0	0	0	0	0	8	8	4	8	0	0	0	0	0	0	0	0	0	0	0	0	0	2	7	phone
457	2	2	4	4	0	0	0	0	0	0	0	0	0	0	0	0	0	0	0	0	1	4	8	47	8	0	0	0	0	24	32	soup
57	1	0	0	0	0	0	0	4	0	0	0	0	1	5	4	0	0	0	0	1	0	0	0	0	0	0	2	4	0	4	1	outfit
413	0	0	0	0	0	0	0	4	10	4	2	8	4	6	9	11	4	7	7	6	8	7	7	11	24	3	1	0	11	0	11	kitchen
204	0	1	0	0	0	4	2	0	0	0	0	0	0	0	0	0	0	0	0	0	0	1	0	12	0	0	0	0	0	0	19	medicines
279	0	0	0	0	0	0	0	0	0	0	0	0	0	0	0	1	0	0	0	41	7	0	0	0	0	0	0	0	0	0	10	'birthday card'
462	0	0	0	0	0	0	0	0	13	0	0	0	14	19	3	2	0	0	0	1	1	0	0	0	0	0	0	0	0	0	27	DVD
52	0	0	0	0	0	0	0	0	0	0	0	0	0	4	4	1	0	0	0	0	1	6	4	10	11	0	0	0	5	0	2	watering
171	0	0	0	0	0	0	0	0	0	0	0	0	0	0	3	13	0	0	0	0	5	0	0	0	0	0	0	0	0	0	6	phone
309	0	6	0	0	0	0	0	0	0	0	0	0	0	0	0	0	0	0	0	1	2	4	4	40	6	0	0	0	4	0	18	soup
88	0	0	0	0	1	0	0	4	0	0	0	0	1	4	3	2	0	0	0	0	0	0	0	0	0	0	2	8	0	0	5	outfit
283	0	0	0	0	0	0	0	0	0	0	0	0	0	0	0	0	0	0	0	0	0	4	5	17	30	17	0	0	17	57	17	kitchen
246	0	1	0	0	0	2	2	0	0	0	0	0	0	0	0	0	0	0	0	0	0	1	1	34	0	0	0	0	0	39	9	medicines
236	0	0	0	0	0	0	0	0	0	0	0	0	0	0	0	0	0	0	0	24	0	0	0	0	0	0	0	0	0	20	7	'birthday card'
518	0	0	0	0	0	0	0	0	32	0	0	0	6	6	0	0	0	0	0	0	0	0	0	0	0	0	0	0	0	102	40	DVD
76	0	0	0	0	0	0	0	0	0	0	0	0	0	2	4	2	0	0	0	0	0	5	5	10	10	0	0	0	5	10	2	watering
109	0	0	0	0	0	0	0	0	0	0	0	0	0	0	5	2	0	0	0	7	9	2	0	0	0	0	0	0	0	7	5	phone
350	0	6	0	0	0	0	0	0	0	0	0	0	0	0	0	0	0	0	0	0	5	5	12	39	0	0	0	0	0	52	16	soup
171	0	0	0	0	0	0	0	7	0	0	0	0	4	7	4	2	0	0	0	1	2	0	0	0	0	0	17	10	0	20	2	outfit
189	0	0	0	0	0	0	0	0	0	0	0	0	0	0	0	0	0	0	0	0	0	5	6	14	19	2	0	0	11	13	8	kitchen
200	0	1	0	0	0	2	4	0	0	0	0	0	0	0	0	0	0	0	0	1	0	1	1	13	0	0	0	0	0	24	7	medicines
369	0	0	0	0	0	0	0	0	0	0	0	0	0	0	0	0	2	0	0	32	1	2	1	0	0	0	0	0	0	28	7	'birthday card'
475	0	0	0	0	0	0	0	0	13	0	0	0	2	8	1	11	0	0	0	1	1	0	0	0	0	0	0	0	0	32	33	DVD
65	3	0	0	0	0	0	0	0	0	0	0	0	0	2	4	0	0	0	0	0	1	5	4	10	10	0	0	0	5	2	5	watering
125	0	0	0	0	0	0	0	0	0	0	0	0	0	9	11	2	0	0	0	0	1	0	0	0	0	0	0	0	0	4	2	phone
237	2	8	4	4	0	0	0	0	0	0	0	0	0	1	0	1	0	0	0	0	1	2	9	27	8	0	0	0	2	25	11	soup
105	0	0	0	0	1	0	0	4	0	0	0	0	0	3	3	2	0	0	0	1	0	0	0	0	0	0	12	4	0	18	4	outfit
178	0	0	0	0	0	0	0	0	0	0	0	0	2	4	4	6	2	0	0	4	4	4	7	16	12	6	0	0	9	0	2	kitchen
172	0	1	0	0	0	2	2	0	0	0	0	0	0	0	0	0	0	0	0	1	0	1	1	12	0	0	0	0	0	0	9	medicines
345	0	0	0	0	0	0	0	0	0	0	0	0	0	2	8	6	4	0	0	27	5	1	0	1	0	0	0	0	0	0	8	'birthday card'
541	0	0	0	0	0	0	0	0	22	0	0	0	18	23	3	1	0	0	0	1	1	1	1	1	0	0	0	0	0	0	30	DVD
61	0	0	0	0	0	0	0	0	2	2	0	0	0	4	4	2	0	0	0	0	0	5	5	8	10	0	0	0	5	0	2	watering
214	0	0	0	0	0	0	0	0	0	0	0	0	10	11	9	0	0	0	0	0	0	1	1	1	1	0	0	0	0	0	5	phone
527	0	6	0	0	0	0	0	0	0	0	0	0	1	1	1	0	0	0	0	1	3	5	9	57	10	0	0	0	6	0	15	soup
118	0	0	0	0	0	0	0	4	0	0	0	0	4	5	3	1	0	0	0	2	2	0	0	0	0	4	8	12	0	0	0	outfit
490	0	0	0	0	0	0	0	6	14	8	6	0	2	10	12	8	0	2	6	5	8	6	10	16	20	10	0	2	11	0	15	kitchen
149	0	1	0	0	0	2	2	0	0	0	0	0	0	0	0	0	0	0	0	0	0	1	1	22	0	0	0	0	0	0	3	medicines
297	0	0	0	0	0	0	0	0	0	0	0	0	0	0	0	0	1	0	0	4	2	0	0	0	0	0	0	0	0	0	7	'birthday card'
407	0	0	0	0	0	0	0	0	10	0	0	0	4	8	3	3	0	0	0	2	1	0	0	0	0	0	0	0	0	0	26	DVD
78	0	0	0	0	0	0	0	0	0	0	0	0	2	4	4	0	0	0	0	0	0	5	4	12	10	0	0	0	7	0	1	watering
180	0	0	0	0	0	0	0	0	0	0	0	0	6	6	3	6	0	0	0	1	2	0	0	0	0	0	0	0	0	0	7	phone
296	0	2	0	0	0	0	0	0	0	0	0	0	0	0	0	0	0	0	0	2	1	3	7	29	4	0	0	0	0	0	16	soup
127	0	0	0	0	1	0	0	5	0	0	0	0	2	5	4	9	0	0	0	1	1	0	0	0	0	0	0	5	0	0	9	outfit
190	0	0	0	0	0	0	0	2	2	0	0	0	2	6	4	4	2	2	2	6	6	6	5	12	12	4	0	0	13	27	3	kitchen
136	0	1	0	0	0	2	2	0	0	0	0	0	0	0	0	0	0	0	0	0	0	1	1	11	0	0	0	0	0	16	1	medicines
293	0	0	0	0	0	0	0	0	0	0	0	0	0	0	0	1	2	0	0	25	1	0	0	0	0	0	0	0	0	20	8	'birthday card'
542	0	0	0	0	0	0	0	0	21	0	0	0	4	6	1	1	0	0	0	1	1	0	0	0	0	0	0	0	0	42	34	DVD
88	4	0	0	0	0	0	0	0	0	0	0	0	4	5	5	5	0	0	0	0	0	6	6	13	11	0	0	0	7	4	0	watering
125	0	0	0	0	0	0	0	0	1	0	0	0	0	4	15	18	0	0	0	0	4	6	4	4	2	0	0	0	2	14	0	phone
340	6	4	0	4	0	0	0	0	0	0	0	0	0	1	0	0	0	0	0	0	2	3	5	43	6	0	0	0	6	18	10	soup
57	0	0	0	0	0	0	0	4	0	0	0	0	1	5	0	0	0	0	0	0	0	0	0	0	0	0	0	4	0	6	2	outfit
179	0	0	0	0	0	0	0	0	0	0	0	0	0	0	0	0	0	0	0	0	0	1	7	12	24	10	0	0	13	0	0	kitchen
181	0	1	0	0	0	2	2	0	0	0	0	0	0	0	0	0	0	0	0	0	1	1	1	5	0	0	0	0	0	0	0	medicines
173	0	0	0	0	0	0	0	0	0	0	0	0	0	0	0	0	0	0	0	21	6	0	0	0	0	0	0	0	0	0	0	'birthday card'
509	0	0	0	0	0	0	0	0	35	0	0	0	6	10	1	1	0	0	0	0	1	0	0	0	0	0	0	0	0	0	20	DVD
71	0	0	0	0	0	0	0	0	0	0	0	0	0	2	4	2	0	0	0	0	1	6	5	13	11	0	0	0	5	0	0	watering
105	0	0	0	0	0	0	0	0	0	0	0	0	6	4	5	4	0	0	0	1	2	0	0	0	0	0	0	0	0	0	0	phone
169	0	2	0	4	0	0	0	0	0	0	0	0	0	0	0	0	0	0	0	1	2	3	3	23	4	2	0	0	0	0	6	soup
52	0	0	0	0	2	0	0	4	0	0	0	0	4	4	4	1	0	0	0	0	2	0	0	0	0	0	0	4	0	0	0	outfit
72	0	0	0	0	0	0	0	0	0	0	0	0	0	0	0	0	0	0	0	0	0	1	4	6	10	2	0	0	11	0	8	kitchen
207	0	1	0	0	0	2	4	0	0	0	0	0	0	0	0	0	0	0	0	0	1	0	1	11	0	0	0	0	0	0	18	medicines
123	0	0	0	0	0	0	0	0	0	0	0	0	0	0	0	2	0	0	0	17	4	0	0	0	0	0	0	0	0	0	3	'birthday card'
755	0	0	0	0	0	0	0	0	53	12	0	8	12	9	1	0	0	0	0	0	0	0	0	0	0	0	0	0	0	0	43	DVD
41	0	0	0	0	0	0	0	0	0	0	0	0	0	2	2	4	0	0	0	0	1	5	5	8	8	0	0	0	5	0	0	watering
405	0	6	4	4	0	0	0	0	0	0	0	0	0	0	0	0	0	0	0	0	0	1	3	50	4	0	0	0	0	0	12	soup
73	0	0	0	0	1	0	0	4	0	0	0	0	0	2	6	7	0	0	0	0	0	0	0	0	0	0	0	4	0	0	2	outfit
474	0	0	0	0	0	0	0	8	14	6	6	4	6	4	4	4	4	6	6	12	14	7	7	14	18	6	0	0	7	0	7	kitchen
191	0	1	0	0	0	2	2	0	0	0	0	0	0	1	0	0	0	0	0	0	0	1	0	14	0	0	0	0	0	0	2	medicines
471	0	0	0	0	0	0	0	0	0	0	0	0	0	6	9	7	0	0	0	16	23	1	1	0	0	0	0	0	0	0	11	'birthday card'
697	0	0	0	0	0	0	0	0	56	4	0	0	14	15	12	2	0	0	0	0	0	1	1	0	0	0	0	0	0	0	33	DVD
71	0	0	0	0	0	0	0	0	0	0	0	0	4	4	4	4	0	0	0	0	0	4	4	12	10	0	0	0	5	0	0	watering
267	0	0	0	0	0	0	0	0	0	0	0	0	9	9	5	4	0	0	0	0	0	1	1	0	0	0	0	0	0	0	1	phone
360	0	4	4	4	0	0	0	1	0	0	0	0	6	6	5	5	0	0	0	2	7	2	4	39	4	0	0	0	0	0	10	soup
130	0	0	0	0	2	0	0	9	0	0	0	0	8	8	9	1	2	0	0	0	0	0	0	0	0	0	2	10	0	0	4	outfit
398	0	0	0	0	0	0	0	2	2	4	2	0	2	2	2	0	0	2	6	8	6	3	3	14	18	8	2	6	11	0	9	kitchen
182	0	1	0	0	0	2	2	0	0	0	0	0	0	0	0	0	0	0	0	1	0	1	1	30	0	0	0	0	0	0	2	medicines
568	0	0	0	0	0	0	0	0	0	0	0	0	0	0	0	0	0	0	0	55	2	1	1	1	0	0	0	0	0	0	7	'birthday card'
470	0	0	0	0	0	0	0	1	13	4	0	4	4	3	2	2	0	0	0	1	1	0	0	0	0	0	0	0	0	0	42	DVD
63	0	0	0	0	0	0	0	2	4	2	0	0	0	2	2	2	0	0	0	1	0	3	3	10	8	2	2	2	5	0	1	watering
137	0	0	0	0	0	0	0	0	0	0	0	0	0	0	0	0	0	0	0	8	6	3	0	0	0	0	0	0	0	0	3	phone
498	0	2	0	0	0	0	0	0	0	0	0	0	0	0	0	0	0	0	0	3	8	14	14	64	4	0	0	0	4	0	27	soup
106	0	0	0	0	2	0	0	7	0	0	0	0	4	9	6	4	2	0	0	1	2	0	0	0	0	0	2	12	0	0	2	outfit
183	0	0	0	0	0	0	0	4	2	4	2	2	2	4	4	4	0	0	0	3	4	5	7	14	13	2	0	0	5	8	10	kitchen
189	0	1	0	0	0	2	2	0	0	0	0	0	0	0	0	0	0	0	0	1	1	1	1	2	0	0	0	0	0	2	7	medicines
291	0	0	0	0	0	0	0	0	0	0	0	0	0	0	0	0	0	0	0	22	1	1	1	0	0	0	0	0	0	8	7	'birthday card'
393	0	0	0	0	0	0	0	0	11	0	0	0	4	13	1	2	0	0	0	1	0	0	0	0	0	0	0	0	0	18	26	DVD
59	2	0	0	0	0	0	0	0	0	0	0	0	2	4	4	0	0	0	0	0	0	5	4	10	10	0	0	0	5	0	7	watering
138	0	0	0	0	0	0	0	0	0	0	0	0	4	4	3	4	0	0	0	1	1	0	0	0	0	0	0	0	0	2	3	phone
348	0	5	4	4	0	0	0	0	0	0	0	0	0	0	0	0	0	0	0	3	3	16	20	42	6	0	0	0	6	19	26	soup
52	0	0	0	0	1	0	0	2	0	0	0	0	1	4	3	1	2	0	0	1	0	0	0	0	0	0	0	4	0	0	3	outfit
151	0	0	0	0	0	0	0	0	2	4	2	2	4	4	4	2	0	2	4	4	5	4	7	11	14	4	0	0	9	9	8	kitchen
159	0	1	0	0	0	2	2	0	0	0	0	0	0	0	0	0	0	0	0	1	0	1	1	4	0	0	0	0	0	14	0	medicines
181	0	0	0	0	0	0	0	0	0	0	0	0	0	0	0	0	0	0	0	15	0	0	0	0	0	0	0	0	0	16	10	'birthday card'
391	0	0	0	0	0	0	0	0	10	0	0	0	5	7	1	4	0	0	0	1	1	0	0	0	0	0	0	0	0	22	21	DVD
53	2	0	0	0	0	0	0	0	0	0	0	0	2	2	4	2	0	0	0	0	1	5	6	11	12	0	0	0	5	4	6	watering
98	0	0	0	0	0	0	0	0	0	0	0	0	4	4	3	4	0	0	0	2	2	0	0	0	0	0	0	0	0	2	10	phone
258	0	2	4	4	0	0	0	0	0	0	0	0	0	0	0	0	0	0	0	2	2	3	8	24	0	0	0	0	0	6	15	soup
44	0	0	0	0	0	0	0	4	0	0	0	0	1	5	5	2	2	0	0	1	1	0	0	0	0	0	0	10	0	5	4	outfit
388	0	0	0	0	0	0	0	13	8	4	0	3	5	2	4	4	0	2	0	0	2	6	7	14	29	13	4	6	9	0	4	kitchen
332	0	3	0	0	0	4	2	0	0	0	0	0	0	0	0	0	0	0	0	0	0	1	1	20	0	0	0	0	0	0	5	medicines
496	0	0	0	0	0	0	0	0	0	0	0	0	0	6	3	3	0	0	0	26	9	0	0	0	0	0	0	0	0	0	10	'birthday card'
495	0	0	0	0	0	0	0	0	26	0	0	0	4	11	2	1	0	0	0	0	1	0	0	0	0	0	0	0	0	0	25	DVD
73	4	0	0	0	0	0	0	2	0	0	0	0	4	5	2	0	0	0	0	0	0	3	1	8	11	2	2	2	10	0	0	watering
207	0	0	0	0	0	0	0	0	0	0	0	0	0	2	9	2	0	0	0	0	23	0	0	0	0	0	0	0	0	0	3	phone
785	0	6	0	8	0	0	0	0	4	0	0	0	0	6	4	2	0	0	0	0	0	5	17	94	6	0	0	0	2	0	21	soup
92	0	0	0	0	1	0	0	4	3	2	0	0	2	0	0	0	0	0	0	0	0	0	0	0	0	0	0	4	0	0	0	outfit
87	0	0	0	0	0	0	0	2	4	4	0	0	2	4	4	0	0	0	0	0	2	4	4	8	11	0	0	0	7	0	0	kitchen
177	0	3	0	0	0	5	3	0	0	0	0	0	0	0	0	0	0	0	0	0	0	0	0	0	0	0	0	0	0	0	3	medicines
117	0	0	0	0	0	0	0	0	0	0	0	0	0	0	1	1	0	0	0	8	5	0	0	0	0	0	0	0	0	0	2	'birthday card'
419	0	0	0	0	0	0	0	4	60	0	0	0	2	11	4	2	0	0	0	0	0	0	0	0	0	0	0	0	0	0	21	DVD
50	0	0	0	0	0	0	0	0	0	0	0	0	0	2	2	2	0	0	0	0	0	5	4	8	8	0	0	0	5	0	0	watering
682	0	6	0	12	0	0	0	0	0	0	0	0	0	4	4	2	0	0	0	0	7	7	7	54	6	0	0	0	0	0	27	soup
125	0	0	0	0	2	0	0	10	0	0	0	0	0	11	8	4	0	0	0	0	0	0	0	0	0	0	0	8	0	0	3	outfit
133	0	0	0	0	0	0	0	0	0	0	0	0	0	0	0	0	0	0	0	0	0	0	0	3	18	8	0	0	13	9	9	kitchen
274	0	1	0	0	0	2	1	0	0	0	0	0	0	0	0	0	0	0	0	1	0	1	2	21	0	0	0	0	0	8	15	medicines
338	0	0	0	0	0	0	0	0	0	0	0	0	0	0	0	0	0	0	0	31	0	0	0	0	0	0	0	0	0	20	21	'birthday card'
683	0	0	0	0	0	0	0	0	57	0	0	0	0	3	3	2	0	0	0	1	2	0	0	0	0	0	0	0	0	48	61	DVD
65	4	0	0	0	0	0	0	0	0	0	0	0	2	4	4	0	0	0	0	0	0	4	5	10	8	0	0	0	7	2	7	watering
176	0	0	0	0	0	0	0	0	0	0	0	0	0	0	13	2	0	0	0	1	1	0	0	0	0	0	0	0	0	9	25	phone
643	2	4	0	6	0	0	2	0	0	0	0	0	0	0	0	0	0	0	0	2	1	25	29	52	8	0	0	0	0	36	56	soup
164	0	0	0	0	0	0	0	7	0	0	0	0	2	6	2	0	0	0	0	1	0	0	0	0	0	0	6	7	0	11	21	outfit
432	0	0	0	0	0	0	0	2	8	4	0	6	4	6	4	10	2	2	4	18	18	9	8	12	14	2	0	0	11	0	4	kitchen
320	0	1	0	0	0	2	2	0	0	0	0	0	0	1	0	0	0	0	0	0	0	1	1	51	0	0	0	0	0	0	11	medicines
716	0	0	0	0	0	0	0	0	0	0	0	0	0	0	0	0	2	0	0	87	1	1	0	0	0	0	0	0	0	0	20	'birthday card'
716	0	0	0	0	0	0	0	0	64	0	0	0	8	11	3	3	0	0	0	1	2	0	0	0	0	0	0	0	0	0	34	DVD
60	0	0	0	0	0	0	0	0	0	0	0	0	2	2	4	0	0	0	0	0	0	5	5	10	10	0	0	0	5	0	0	watering
220	0	0	0	0	0	0	0	0	0	0	0	0	0	0	5	4	0	0	0	38	4	0	0	0	0	0	0	0	0	0	2	phone
569	0	8	0	0	0	0	0	0	4	0	0	0	0	4	4	0	0	0	0	5	6	15	23	55	4	0	0	0	0	0	15	soup
113	0	0	0	0	0	0	0	8	1	0	0	0	6	5	4	1	0	0	0	0	0	0	0	0	0	0	0	6	0	0	0	outfit
196	0	0	0	0	0	0	0	2	3	4	2	2	1	4	5	2	0	2	4	7	4	6	8	13	18	2	0	0	9	0	6	kitchen
173	0	0	0	0	0	2	2	0	1	0	0	0	0	0	0	0	0	0	0	0	0	1	1	5	0	0	0	0	0	0	0	medicines
150	0	0	0	0	0	0	0	0	1	0	0	0	0	0	0	0	0	0	0	13	13	0	0	0	0	0	0	0	0	0	1	'birthday card'
504	0	0	0	0	0	0	0	0	18	0	0	2	8	14	3	3	0	0	0	0	0	1	0	0	0	0	0	0	0	0	19	DVD
54	2	0	0	0	0	0	0	0	0	0	0	0	0	5	5	2	0	0	0	0	0	6	7	11	11	0	0	0	5	0	1	watering
198	0	0	0	0	0	0	0	0	9	0	0	0	4	6	13	9	0	0	0	0	2	0	0	0	0	0	0	0	0	0	2	phone
335	5	4	4	2	0	0	0	0	0	0	0	0	0	0	0	0	0	0	0	0	4	5	9	48	4	2	0	0	4	0	13	soup
21	0	0	0	0	1	0	0	4	2	0	0	0	0	1	0	0	0	0	0	0	0	0	0	0	0	0	2	4	0	0	0	outfit
153	0	0	0	0	0	0	0	0	2	4	0	0	2	4	4	4	6	0	0	4	0	10	10	13	38	2	0	0	23	0	0	kitchen
142	0	0	0	0	0	0	0	0	0	0	0	0	0	0	0	0	0	0	0	0	0	2	2	22	0	0	0	0	0	0	0	medicines
293	0	0	0	0	0	0	0	0	0	0	0	0	0	0	0	0	20	0	0	27	0	0	0	0	0	0	0	0	0	0	0	'birthday card'
583	0	0	0	0	0	0	0	4	79	0	0	0	0	47	1	1	0	0	0	0	0	0	0	0	0	0	0	0	0	0	0	DVD
58	0	0	0	0	0	0	0	0	0	0	0	0	2	4	4	4	0	0	0	0	0	4	4	8	10	0	0	0	9	0	0	watering
217	0	0	0	0	0	0	0	1	1	0	0	0	0	1	3	4	2	0	0	12	0	4	0	0	0	0	0	0	0	0	0	phone
312	0	0	4	0	0	0	0	0	0	0	0	0	0	0	1	1	0	0	0	3	0	7	16	88	4	0	0	0	2	0	0	soup
31	0	0	0	0	1	0	0	4	2	0	0	0	0	3	0	0	0	0	0	0	0	0	0	0	0	0	2	4	0	0	0	outfit
298	0	0	0	0	0	0	0	2	10	4	5	2	2	6	4	1	0	6	2	6	8	3	6	12	11	2	0	0	5	0	2	kitchen
154	0	0	0	0	0	2	3	0	0	0	0	0	0	0	0	0	0	0	0	0	0	3	3	2	0	0	0	0	0	0	4	medicines
218	0	0	0	0	0	0	0	0	0	0	0	0	0	0	1	1	0	0	0	19	6	0	0	0	0	0	0	0	0	0	11	'birthday card'
558	0	0	0	0	0	0	0	0	28	0	0	0	5	13	3	1	0	0	0	0	0	0	0	0	0	0	0	0	0	0	25	DVD
57	0	0	0	0	0	0	0	0	0	0	0	0	0	4	4	3	0	0	0	0	0	5	3	9	10	0	0	0	5	0	0	watering
179	0	0	0	0	0	0	0	0	0	0	0	0	4	11	5	2	0	0	0	0	0	1	1	0	0	0	0	0	0	0	6	phone
313	0	0	0	0	0	0	0	0	0	0	0	0	0	0	0	0	0	0	0	1	3	2	6	35	4	0	0	0	1	0	8	soup
82	0	0	0	0	0	0	0	5	0	0	0	0	4	4	3	1	0	0	0	0	0	0	0	0	0	0	0	5	0	0	1	outfit
151	0	0	0	0	0	0	0	2	2	2	0	0	0	4	4	2	0	2	2	4	4	4	4	8	13	0	0	0	7	14	8	kitchen
172	0	1	0	0	0	2	2	0	0	0	0	0	0	0	0	0	0	0	0	1	0	1	1	4	0	0	0	0	0	4	9	medicines
205	0	0	0	0	0	0	0	0	0	0	0	0	0	0	0	0	0	0	0	31	0	0	0	0	0	0	0	0	0	12	9	'birthday card'
538	0	0	0	0	0	0	0	0	25	0	0	0	2	6	1	1	0	0	0	1	0	0	0	0	0	0	0	0	0	21	38	DVD
58	0	0	0	0	0	0	0	0	2	0	0	0	0	2	2	0	0	0	0	0	0	2	2	6	8	2	0	2	7	8	1	watering
164	0	0	0	0	0	0	0	0	0	0	0	0	0	1	11	6	0	0	0	1	1	0	0	0	0	0	0	0	0	15	4	phone
507	0	2	0	5	0	0	0	0	0	0	0	0	0	0	0	0	0	0	0	1	3	3	3	41	0	0	0	0	0	29	23	soup
95	0	0	0	0	1	0	0	4	0	0	0	0	3	4	2	3	0	0	0	0	0	0	0	0	0	0	8	4	0	6	5	outfit
291	0	2	2	0	0	0	0	2	6	2	0	0	0	5	6	5	0	2	4	10	12	10	10	6	9	4	0	0	4	29	17	kitchen
750	0	1	0	0	0	1	1	0	0	0	0	0	0	0	0	0	0	0	0	0	0	0	2	34	0	0	0	0	0	44	28	medicines
192	0	0	0	0	0	0	0	0	0	0	0	0	0	0	0	0	0	0	0	11	0	0	0	0	0	0	0	0	0	24	12	'birthday card'
177	0	0	2	0	0	0	0	0	0	0	0	0	2	2	6	0	0	0	0	0	0	10	10	20	14	2	0	0	7	6	3	watering
941	0	1	0	10	0	0	0	0	0	0	0	0	0	0	4	4	0	0	0	1	3	25	23	48	2	4	0	0	0	80	31	soup
72	0	0	0	0	1	0	0	4	0	0	0	0	0	5	1	0	0	0	0	0	0	0	0	0	0	0	0	4	0	8	3	outfit
394	0	0	0	0	0	0	0	6	6	4	2	0	2	4	8	6	0	0	0	4	8	5	5	14	16	10	2	2	15	0	1	kitchen
163	0	1	0	0	0	2	4	0	0	0	0	0	0	0	0	0	0	0	0	0	0	1	1	9	0	0	0	0	0	0	0	medicines
439	0	0	0	0	0	0	0	0	0	0	0	0	0	0	0	2	4	0	0	53	10	0	0	0	0	0	0	0	0	0	8	'birthday card'
889	0	0	0	0	0	0	0	8	80	0	0	0	4	11	7	8	0	0	0	4	6	0	0	0	0	0	0	0	0	0	40	DVD
93	0	0	0	0	0	0	0	2	0	0	0	0	4	4	2	2	0	0	0	0	1	3	3	10	11	2	2	2	5	0	0	watering
190	0	0	0	0	0	0	0	0	0	0	0	0	0	10	11	9	0	0	0	0	4	0	0	0	0	0	0	0	0	0	7	phone
273	0	4	0	0	0	0	0	0	0	0	0	0	0	6	4	0	0	0	0	3	5	10	9	12	2	0	0	0	0	0	7	soup
105	0	0	0	0	0	0	0	10	0	0	0	0	2	7	10	2	0	0	0	0	0	0	0	0	0	0	0	10	0	0	0	outfit
216	0	0	0	0	0	0	0	0	0	0	0	0	0	0	0	0	0	0	0	0	0	0	2	13	20	5	0	0	23	0	7	kitchen
213	0	1	0	0	0	2	2	0	0	0	0	0	0	0	0	0	0	0	0	0	0	1	1	30	0	0	0	0	0	0	7	medicines
208	0	0	0	0	0	0	0	0	0	0	0	0	0	0	0	6	0	0	0	26	13	1	1	0	0	0	0	0	0	0	2	'birthday card'
586	0	0	0	0	0	0	0	0	24	0	0	0	10	33	9	5	0	0	0	0	0	1	1	0	0	0	0	0	0	0	36	DVD
101	0	0	0	0	0	0	0	0	0	0	0	0	2	2	4	2	0	2	4	6	4	4	4	10	10	0	0	0	5	0	5	watering
134	0	0	0	0	0	0	0	0	0	0	0	0	6	8	9	15	0	0	0	0	7	0	0	0	0	0	0	0	0	0	6	phone
133	0	2	0	0	0	0	0	0	0	0	0	0	0	0	0	1	0	0	0	0	0	2	4	13	0	0	0	0	0	0	5	soup
179	0	0	0	0	2	0	0	14	0	0	0	0	8	15	16	2	0	0	0	0	1	1	0	0	1	1	4	12	0	0	6	outfit
96	0	0	0	0	0	0	0	0	0	0	0	0	0	0	0	0	0	0	0	0	3	3	2	8	7	1	0	0	4	0	3	kitchen
133	0	1	0	0	0	2	2	0	0	0	0	0	0	0	0	0	0	0	0	0	0	1	1	25	0	0	0	0	0	0	0	medicines
245	0	0	0	0	0	0	0	0	0	0	0	0	0	0	0	0	0	0	0	16	13	0	0	0	0	0	0	0	0	0	1	'birthday card'
326	0	0	0	0	0	0	0	0	6	0	0	0	0	7	2	0	0	0	0	0	1	0	0	0	0	0	0	0	0	0	11	DVD
63	4	0	0	0	0	0	0	0	0	0	0	0	2	4	4	2	0	0	0	0	0	5	5	12	11	0	0	0	5	0	2	watering
158	0	0	0	0	0	0	0	0	0	0	0	0	4	4	5	2	0	0	0	0	1	0	0	0	0	0	0	0	0	0	2	phone
332	4	6	3	4	0	0	0	0	0	0	0	0	0	0	0	0	0	0	0	0	2	3	4	37	0	0	0	0	0	0	13	soup
66	0	0	0	0	1	0	0	5	0	0	0	0	3	6	3	0	0	0	0	0	1	0	0	0	0	0	0	7	0	0	0	outfit
281	0	0	0	0	0	0	0	4	2	4	2	2	2	4	4	4	0	2	4	4	10	7	7	12	14	2	0	0	9	0	12	kitchen
151	0	1	0	0	0	2	2	0	0	0	0	0	0	0	0	0	0	0	0	0	0	0	1	9	0	0	0	0	0	0	7	medicines
324	0	0	0	0	0	0	0	0	0	0	0	0	0	0	0	0	0	0	0	33	1	1	1	0	0	0	0	0	0	0	14	'birthday card'
428	0	0	0	0	0	0	0	2	10	0	0	0	4	6	2	3	0	0	0	1	2	0	0	0	0	0	0	0	0	0	31	DVD
52	0	0	0	0	0	0	0	4	4	0	0	0	0	0	0	0	0	0	0	0	1	0	2	9	8	4	4	4	5	0	2	watering
127	0	0	0	0	0	0	0	0	0	0	0	0	2	8	5	2	0	0	0	1	2	0	0	0	0	0	0	0	0	0	3	phone
418	0	4	0	0	0	0	0	0	0	0	0	0	0	0	0	0	0	0	0	1	2	2	4	41	8	0	0	0	8	0	27	soup
66	0	0	0	0	1	0	0	4	0	0	0	0	0	4	6	3	0	0	0	1	2	0	0	0	0	0	4	4	0	0	4	outfit
545	0	0	0	0	1	0	0	2	14	12	4	2	4	12	8	10	2	10	12	19	20	15	12	16	20	2	0	0	11	24	15	kitchen
265	0	1	0	0	0	2	2	0	0	0	0	0	0	0	0	0	0	0	0	0	0	0	0	28	1	0	0	0	0	17	6	medicines
473	0	0	0	0	0	0	0	0	0	0	0	0	0	0	0	0	1	0	0	31	3	1	1	1	0	0	0	0	0	35	4	'birthday card'
558	0	0	0	0	0	0	0	0	11	6	0	4	22	27	3	1	0	0	0	1	1	0	0	0	0	0	0	0	0	20	27	DVD
100	5	0	0	0	0	0	0	0	4	2	0	0	0	4	4	2	0	0	0	1	1	6	6	13	14	0	0	0	5	10	0	watering
166	0	0	0	0	0	0	0	0	0	0	0	4	5	4	5	5	2	0	0	1	2	0	0	0	0	0	0	0	0	6	6	phone
802	3	2	4	4	0	0	0	0	0	0	0	0	0	0	0	0	0	0	0	2	11	18	22	58	6	2	0	0	2	34	34	soup
240	0	0	0	0	0	0	0	12	0	0	0	0	8	12	6	3	8	0	0	0	0	0	0	0	0	0	12	12	0	12	5	outfit
191	0	0	0	0	0	0	0	0	0	0	0	0	0	0	0	0	0	0	0	0	1	1	3	7	19	11	0	0	9	0	24	kitchen
231	0	1	0	0	0	4	4	0	0	0	0	0	0	0	0	0	0	0	0	0	0	1	1	12	0	0	0	0	0	0	27	medicines
464	0	0	0	0	0	0	0	0	0	0	0	0	0	0	0	0	2	0	0	55	6	0	0	0	0	0	0	0	0	0	47	'birthday card'
756	0	0	0	0	0	0	0	2	59	0	0	0	6	7	1	1	0	0	0	0	0	0	0	0	0	0	0	0	0	0	71	DVD
61	0	0	0	0	0	0	0	0	0	0	0	0	2	4	4	2	0	0	0	0	1	5	6	8	10	0	0	0	5	0	5	watering
317	0	6	0	0	0	0	0	0	0	0	0	0	0	0	0	0	0	0	0	0	0	1	10	28	2	0	0	0	2	0	17	soup
56	0	0	0	0	2	0	0	4	0	0	0	0	0	3	4	8	0	0	0	0	1	0	0	0	0	0	0	6	0	0	0	outfit
344	0	0	0	0	0	0	0	4	4	6	2	2	4	4	6	6	2	2	2	6	13	8	8	11	18	4	0	0	13	16	12	kitchen
162	0	1	0	0	0	6	4	0	0	0	0	0	0	0	0	0	0	0	0	1	0	1	1	20	0	0	0	0	0	18	1	medicines
248	0	0	0	0	0	0	0	0	0	0	0	0	0	0	0	0	2	0	0	29	4	4	4	2	2	2	0	0	0	12	1	'birthday card'
513	0	0	0	0	0	0	0	0	49	0	0	0	0	4	2	2	0	0	0	2	2	0	0	0	0	0	0	0	0	25	27	DVD
81	4	0	0	0	0	0	0	0	4	4	2	0	0	4	4	4	0	0	0	2	1	6	6	15	13	0	0	0	5	6	2	watering
124	0	0	0	0	0	0	0	0	0	0	0	0	0	2	11	8	0	0	0	1	2	0	0	0	0	0	0	0	0	0	0	phone
482	4	6	0	4	0	0	0	0	0	0	0	0	0	0	0	0	0	0	0	1	2	2	5	54	12	0	0	0	6	11	16	soup
63	0	0	0	0	0	0	0	5	0	0	0	0	0	4	6	1	0	0	0	1	2	0	0	0	0	0	0	12	0	6	1	outfit
239	0	0	0	0	0	0	0	4	4	6	2	2	4	2	4	0	0	0	0	0	1	4	4	8	18	8	4	4	11	0	1	kitchen
278	0	1	0	0	0	2	2	0	0	0	0	0	0	0	0	0	0	0	0	0	1	1	1	13	0	0	0	0	0	0	2	medicines
399	0	0	0	0	0	0	0	0	0	0	0	0	0	0	0	0	0	0	0	29	8	1	1	0	0	0	0	0	0	0	1	'birthday card'
397	0	0	0	0	0	0	0	0	46	0	0	0	9	19	10	2	0	0	0	0	1	0	0	0	0	0	0	0	0	0	10	DVD
59	2	0	0	0	0	0	0	2	2	0	0	0	0	2	2	2	0	0	0	0	0	2	3	10	8	2	2	2	5	0	3	watering
710	4	4	4	10	0	0	0	0	0	0	0	0	0	0	0	0	0	0	0	1	4	5	9	54	6	0	0	0	4	0	20	soup
117	0	0	0	0	3	0	0	8	0	0	0	0	0	8	9	3	0	0	0	0	1	0	0	0	0	0	10	10	0	0	1	outfit
269	0	0	0	0	0	0	0	8	4	2	2	0	2	4	4	4	2	2	2	6	6	5	7	14	16	8	0	0	9	0	5	kitchen
211	0	1	0	0	0	2	2	0	0	0	0	0	0	0	0	0	0	0	0	1	1	1	1	42	0	0	0	0	0	0	5	medicines
244	0	0	0	0	0	0	0	0	0	0	0	0	0	0	0	0	4	0	0	27	3	0	0	0	0	0	0	0	0	0	1	'birthday card'
455	0	0	0	0	0	0	0	0	11	0	0	0	6	8	1	2	0	0	0	0	0	0	0	0	0	0	0	0	0	0	19	DVD
75	0	0	0	0	0	0	0	2	0	0	0	0	2	4	2	0	0	0	0	0	0	3	2	8	10	2	2	0	5	0	1	watering
135	0	0	0	0	0	0	0	0	0	0	0	0	6	14	3	3	0	0	0	0	0	0	0	0	0	0	0	0	0	0	3	phone
459	0	4	0	0	0	0	0	0	0	0	0	0	0	0	0	0	0	0	0	0	2	10	9	58	2	0	0	0	2	0	20	soup
54	0	0	0	0	0	0	0	4	0	0	0	0	1	4	1	0	0	0	0	0	0	0	0	0	0	0	2	8	0	0	2	outfit
246	0	0	0	0	0	0	0	2	4	4	2	0	2	4	4	2	0	2	4	2	9	7	8	10	18	2	0	0	7	6	21	kitchen
139	0	1	0	0	0	2	2	0	0	0	0	0	0	0	0	0	0	0	0	1	0	1	1	5	0	0	0	0	0	6	4	medicines
238	0	0	0	0	0	0	0	0	0	0	0	0	0	0	0	0	1	0	0	32	2	2	0	0	0	0	0	0	0	12	10	'birthday card'
373	0	0	0	0	0	0	0	0	7	0	0	0	4	7	2	5	0	0	0	1	2	0	0	0	0	0	0	0	0	11	29	DVD
40	2	0	0	0	0	0	0	0	0	0	0	0	2	2	4	2	0	0	0	0	1	4	1	10	6	0	0	0	3	2	0	watering
165	0	0	0	0	0	0	0	0	0	0	0	0	3	6	9	3	2	0	0	2	4	2	0	0	0	0	0	0	0	2	7	phone
423	4	2	4	4	0	0	0	0	0	0	0	0	0	0	0	0	0	0	0	8	5	7	12	35	6	0	0	0	4	18	23	soup
83	0	0	0	0	1	0	0	4	0	0	0	0	3	6	3	1	0	0	0	1	2	0	0	0	0	0	2	4	0	6	1	outfit
225	0	0	0	0	0	0	0	4	2	4	2	2	2	4	4	2	2	0	2	8	4	5	7	8	12	8	0	0	7	0	3	kitchen
175	0	1	0	0	0	2	2	0	0	0	0	0	0	0	0	0	0	0	0	1	1	1	1	9	0	0	0	0	0	0	7	medicines
372	0	0	0	0	0	0	0	0	0	0	0	0	0	0	0	0	4	0	0	43	0	0	0	0	0	0	0	0	0	0	6	'birthday card'
404	0	0	0	0	0	0	0	2	11	0	0	0	0	3	2	2	0	0	0	1	2	0	0	0	0	0	0	0	0	0	21	DVD
40	0	0	0	0	0	0	0	0	0	0	0	0	0	2	2	0	0	0	0	0	0	5	6	10	8	0	0	0	3	0	0	watering
78	0	0	0	0	0	0	0	0	0	0	0	0	0	0	7	6	0	0	0	2	2	0	0	0	0	0	0	0	0	0	3	phone
537	0	2	0	0	0	0	0	0	0	0	0	0	0	0	0	0	0	0	0	3	6	10	12	28	4	0	0	0	4	0	21	soup
65	0	0	0	0	1	0	0	7	0	0	0	0	0	5	2	2	0	0	0	1	2	0	0	0	0	0	4	5	0	0	1	outfit
161	0	0	0	0	0	0	0	0	0	0	0	0	0	0	2	2	0	2	2	4	4	5	8	10	21	0	0	0	9	8	3	kitchen
221	0	1	0	0	0	1	0	0	0	0	0	0	0	0	0	0	0	0	0	0	0	1	1	23	0	0	0	0	0	17	5	medicines
234	0	0	0	0	0	0	0	0	0	0	0	0	0	0	0	0	0	0	0	31	1	1	1	0	0	0	0	0	0	17	4	'birthday card'
458	0	0	0	0	0	0	0	0	23	0	0	0	0	3	2	1	0	0	0	1	1	0	0	0	0	0	0	0	0	46	26	DVD
68	3	0	0	0	0	0	0	2	0	0	0	0	2	4	2	2	0	0	0	0	1	3	3	8	10	2	2	2	7	6	0	watering
163	0	0	0	0	0	0	0	4	0	0	0	0	0	2	5	3	0	0	0	9	12	0	0	0	0	0	4	4	0	14	6	phone
386	3	2	4	6	0	0	0	0	0	0	0	0	0	0	0	0	0	0	0	0	1	1	6	30	2	0	0	0	2	16	16	soup
80	0	0	0	0	0	0	0	4	0	0	0	0	1	4	2	1	1	0	0	0	1	0	0	0	0	0	6	4	0	2	1	outfit
188	0	0	0	0	0	0	0	4	6	6	2	0	0	2	4	4	2	4	0	4	6	6	6	9	18	3	0	0	9	0	6	kitchen
189	0	1	0	0	0	2	2	0	0	0	0	0	0	0	0	0	0	0	0	0	0	0	0	24	1	0	0	0	0	0	10	medicines
233	0	0	0	0	0	0	0	0	0	0	0	0	0	0	0	0	0	0	0	27	2	1	1	1	0	0	0	0	0	0	14	'birthday card'
631	0	0	0	0	0	0	0	0	32	0	0	0	23	11	1	1	0	0	0	1	1	0	0	0	0	0	0	0	0	0	41	DVD
59	0	0	0	0	0	0	0	0	0	0	0	0	2	4	4	0	0	0	0	0	0	6	3	10	8	0	0	0	5	0	2	watering
88	0	0	0	0	0	0	0	0	0	0	0	0	4	4	3	2	0	0	0	1	1	0	0	0	0	0	0	0	0	0	2	phone
187	0	4	0	0	0	0	0	0	0	0	0	0	0	0	0	0	0	0	0	0	1	2	6	32	0	0	0	0	0	0	12	soup
50	0	0	0	0	1	0	0	5	0	0	0	0	1	5	1	1	0	0	0	1	1	0	0	0	0	0	0	7	0	0	0	outfit
222	0	0	0	0	0	0	0	2	4	6	0	4	4	4	4	2	0	2	2	0	4	5	4	16	18	8	0	0	7	22	11	kitchen
192	0	1	0	0	0	2	2	0	0	0	0	0	0	0	0	0	0	0	0	0	0	1	0	7	0	0	0	0	0	6	6	medicines
231	0	0	0	0	0	0	0	0	0	0	0	0	0	0	0	0	0	0	0	11	1	0	0	0	0	0	0	0	0	6	14	'birthday card'
431	0	0	0	0	0	0	0	0	19	0	0	0	4	7	3	2	8	0	0	1	2	0	0	0	0	0	0	0	0	24	35	DVD
69	3	0	0	0	0	0	0	0	0	2	0	0	2	4	2	0	0	0	0	0	1	6	6	11	10	0	0	0	7	0	2	watering
228	0	0	0	0	0	0	0	12	8	4	2	0	0	6	9	4	0	4	4	8	7	2	2	2	2	2	2	8	0	6	6	phone
396	6	4	4	4	0	0	0	0	0	0	0	0	0	0	0	0	0	0	0	2	3	3	8	55	6	6	0	0	0	18	31	soup
76	0	0	0	0	1	0	0	7	0	0	0	0	0	4	4	1	0	0	0	1	0	0	0	0	0	0	4	8	0	2	7	outfit
276	0	0	0	0	0	0	0	0	8	0	0	0	2	6	4	2	2	4	4	6	7	5	6	9	13	2	0	0	9	42	9	kitchen
155	0	1	0	0	0	2	2	0	0	0	0	0	0	0	0	0	0	0	0	0	0	1	1	7	0	0	0	0	0	16	3	medicines
279	0	0	0	0	0	0	0	0	0	0	0	0	0	0	0	0	0	0	0	21	0	0	0	0	0	0	0	0	0	20	7	'birthday card'
431	0	0	0	0	0	0	0	0	8	0	0	0	8	12	1	3	0	0	0	1	2	0	0	0	0	0	0	0	0	40	27	DVD
53	2	0	0	0	0	0	0	2	2	2	0	0	0	2	2	0	0	0	0	0	0	2	3	5	6	2	2	0	5	5	1	watering
95	0	0	0	0	0	0	0	0	0	0	0	0	6	4	3	0	0	0	0	0	0	0	0	0	0	0	0	0	0	3	5	phone
415	4	6	4	4	0	0	0	0	0	0	0	0	0	0	0	0	0	0	0	1	1	3	7	36	8	2	0	0	0	32	23	soup
66	0	0	0	0	2	0	0	4	0	0	0	0	2	1	2	2	0	0	0	0	1	0	0	0	0	0	0	6	0	5	2	outfit
262	0	0	0	0	0	0	0	2	6	2	2	2	2	4	6	4	0	2	6	4	4	6	8	9	10	2	0	0	5	28	8	kitchen
166	0	1	0	0	0	2	2	0	0	0	0	0	0	0	0	1	0	0	0	0	0	1	1	6	0	0	0	0	0	12	2	medicines
229	0	0	0	0	0	0	0	0	0	0	0	0	0	0	0	1	2	0	0	17	2	0	0	0	0	0	0	0	0	18	8	'birthday card'
440	0	0	0	0	0	0	0	0	15	0	0	0	14	11	2	2	2	0	0	1	0	0	0	0	0	0	0	0	0	26	29	DVD
63	2	0	0	0	0	0	0	0	0	0	0	0	2	2	4	3	0	0	0	0	0	5	5	10	9	0	0	0	5	0	2	watering
297	0	4	4	0	0	0	0	0	0	0	0	0	0	0	0	2	0	0	0	1	2	3	8	34	2	0	0	0	0	19	20	soup
66	0	0	0	0	2	0	0	4	0	0	0	0	1	2	1	1	0	0	0	0	0	0	0	0	0	0	0	8	0	12	0	outfit
305	0	0	0	0	0	0	0	2	4	4	2	0	2	6	4	4	0	2	4	4	9	5	5	17	16	7	0	0	7	18	11	kitchen
354	0	1	0	0	0	2	1	0	0	0	0	0	0	0	0	0	0	0	0	0	0	1	1	51	4	0	0	0	4	22	7	medicines
270	0	0	0	0	0	0	0	0	0	0	0	0	0	1	1	2	2	0	0	25	2	0	0	0	0	0	0	0	0	16	11	'birthday card'
317	0	0	0	0	0	0	0	4	23	0	0	0	0	9	5	5	0	0	4	4	5	0	0	0	0	0	0	0	0	15	26	DVD
60	3	0	0	0	0	0	0	0	0	0	0	0	2	4	4	4	0	0	0	0	0	5	5	10	10	0	0	0	5	0	1	watering
680	3	8	0	0	0	0	1	0	2	0	0	0	0	6	8	0	0	0	0	1	1	11	11	51	12	0	0	0	14	34	34	soup
40	0	0	0	0	2	0	0	4	0	0	0	0	0	1	2	2	0	0	0	0	0	0	0	0	0	0	0	10	0	1	2	outfit
162	0	0	0	0	0	0	0	2	6	0	0	0	0	8	10	10	0	0	0	0	2	9	11	10	7	4	2	2	4	0	7	kitchen
223	0	3	0	0	0	2	4	0	0	0	0	0	0	4	4	2	0	0	0	0	0	4	5	40	0	0	0	0	0	0	10	medicines
171	0	0	0	0	0	0	0	0	0	0	0	0	0	1	0	5	0	0	0	0	24	0	0	0	0	0	0	0	0	0	2	'birthday card'
367	0	0	0	0	0	0	0	0	48	2	0	0	4	11	2	2	0	0	0	0	1	0	0	0	0	0	0	0	0	0	12	DVD
73	3	2	0	0	0	0	0	0	4	4	0	4	4	4	5	5	0	0	0	0	0	6	5	9	1	0	0	0	2	0	1	watering
151	0	1	0	0	0	0	0	0	0	0	0	0	0	0	0	0	0	0	0	0	0	1	5	24	2	0	0	0	0	0	1	soup
62	0	0	0	0	1	0	0	10	0	0	0	0	0	7	4	4	0	0	0	0	0	0	0	0	0	0	1	11	0	0	1	outfit
168	0	0	0	0	0	0	0	0	0	0	0	0	0	0	0	0	0	0	0	1	2	2	3	11	11	2	0	0	5	18	8	kitchen
196	0	1	0	0	0	2	1	0	0	0	0	0	0	0	0	0	0	0	0	1	0	1	1	12	0	0	0	0	0	12	10	medicines
178	0	0	0	0	0	0	0	0	0	0	0	0	0	0	0	0	0	0	0	17	0	0	0	0	0	0	0	0	0	4	9	'birthday card'
422	0	0	0	0	0	0	0	0	9	0	0	0	4	7	3	1	0	0	0	2	2	0	0	0	0	0	0	0	0	28	34	DVD
76	3	0	0	0	0	0	0	2	0	0	0	0	2	4	2	2	0	0	0	1	1	4	4	11	12	2	2	2	5	8	2	watering
145	0	0	0	0	0	0	0	0	0	0	0	0	4	4	3	0	0	0	0	1	2	0	0	0	0	0	0	0	0	4	1	phone
171	3	4	4	4	0	0	0	0	0	0	0	0	0	0	0	0	0	0	0	2	4	3	7	24	2	0	0	0	0	8	15	soup
39	0	0	0	0	2	0	0	4	0	0	0	0	1	3	3	2	0	0	0	2	2	0	0	0	0	0	0	2	0	2	1	outfit
209	0	0	0	0	0	0	0	0	0	0	0	0	0	0	0	0	0	0	0	0	1	2	3	15	19	2	0	0	16	0	2	kitchen
417	0	1	0	0	0	4	4	0	0	0	0	0	0	0	0	0	0	0	0	0	0	1	1	20	0	0	0	0	0	0	6	medicines
776	0	0	0	0	0	0	0	2	43	0	0	0	4	19	2	2	0	0	0	1	0	0	0	0	0	0	0	0	0	0	24	DVD
69	0	0	0	0	0	0	0	0	0	0	0	0	4	4	4	0	0	0	0	0	0	5	5	8	9	0	0	0	5	0	2	watering
407	0	2	0	0	0	0	0	0	0	0	0	0	0	0	0	0	0	0	0	0	1	2	8	37	2	0	0	0	0	0	16	soup
93	0	0	0	0	1	0	0	6	0	0	0	0	3	11	6	3	0	0	0	1	0	0	0	0	0	0	4	6	0	0	0	outfit
200	0	0	0	0	0	0	0	4	4	4	2	2	6	8	6	2	0	2	2	4	8	8	5	10	13	2	0	0	15	0	11	kitchen
178	0	1	0	0	0	0	2	0	0	0	0	0	0	0	1	0	0	0	0	0	0	1	1	5	0	0	0	0	0	0	4	medicines
262	0	0	0	0	0	0	0	0	0	0	0	0	0	0	0	0	0	0	0	0	4	0	0	0	0	0	0	0	0	0	1	'birthday card'
402	0	0	0	0	0	0	0	2	7	0	0	0	2	7	2	1	0	0	0	0	0	0	0	0	0	0	0	0	0	0	13	DVD
50	0	0	0	0	0	0	0	0	0	0	0	0	4	4	4	4	0	0	0	0	0	5	4	6	10	0	0	0	5	0	0	watering
164	0	0	0	0	0	0	0	0	0	0	0	0	0	0	17	25	0	0	0	0	0	0	0	0	0	0	0	0	0	0	1	phone
298	0	4	0	0	0	0	0	0	0	0	0	0	0	0	0	0	0	0	0	1	0	3	11	40	6	0	0	0	4	0	14	soup
40	0	0	0	0	1	0	0	4	0	0	0	0	3	5	2	2	2	0	0	0	0	0	0	0	0	0	0	8	0	0	0	outfit
333	0	0	0	0	0	0	0	4	12	2	3	2	2	4	4	2	0	4	2	7	5	9	7	14	15	3	0	0	9	0	2	kitchen
232	0	0	0	0	0	2	2	0	0	0	0	0	1	0	0	0	0	0	0	0	0	1	1	2	0	0	0	0	0	0	0	medicines
212	0	0	0	0	0	0	0	0	0	0	0	0	0	1	2	1	0	0	0	8	12	0	0	0	0	0	0	0	0	0	0	'birthday card'
481	0	0	0	0	0	0	0	0	12	0	0	0	6	12	1	3	0	0	0	0	0	0	0	0	0	0	0	0	0	0	28	DVD
82	0	0	0	0	0	0	0	0	0	0	0	0	2	4	4	0	0	0	0	0	0	5	5	6	8	0	0	0	9	0	2	watering
206	0	0	0	0	0	0	0	0	0	0	0	6	10	10	9	1	0	0	0	0	0	1	0	0	0	0	0	0	0	0	2	phone
704	0	0	0	0	0	0	0	0	0	0	0	0	0	1	1	0	0	0	0	0	3	4	22	57	4	0	0	0	0	0	18	soup
100	0	0	0	0	0	0	0	9	0	0	0	0	7	8	0	2	2	0	0	0	0	0	0	0	0	0	2	8	0	0	0	outfit
118	0	0	0	0	0	0	0	0	0	0	0	0	0	2	2	2	0	0	0	0	0	3	5	8	17	2	0	0	9	6	4	kitchen
214	0	1	0	0	0	2	2	0	0	0	0	0	0	0	0	0	0	0	0	0	0	1	1	1	0	0	0	0	0	11	9	medicines
242	0	0	0	0	0	0	0	0	0	0	0	0	0	0	0	0	0	0	0	25	2	0	0	0	0	0	0	0	0	4	13	'birthday card'
404	0	0	0	0	0	0	0	0	12	0	0	0	6	11	3	5	0	0	0	2	2	0	0	0	0	0	0	0	0	6	27	DVD
75	0	0	0	0	0	0	0	0	4	2	0	0	0	4	4	2	0	0	0	0	0	6	5	12	10	0	0	0	5	0	3	watering
305	0	0	0	0	0	0	0	0	10	0	0	0	4	10	17	9	0	0	4	4	4	0	0	0	0	0	0	0	0	0	3	phone
507	0	4	0	0	0	0	0	0	6	0	0	0	0	4	4	4	0	0	0	2	7	12	16	38	4	0	0	0	6	0	13	soup
50	0	0	0	0	2	0	0	8	0	0	0	0	2	6	4	2	0	0	0	1	1	0	0	0	0	0	0	6	0	0	1	outfit
288	0	0	0	0	0	0	0	2	6	4	2	2	2	4	4	0	0	4	6	10	11	6	6	11	13	2	0	0	11	0	5	kitchen
383	0	1	0	0	0	1	6	0	0	0	0	0	0	0	0	0	0	0	0	0	0	1	3	30	0	0	0	0	0	0	5	medicines
281	0	0	0	0	0	0	0	0	0	0	0	0	0	0	0	0	0	0	0	39	0	0	0	0	0	0	0	0	0	0	4	'birthday card'
567	0	0	0	0	0	0	0	2	25	0	0	0	0	14	3	7	0	0	0	0	1	0	0	0	0	0	0	0	0	0	30	DVD
67	0	0	0	0	0	0	0	0	0	0	0	0	4	4	4	4	0	0	0	0	0	5	5	12	10	0	0	0	5	0	0	watering
514	0	4	0	0	0	0	0	0	0	0	0	0	0	0	0	0	0	0	0	0	0	2	2	52	6	0	0	0	2	0	17	soup
56	0	0	0	0	1	0	0	5	0	0	0	0	2	9	4	3	0	0	0	1	3	0	0	0	0	0	0	5	0	0	0	outfit
488	1	0	0	0	0	0	0	6	12	10	2	0	4	8	8	6	0	2	2	4	7	7	7	14	20	6	0	4	19	34	19	kitchen
267	0	1	0	0	0	2	2	0	0	0	0	0	0	1	1	0	0	0	0	0	0	1	1	14	0	0	0	0	0	16	5	medicines
318	0	0	0	0	0	0	0	0	0	0	0	0	0	0	0	0	0	0	0	31	0	0	0	0	0	0	0	0	0	14	4	'birthday card'
538	0	0	0	0	0	0	0	0	17	0	0	0	12	15	1	1	0	0	0	1	1	0	0	0	0	0	0	0	0	28	27	DVD
69	0	0	0	0	0	0	0	0	0	0	0	0	2	2	5	4	0	0	0	0	0	6	5	11	11	0	0	0	5	7	0	watering
157	0	0	0	0	0	0	0	0	0	0	0	0	0	7	15	5	0	0	0	0	0	0	0	0	0	0	0	0	0	8	4	phone
775	0	6	0	8	0	0	0	0	0	0	0	0	0	1	1	1	0	0	0	2	4	7	8	82	2	0	0	0	2	65	20	soup
44	0	0	0	0	0	0	0	4	1	0	0	0	3	3	1	2	0	0	0	0	0	0	0	0	0	0	0	6	0	1	0	outfit
504	0	0	0	0	0	0	0	2	8	4	2	6	6	4	6	4	6	4	2	2	8	9	20	22	21	4	0	2	11	0	32	kitchen
153	0	1	0	0	0	1	2	0	0	0	0	0	0	1	0	0	0	0	0	0	0	1	1	6	0	0	0	0	0	0	21	medicines
275	0	2	0	0	0	0	0	0	2	0	0	0	0	5	5	14	4	0	0	0	5	4	4	2	2	2	0	0	0	0	30	'birthday card'
522	0	0	0	0	0	0	0	0	19	0	0	0	6	7	1	5	0	0	0	0	0	0	0	0	0	0	0	0	0	0	39	DVD
64	0	0	0	0	0	0	0	0	0	0	0	0	4	2	4	2	0	0	0	0	0	5	5	12	11	0	0	0	5	0	9	watering
189	0	0	0	0	0	0	0	0	8	6	0	0	5	17	13	8	0	0	0	0	6	1	1	1	1	0	0	0	0	0	20	phone
512	0	4	0	0	0	0	0	0	4	0	0	0	14	8	4	4	0	0	0	2	5	14	12	36	4	0	0	0	4	0	25	soup
108	0	0	0	0	4	0	0	12	2	0	0	0	2	7	2	0	2	0	0	0	0	0	0	0	0	0	4	14	0	0	0	outfit
355	0	0	0	0	0	0	0	4	6	2	4	0	4	4	4	2	0	4	4	4	10	7	7	14	22	4	0	2	13	0	8	kitchen
183	0	1	0	0	0	3	5	0	0	0	0	0	0	0	0	0	0	0	0	0	0	1	1	5	2	0	0	0	2	0	1	medicines
206	0	0	0	0	0	0	0	0	0	0	0	0	0	0	0	0	0	0	0	20	3	0	0	0	0	0	0	0	0	0	6	'birthday card'
653	0	0	0	0	0	0	0	0	36	0	0	0	0	21	4	3	0	0	0	0	1	1	1	0	0	0	0	0	0	0	45	DVD
57	0	0	0	0	0	0	0	0	4	0	0	0	0	5	4	2	0	0	0	0	0	5	4	12	8	0	0	0	5	0	9	watering
131	0	0	0	0	0	0	0	0	1	0	0	0	0	2	9	15	0	0	0	0	0	0	0	0	0	0	0	0	0	0	14	phone
432	0	4	0	0	0	0	0	0	1	0	0	0	0	0	1	1	0	0	0	1	3	3	5	45	4	0	0	0	4	0	47	soup
80	0	0	0	0	0	0	0	8	2	0	0	0	0	7	6	4	0	0	0	0	0	0	0	0	0	0	0	14	0	0	10	outfit
224	0	0	0	0	0	0	0	4	4	2	0	2	2	6	4	0	0	2	2	4	5	5	6	15	21	6	0	0	13	0	3	kitchen
222	0	1	0	0	0	1	2	0	0	0	0	0	0	0	0	0	0	0	0	0	0	1	1	20	0	0	0	0	0	0	0	medicines
349	0	0	0	0	0	0	0	0	0	0	0	6	4	4	4	2	0	0	0	2	21	0	0	0	0	0	0	0	0	0	7	'birthday card'
747	0	0	0	0	0	0	0	0	72	10	0	0	10	9	1	1	0	0	0	0	1	0	0	0	0	0	0	0	0	0	30	DVD
67	0	0	0	0	0	0	0	0	2	0	0	0	0	4	5	0	0	0	0	0	0	5	5	9	13	2	0	0	7	0	0	watering
313	0	0	0	0	0	0	0	0	11	2	0	8	6	13	9	0	0	0	0	0	0	1	1	0	0	0	0	0	0	0	0	phone
318	0	4	0	6	0	0	0	0	0	0	0	0	0	0	0	0	0	0	0	0	4	10	10	22	2	0	0	0	0	0	12	soup
57	0	0	0	0	1	0	0	8	1	1	0	0	3	5	2	0	0	0	0	0	0	0	0	0	0	0	0	6	0	0	0	outfit
321	0	0	0	0	0	0	0	2	4	4	2	2	4	2	2	4	2	0	0	8	9	6	6	13	13	4	2	2	13	24	4	kitchen
189	0	1	0	0	0	2	2	0	0	0	0	0	0	0	0	0	0	0	0	1	1	1	1	32	0	0	0	0	0	4	3	medicines
371	0	0	0	0	0	0	0	0	0	0	0	0	0	0	0	0	0	0	0	44	0	0	0	0	0	0	0	0	0	8	7	'birthday card'
490	0	0	0	0	0	0	0	0	19	0	0	0	8	17	2	9	2	0	0	1	1	0	0	0	0	0	0	0	2	22	26	DVD
61	3	0	0	0	0	0	0	2	0	0	0	0	2	4	2	0	0	0	0	1	2	5	5	9	11	2	2	2	3	1	1	watering
138	0	0	0	0	0	0	0	0	0	0	0	0	4	4	3	4	0	0	0	1	2	0	0	0	0	0	0	0	2	4	3	phone
479	4	2	4	4	0	0	0	0	0	0	0	0	0	0	0	0	0	0	0	0	2	6	14	61	8	2	0	0	2	18	16	soup
76	0	0	0	0	0	0	0	5	0	0	0	0	1	6	1	1	0	0	0	1	1	0	0	0	0	0	8	7	2	0	2	outfit
412	0	0	0	0	0	0	0	4	6	6	2	6	6	6	4	2	0	2	0	5	5	5	7	19	21	4	0	0	11	29	9	kitchen
353	2	1	0	0	0	2	2	0	0	0	0	0	0	0	0	0	0	0	0	1	1	1	2	15	0	0	0	0	0	25	22	medicines
377	0	0	0	0	0	0	0	0	0	0	0	0	0	0	0	0	0	0	0	23	0	0	0	0	0	0	0	0	0	12	6	'birthday card'
450	0	0	0	0	0	0	0	0	18	0	0	0	8	11	2	6	0	0	0	1	2	0	0	0	0	0	0	0	0	14	31	DVD
59	0	0	0	0	0	0	0	0	2	2	0	0	2	4	4	0	0	0	0	0	0	3	3	10	10	0	0	0	5	10	5	watering
269	0	0	0	0	0	0	0	0	0	0	0	0	0	1	3	0	0	0	0	20	8	0	0	0	0	0	0	0	0	8	34	phone
654	7	2	4	10	0	0	0	0	0	0	0	0	0	0	0	0	0	0	0	1	1	3	6	72	4	0	0	0	2	50	72	soup
162	0	0	0	0	0	0	0	11	4	4	0	0	4	10	2	2	0	0	0	0	0	1	0	1	0	0	2	10	0	6	15	outfit
243	0	0	0	0	0	0	0	4	4	4	2	4	2	4	4	4	0	2	4	10	9	8	8	13	13	2	0	0	7	21	3	kitchen
214	0	1	0	0	0	2	4	0	0	0	0	0	0	0	0	0	0	0	0	1	0	3	3	26	0	0	0	0	0	4	3	medicines
290	0	0	0	0	0	0	0	0	0	0	0	0	0	0	0	0	0	0	0	29	0	0	0	0	0	0	0	0	0	26	6	'birthday card'
424	0	0	0	0	0	0	0	0	13	0	0	0	0	3	2	2	0	0	0	1	2	0	0	0	0	0	0	0	0	17	27	DVD
64	3	0	0	0	0	0	0	0	0	0	0	0	2	4	4	4	0	0	0	1	1	6	5	13	9	0	0	0	5	5	1	watering
72	0	0	0	0	0	0	0	0	0	0	0	0	0	5	5	2	0	0	0	1	1	0	0	0	0	0	0	0	0	2	0	phone
343	3	10	0	4	0	0	0	0	0	0	0	0	0	0	0	0	0	0	0	2	2	3	7	49	4	0	0	0	4	56	12	soup
122	0	0	0	0	1	0	0	7	0	0	0	0	0	4	4	7	0	0	0	1	2	0	0	0	0	0	0	14	0	3	0	outfit
960	1	0	0	0	0	0	0	16	28	14	16	16	4	4	8	8	10	6	2	22	37	12	12	13	21	6	0	0	9	43	6	kitchen
173	0	1	0	0	0	2	2	0	0	0	0	0	0	0	0	0	0	0	0	0	0	1	1	4	0	0	0	0	0	7	0	medicines
238	0	0	0	0	0	0	0	0	0	0	0	0	0	0	0	0	0	0	0	41	2	0	0	0	0	0	0	0	0	16	4	'birthday card'
479	0	0	0	0	0	0	0	0	20	0	0	0	7	13	4	2	1	0	0	1	1	0	0	0	0	0	0	0	0	16	24	DVD
67	5	0	0	0	0	0	0	0	0	0	0	0	2	4	4	2	0	0	0	0	0	5	5	12	11	0	0	0	7	6	2	watering
199	0	0	0	0	0	0	0	0	0	0	0	0	0	0	3	0	4	0	0	10	13	0	0	0	0	0	0	0	0	10	0	phone
433	0	2	0	4	0	0	0	0	0	0	0	0	0	0	0	0	0	0	0	5	12	13	27	60	16	0	0	0	6	12	18	soup
100	0	0	0	0	2	0	0	6	0	0	0	0	8	5	4	0	6	0	0	0	2	0	0	0	0	0	0	7	0	4	0	outfit
169	0	0	0	0	0	0	0	2	4	2	0	0	2	2	2	2	0	4	4	5	5	2	4	9	10	2	2	0	13	14	15	kitchen
155	0	1	0	0	0	2	2	0	0	0	0	0	0	0	0	0	0	0	0	1	0	1	1	1	0	0	0	0	0	10	5	medicines
138	0	0	0	0	0	0	0	0	0	0	0	0	0	0	0	0	0	0	0	21	0	0	0	0	0	0	0	0	0	10	7	'birthday card'
427	0	0	0	0	0	0	0	0	10	0	0	0	6	11	3	2	0	0	0	2	2	0	0	0	0	0	0	0	0	31	32	DVD
52	4	0	0	0	0	0	0	2	4	0	0	0	0	2	2	0	0	0	0	1	1	3	2	6	8	2	2	2	5	3	3	watering
102	0	0	0	0	0	0	0	0	0	0	0	0	0	0	1	0	0	0	0	9	5	0	0	0	0	0	0	0	0	6	0	phone
443	2	4	4	4	0	0	0	0	0	0	0	0	0	0	0	0	0	0	0	3	1	3	6	41	6	0	0	0	2	39	12	soup
47	0	0	0	0	1	0	0	4	0	0	0	0	1	6	4	2	0	0	0	1	2	0	0	0	0	0	2	6	0	5	0	outfit
223	0	0	0	0	0	0	0	0	14	0	10	4	2	6	4	4	6	4	4	14	0	8	4	9	22	2	0	0	17	0	0	kitchen
173	0	0	0	0	0	0	0	0	0	0	0	0	0	0	0	0	0	0	0	0	0	2	2	56	0	0	0	0	0	0	0	medicines
264	0	0	0	0	0	0	0	0	0	0	0	0	0	0	0	0	12	0	0	37	0	0	0	0	0	0	0	0	0	0	0	'birthday card'
541	0	0	0	0	0	0	0	4	65	0	4	4	7	22	5	13	10	0	0	0	0	1	0	0	0	0	0	0	0	0	0	DVD
53	0	0	0	0	0	0	0	0	0	0	0	0	0	4	4	4	0	0	0	0	0	4	4	5	10	0	0	0	11	0	0	watering
166	0	0	0	0	0	0	0	1	0	0	0	0	8	6	13	24	2	6	6	8	0	10	0	0	0	0	0	0	0	0	0	phone
318	0	0	0	0	0	0	0	1	0	0	0	0	0	1	1	1	0	0	0	0	0	12	13	68	2	0	0	0	2	0	0	soup
93	0	0	0	0	1	0	0	18	11	0	0	0	0	12	4	4	0	0	0	0	0	0	0	0	0	0	1	22	0	0	0	outfit
279	0	0	0	0	0	0	0	4	4	2	2	2	2	4	4	4	0	4	4	13	8	5	7	12	10	2	0	0	11	39	14	kitchen
301	0	1	0	0	0	2	2	0	0	0	0	0	0	0	0	0	0	0	0	0	0	0	0	11	0	0	0	0	0	33	19	medicines
329	0	0	0	0	0	0	0	0	0	0	0	0	0	0	0	0	0	0	0	27	0	0	0	0	0	0	0	0	0	6	38	'birthday card'
599	0	0	0	0	0	0	0	8	29	6	0	0	2	11	0	0	0	0	0	0	0	0	0	0	0	0	2	6	0	38	63	DVD
71	3	0	0	0	0	0	0	0	0	0	0	0	2	4	4	4	0	0	0	0	0	6	5	12	11	0	0	0	5	5	8	watering
214	0	0	0	0	0	0	0	0	13	0	0	0	0	4	3	2	0	0	0	1	1	0	0	0	0	0	0	0	0	6	22	phone
982	9	2	0	12	0	0	0	0	0	0	0	0	0	0	0	0	0	0	0	2	3	7	8	57	3	0	0	0	2	28	109	soup
43	0	0	0	0	1	0	0	4	0	0	0	0	0	2	2	2	0	0	0	0	0	0	0	0	0	0	0	6	0	0	2	outfit
339	0	0	0	0	0	0	0	4	6	2	2	2	4	8	4	4	0	2	6	12	14	7	8	13	19	6	0	0	17	28	24	kitchen
204	0	2	0	0	0	2	2	0	0	0	0	0	0	0	0	0	0	0	0	0	1	2	2	33	0	0	0	0	0	8	8	medicines
129	0	0	0	0	0	0	0	0	0	0	0	0	0	0	0	1	0	0	0	0	0	0	0	0	0	0	0	0	0	16	0	'birthday card'
426	0	0	0	0	0	0	0	1	13	0	0	0	10	13	1	1	0	0	0	0	1	0	0	0	0	0	0	0	0	37	25	DVD
87	4	0	0	0	0	0	0	0	4	0	0	0	0	4	6	2	0	0	0	0	1	5	5	14	10	0	0	0	5	5	1	watering
153	0	0	0	0	0	0	0	0	0	0	0	0	0	0	3	7	0	0	0	0	6	2	0	0	0	0	0	0	0	9	2	phone
351	10	4	0	4	0	0	0	0	0	0	0	0	0	0	0	0	0	0	0	0	1	4	4	51	10	4	0	0	0	36	14	soup
98	0	0	0	0	0	0	0	4	0	0	0	0	0	3	2	2	0	0	0	0	0	0	0	0	0	0	4	4	0	6	1	outfit
358	0	0	0	0	0	0	0	4	8	8	2	0	2	4	6	8	0	2	6	7	5	9	6	15	19	4	0	0	7	26	45	kitchen
228	0	1	0	0	0	2	2	0	0	0	0	0	0	0	0	0	0	0	0	1	0	1	1	6	0	0	0	0	0	28	24	medicines
197	0	0	0	0	0	0	0	0	0	0	0	0	0	0	0	0	0	0	0	19	0	0	0	0	0	0	0	0	0	18	22	'birthday card'
397	0	0	0	0	0	0	0	0	11	2	0	0	4	7	3	5	4	0	0	2	2	0	0	0	0	0	0	0	0	13	50	DVD
49	2	0	0	0	0	0	0	0	0	0	0	0	2	4	4	0	0	0	0	1	0	5	6	5	7	0	0	0	5	6	3	watering
116	0	0	0	0	0	0	0	0	0	0	0	0	4	4	3	4	0	0	0	2	2	0	0	0	0	0	0	0	0	8	11	phone
315	2	2	4	4	0	0	0	0	0	0	0	0	0	0	0	0	0	0	0	2	2	2	4	43	4	0	0	0	0	21	36	soup
47	0	0	0	0	1	0	0	4	0	0	0	0	2	3	3	2	0	0	0	2	2	0	0	0	0	0	2	2	0	4	2	outfit
301	0	0	0	0	0	0	0	6	10	6	2	2	0	2	2	2	0	6	2	4	9	5	5	12	17	6	2	6	7	0	6	kitchen
195	0	1	0	0	0	2	2	0	0	0	0	0	0	0	0	0	0	0	0	0	0	0	1	3	0	0	0	0	0	0	0	medicines
342	0	0	0	0	0	0	0	0	0	0	0	0	0	0	0	0	2	0	0	39	1	1	1	0	0	0	0	0	0	0	14	'birthday card'
462	0	0	0	0	0	0	0	0	15	0	0	0	7	10	1	1	0	0	0	1	1	0	0	0	0	0	0	0	0	0	29	DVD
84	0	0	0	0	0	0	0	0	0	0	0	0	4	4	4	2	0	0	0	0	0	5	4	10	8	0	0	0	7	0	0	watering
126	0	0	0	0	0	0	0	0	0	0	0	0	0	0	5	0	0	0	0	7	8	0	0	0	0	0	0	0	0	0	6	phone
377	0	4	0	0	0	0	0	0	0	0	0	0	0	0	0	0	0	0	0	2	2	3	12	32	2	2	0	0	0	0	21	soup
124	0	0	0	0	2	0	0	8	0	0	0	0	4	9	3	2	0	0	0	2	2	0	0	0	0	0	2	8	0	0	9	outfit
150	0	0	0	0	0	0	0	2	2	2	2	2	2	4	4	2	0	0	0	2	3	4	6	11	12	2	0	0	10	0	8	kitchen
166	0	1	0	0	0	2	2	0	0	0	0	0	0	0	0	0	0	0	0	0	0	1	1	19	0	0	0	0	0	0	0	medicines
117	0	0	0	0	0	0	0	0	0	0	0	0	0	0	0	0	0	0	0	13	3	0	0	0	0	0	0	0	0	0	2	'birthday card'
515	0	0	0	0	0	0	0	0	29	0	0	0	0	1	2	1	0	0	0	1	1	0	0	0	0	0	0	0	0	0	25	DVD
47	2	0	0	0	0	0	0	0	0	0	0	0	2	2	4	0	0	0	0	1	1	6	6	8	12	0	0	0	5	0	0	watering
101	0	0	0	0	0	0	0	0	0	0	0	0	0	0	9	12	0	0	0	1	2	0	0	0	0	0	0	0	0	0	7	phone
355	0	4	4	8	0	0	0	0	0	0	0	0	0	0	0	0	0	0	0	4	6	7	7	46	2	0	0	0	0	0	20	soup
53	0	0	0	0	1	0	0	10	0	0	0	0	0	7	9	1	0	0	0	1	0	0	0	0	0	0	0	9	0	0	2	outfit
80	0	0	0	0	0	0	0	2	2	2	0	0	2	4	2	2	0	0	0	4	4	4	4	4	7	6	2	2	3	10	1	kitchen
178	0	1	0	0	0	2	2	0	0	0	0	0	0	0	0	0	0	0	0	0	0	0	0	20	0	0	0	0	0	16	3	medicines
158	0	0	0	0	0	0	0	0	0	0	0	0	0	0	1	1	0	0	0	27	3	0	0	0	0	0	0	0	0	15	5	'birthday card'
541	0	0	0	0	0	0	0	0	29	0	0	0	8	27	3	1	0	0	0	0	0	0	0	0	0	0	0	0	0	68	29	DVD
51	0	0	0	0	0	0	0	0	0	0	0	0	0	2	5	2	0	0	0	0	0	6	6	11	9	0	0	0	3	4	2	watering
456	0	2	0	0	0	0	0	0	0	0	0	0	0	0	1	1	0	0	0	0	3	5	7	50	2	0	0	0	0	46	11	soup
72	0	0	0	0	1	0	0	8	0	0	0	0	2	5	4	1	0	0	0	1	1	0	0	0	0	0	8	8	0	10	1	outfit
174	0	0	0	0	0	0	0	0	0	0	0	0	0	0	0	0	0	0	2	7	4	7	10	14	12	2	0	0	7	16	3	kitchen
143	0	1	0	0	0	2	2	0	0	0	0	0	0	0	0	0	0	0	0	1	1	1	1	2	0	0	0	0	0	8	11	medicines
195	0	0	0	0	0	0	0	0	0	0	0	0	0	0	0	0	0	0	0	17	0	0	0	0	0	0	0	0	0	33	7	'birthday card'
423	0	0	0	0	0	0	0	0	8	0	0	0	0	14	3	1	0	0	0	1	1	0	0	0	0	0	0	0	0	34	29	DVD
72	3	0	0	0	0	0	0	0	2	0	0	0	0	8	8	6	0	0	0	1	1	9	10	10	8	0	0	0	4	6	6	watering
297	4	4	2	4	0	0	0	0	0	0	0	0	0	0	0	0	0	0	0	1	1	2	7	30	2	0	0	0	2	18	33	soup
51	0	0	0	0	1	0	0	5	0	0	0	0	0	3	2	2	0	0	0	1	1	0	0	0	0	0	1	8	0	0	6	outfit
323	0	0	0	0	0	0	0	0	0	0	0	0	0	0	0	0	0	0	0	4	2	6	12	15	14	6	0	0	7	14	0	kitchen
762	0	1	0	0	0	0	0	2	0	0	0	0	0	2	0	0	6	0	0	9	11	13	19	17	8	2	4	4	4	12	24	medicines
340	0	0	0	0	0	0	0	0	0	0	0	0	0	0	0	0	6	0	0	45	0	0	0	0	0	0	0	0	0	4	24	'birthday card'
214	0	0	0	0	0	0	0	0	0	0	0	0	6	4	4	2	0	0	0	2	2	6	6	13	16	4	0	0	13	2	26	watering
138	0	0	0	0	1	0	0	5	0	0	0	0	0	6	6	2	8	0	0	1	0	0	0	0	0	0	0	6	0	3	16	outfit
177	0	0	0	0	0	0	0	2	10	4	4	0	2	8	4	6	2	2	8	8	0	6	8	12	23	2	0	0	11	0	0	kitchen
153	0	0	0	0	0	0	0	0	0	0	0	0	0	0	0	0	0	0	0	0	0	3	6	35	0	0	0	0	0	0	0	medicines
346	0	0	0	0	0	0	0	0	0	0	0	0	0	0	0	0	4	0	0	45	0	0	0	0	0	0	0	0	0	0	0	'birthday card'
513	0	0	0	0	0	0	0	2	68	0	0	0	2	13	2	2	0	0	0	0	0	0	0	0	0	0	0	0	0	0	0	DVD
55	0	0	0	0	0	0	0	0	0	0	0	0	0	0	0	0	0	0	0	0	0	0	0	15	8	0	0	0	9	0	0	watering
242	0	0	0	0	0	0	0	0	0	0	0	0	2	12	4	4	0	0	0	13	0	1	1	0	0	0	0	0	0	0	0	phone
329	0	0	4	0	0	0	0	0	0	0	0	0	0	2	4	6	1	0	0	1	0	15	21	60	2	0	0	0	2	0	0	soup
148	0	0	0	0	2	0	0	18	2	0	0	0	8	6	3	1	4	0	0	0	0	0	0	0	0	0	6	16	0	0	0	outfit
349	0	0	0	0	0	0	0	0	0	0	0	0	0	0	0	0	4	0	0	5	12	7	7	21	23	12	0	0	8	29	35	kitchen
218	0	1	0	0	0	2	2	0	0	0	0	0	0	0	0	0	0	0	0	1	0	1	1	9	0	0	0	0	0	21	21	medicines
228	0	0	0	0	0	0	0	0	0	0	0	0	0	0	0	0	0	0	0	23	0	0	0	0	0	0	0	0	0	23	20	'birthday card'
544	0	0	0	0	0	0	0	0	21	0	0	0	10	11	2	3	0	0	0	1	0	0	0	0	0	0	0	0	0	50	58	DVD
62	2	0	0	0	0	0	0	0	0	0	0	0	2	4	4	4	0	0	0	1	1	4	4	7	9	0	0	0	5	4	5	watering
120	0	0	0	0	0	0	0	0	0	0	0	0	0	0	5	0	0	0	0	11	20	0	0	0	0	0	0	0	0	3	11	phone
278	0	4	4	6	0	0	0	0	0	0	0	0	0	0	0	0	0	0	0	3	4	7	7	24	2	0	0	0	2	22	23	soup
72	0	0	0	0	1	0	0	6	0	0	0	0	2	5	3	3	0	0	0	1	1	0	0	0	0	0	0	2	0	8	3	outfit
239	0	0	0	0	0	0	0	2	6	2	0	0	0	4	4	2	2	2	4	6	6	5	5	14	20	6	0	0	7	0	10	kitchen
176	0	1	0	0	0	2	2	0	0	0	0	0	0	0	0	0	0	0	0	1	1	1	1	18	0	0	0	0	0	0	7	medicines
338	0	0	0	0	0	0	0	0	0	0	0	0	0	0	0	2	6	0	0	37	3	1	1	1	0	0	0	0	0	0	14	'birthday card'
425	0	0	0	0	0	0	0	0	18	0	0	0	8	17	3	2	0	0	0	2	2	0	0	0	0	0	0	0	0	0	28	DVD
67	0	0	0	0	0	0	0	0	0	0	0	0	2	4	4	2	0	0	0	0	1	6	6	12	11	0	0	0	5	0	2	watering
231	0	0	0	0	0	0	0	0	6	0	0	0	4	8	7	7	0	0	0	2	2	0	0	0	0	0	0	0	0	0	7	phone
515	0	4	0	0	0	0	0	0	0	0	0	0	0	0	0	0	0	0	0	2	3	3	9	59	10	0	0	0	8	0	28	soup
82	0	0	0	0	2	0	0	8	0	0	0	0	0	4	2	2	0	0	0	2	2	0	0	0	0	0	2	8	0	0	4	outfit
122	0	0	0	0	0	0	0	0	2	2	0	2	4	4	4	4	0	2	0	3	5	6	9	13	14	2	0	0	7	0	3	kitchen
157	0	1	0	0	0	2	4	0	0	0	0	0	0	0	0	0	0	0	0	1	0	1	1	22	0	0	0	0	0	0	4	medicines
291	0	0	0	0	0	0	0	0	0	0	0	0	0	0	0	0	4	0	0	37	1	1	1	1	0	0	0	0	0	0	7	'birthday card'
405	0	0	0	0	0	0	0	0	9	0	0	0	14	21	3	2	0	0	0	2	2	0	0	0	0	0	0	0	0	0	24	DVD
73	0	0	0	0	0	0	0	0	0	0	0	0	0	1	1	3	0	0	0	1	1	3	3	13	7	2	0	0	8	0	0	watering
152	0	0	0	0	0	0	0	0	0	0	0	0	0	0	5	2	0	0	0	13	7	0	0	0	0	0	0	0	0	0	7	phone
287	0	4	0	0	0	0	0	0	0	0	0	0	0	0	0	0	0	0	0	2	2	3	5	35	8	0	0	0	4	0	17	soup
90	0	0	0	0	2	0	0	9	0	0	0	0	2	7	2	4	0	0	0	1	2	0	0	0	0	0	0	21	0	0	1	outfit
115	0	0	0	0	0	0	0	2	4	2	0	0	0	4	6	6	0	0	2	4	4	6	4	6	6	0	0	0	3	0	0	kitchen
29	0	0	0	0	0	1	0	0	0	0	0	0	0	0	1	0	0	0	0	0	0	2	3	4	0	0	0	0	0	0	2	medicines
244	0	0	0	0	0	0	0	0	8	0	0	0	0	5	5	12	0	0	0	0	3	0	0	0	0	0	0	0	0	0	1	'birthday card'
134	0	0	0	0	0	0	0	2	10	0	0	0	0	3	2	2	0	0	0	0	0	0	0	0	0	0	0	0	0	0	4	DVD
167	0	0	0	0	0	0	0	0	0	0	0	0	8	11	11	6	0	0	0	0	0	8	9	12	4	0	0	0	2	0	5	watering
292	0	0	0	0	0	0	0	0	0	0	0	0	0	0	1	0	0	0	0	4	7	8	9	28	8	0	0	0	0	0	7	soup
98	0	0	0	0	0	0	0	5	4	0	0	0	2	6	6	0	2	0	0	0	0	0	0	0	0	0	1	6	0	0	1	outfit
338	0	0	0	0	0	0	0	6	10	6	2	2	4	8	8	2	2	2	0	12	10	7	6	12	12	2	0	0	11	22	8	kitchen
231	0	1	0	0	0	4	4	0	0	0	0	0	0	0	0	0	0	0	0	1	0	1	1	10	0	0	0	0	0	14	5	medicines
247	0	0	0	0	0	0	0	0	0	0	0	0	0	0	0	0	0	0	0	45	1	1	1	1	0	0	0	0	0	8	4	'birthday card'
815	0	0	0	0	0	0	0	0	19	0	0	0	12	14	1	1	0	0	0	0	1	0	0	0	0	0	0	0	0	48	43	DVD
63	4	0	0	0	0	0	0	0	0	0	0	0	2	4	4	4	0	0	0	0	0	5	5	10	11	0	0	0	5	3	4	watering
120	0	0	0	0	0	0	0	0	0	0	0	0	0	0	3	4	0	0	0	6	6	0	0	0	0	0	0	0	0	13	8	phone
355	4	6	4	4	0	0	0	0	0	0	0	0	0	0	0	0	0	0	0	3	3	10	12	48	2	0	0	0	2	22	13	soup
68	0	0	0	0	0	0	0	11	0	0	0	0	0	8	6	3	0	0	0	1	1	0	0	0	0	0	3	13	0	2	0	outfit
195	0	0	0	0	0	0	0	0	0	0	0	0	0	0	0	0	0	0	0	0	0	6	10	17	17	13	0	0	7	27	5	kitchen
349	0	1	0	0	0	2	4	0	0	0	0	0	0	0	0	0	0	0	0	0	0	1	3	39	0	0	0	0	0	47	8	medicines
467	0	0	0	0	0	0	0	0	0	0	0	0	0	0	0	0	2	0	0	43	2	2	2	0	0	0	0	0	0	55	7	'birthday card'
554	0	0	0	0	0	0	0	0	30	2	0	20	6	5	3	2	0	0	0	2	1	0	0	0	0	0	0	0	0	62	35	DVD
110	7	0	0	0	0	0	0	2	4	4	0	0	0	4	4	0	0	0	0	0	0	5	2	10	13	4	4	4	7	14	0	watering
281	0	0	0	0	0	0	0	2	2	0	0	0	0	6	15	16	0	0	0	12	4	3	3	2	2	2	2	2	0	32	13	phone
394	2	2	4	6	0	0	0	0	0	0	0	0	0	0	0	0	0	0	0	5	8	10	23	52	10	0	0	0	4	50	9	soup
210	0	0	0	0	2	0	0	4	0	0	0	0	1	4	1	1	0	0	0	1	1	0	0	0	0	0	12	10	0	30	8	outfit
189	0	0	0	0	0	0	0	2	10	10	2	2	2	4	4	4	0	2	4	8	9	6	9	10	13	4	0	0	7	0	0	kitchen
130	0	1	0	0	0	2	4	0	0	0	0	0	0	0	0	0	0	0	0	0	1	1	1	4	0	0	0	0	0	0	0	medicines
193	0	0	0	0	0	0	0	0	0	0	0	0	0	0	0	0	0	0	0	21	4	0	0	0	0	0	0	0	0	0	0	'birthday card'
428	0	0	0	0	0	0	0	0	17	0	0	0	8	11	6	2	4	0	0	0	1	0	0	0	0	0	0	0	0	0	21	DVD
67	0	0	0	0	0	0	0	0	0	0	0	0	4	4	4	2	0	0	0	0	0	6	6	12	8	0	0	0	5	0	0	watering
104	0	0	0	0	0	0	0	0	0	0	0	0	7	6	3	2	2	0	0	0	1	1	0	0	0	0	0	0	0	0	0	phone
307	0	2	4	4	0	0	0	0	0	0	0	0	0	0	0	0	0	0	0	1	2	7	15	48	4	0	0	0	4	0	11	soup
74	0	0	0	0	3	0	0	7	0	0	0	0	0	5	8	3	0	0	0	0	1	0	0	0	0	0	0	8	0	0	0	outfit
366	0	0	0	0	0	0	0	2	8	4	2	0	2	8	10	6	0	6	12	16	18	14	9	14	17	2	0	0	11	34	19	kitchen
187	0	1	0	0	0	2	2	0	0	0	0	0	0	1	0	0	0	0	0	0	0	1	1	15	0	0	0	0	0	12	7	medicines
241	0	0	0	0	0	0	0	0	0	0	0	0	0	1	1	1	0	0	0	33	2	0	0	0	0	0	0	0	0	12	5	'birthday card'
445	0	0	0	0	0	0	0	0	14	0	0	0	8	11	5	4	0	0	0	1	0	0	0	0	0	0	0	0	0	30	33	DVD
64	0	0	0	0	0	0	0	0	0	0	0	0	2	5	4	0	0	0	0	0	0	5	5	8	9	0	0	0	7	2	1	watering
139	0	0	0	0	0	0	0	0	1	0	0	0	4	3	3	4	0	0	0	0	0	0	0	0	0	0	0	0	0	8	3	phone
253	5	6	4	3	0	0	0	0	0	0	0	0	0	0	0	0	0	0	0	0	9	13	17	31	2	0	0	0	2	20	20	soup
71	0	0	0	0	1	0	0	9	0	0	0	0	4	7	0	0	0	0	0	0	0	0	0	0	0	0	2	10	0	4	2	outfit
262	0	0	0	0	0	0	0	0	10	4	2	4	6	4	4	2	0	0	4	4	4	4	7	16	18	3	0	0	13	0	12	kitchen
217	0	1	0	0	0	3	4	0	0	0	0	0	0	0	0	0	0	0	0	0	0	1	1	14	0	0	0	0	0	0	5	medicines
461	0	0	0	0	0	0	0	0	0	0	0	0	0	0	1	1	0	0	0	40	13	1	1	0	0	0	0	0	0	0	8	'birthday card'
944	0	0	0	0	0	0	0	0	103	0	0	0	4	13	8	3	0	0	0	0	1	0	0	0	0	0	0	0	0	0	41	DVD
67	0	0	0	0	0	0	0	0	0	0	0	0	0	2	4	2	0	0	0	0	0	4	4	8	12	0	0	0	7	0	1	watering
237	0	0	0	0	0	0	0	0	4	4	0	0	14	12	11	2	0	0	0	0	1	1	1	0	0	0	0	0	0	0	3	phone
680	0	2	4	8	0	0	0	0	0	0	0	0	0	0	0	0	0	0	0	0	3	6	6	56	0	0	0	0	0	0	14	soup
67	0	0	0	0	1	0	0	4	0	0	0	0	2	4	4	3	2	0	0	0	0	0	0	0	0	0	0	6	0	0	1	outfit
457	0	0	0	0	0	0	0	2	6	2	0	2	4	4	2	6	0	2	2	4	6	9	13	24	24	4	2	2	11	54	1	kitchen
235	0	1	0	0	0	0	0	0	0	0	12	0	0	0	0	0	0	0	0	0	0	0	1	22	0	0	0	0	0	24	5	medicines
479	0	0	0	0	0	0	0	6	0	4	6	0	6	6	6	2	32	4	0	3	0	4	4	2	4	4	4	4	2	57	7	'birthday card'
547	0	0	0	0	0	0	0	0	41	0	0	0	10	11	2	1	0	0	0	0	0	0	0	0	0	0	0	0	0	61	24	DVD
110	0	0	0	0	0	0	0	0	2	2	0	0	0	4	4	2	0	0	0	0	0	5	4	12	10	0	0	0	5	10	2	watering
233	0	0	0	0	0	0	0	2	2	2	4	6	20	7	9	6	0	0	0	1	1	0	0	0	0	0	2	2	0	22	3	phone
122	0	0	0	0	1	0	0	4	0	0	0	0	1	4	1	0	0	0	0	0	0	0	0	0	0	0	4	8	0	6	5	outfit
148	0	0	0	0	0	0	0	2	2	2	2	2	2	2	2	0	0	0	0	0	0	5	6	10	13	4	2	2	5	0	8	kitchen
216	0	1	0	0	0	1	2	0	0	0	0	0	0	0	1	0	0	0	0	0	0	1	0	6	0	0	0	0	0	0	2	medicines
161	0	0	0	0	0	0	0	0	0	0	0	0	0	0	1	1	2	0	0	25	3	0	0	0	0	0	0	0	0	0	2	'birthday card'
516	0	0	0	0	0	0	0	0	40	0	0	0	6	7	2	3	0	0	0	1	0	1	1	0	0	0	0	0	0	0	30	DVD
54	0	0	0	0	0	0	0	2	0	0	0	0	4	4	2	0	0	0	0	0	0	3	4	6	10	2	2	2	5	0	2	watering
224	0	0	0	0	0	0	0	0	2	0	0	6	4	11	9	2	0	0	0	0	0	2	2	1	1	0	0	0	0	0	5	phone
298	0	4	0	0	0	0	0	0	0	0	0	0	0	2	1	1	0	0	0	1	4	3	7	39	12	8	0	0	4	0	18	soup
61	0	0	0	0	0	0	0	4	2	0	0	0	3	3	0	0	4	0	0	0	0	0	0	0	0	0	0	4	0	0	2	outfit
473	0	0	0	0	0	0	0	4	20	6	4	0	2	6	6	2	0	2	8	10	12	4	4	12	18	6	0	0	9	0	7	kitchen
219	0	1	0	0	0	2	2	0	0	0	0	0	0	0	0	0	0	0	0	0	0	1	1	6	0	0	0	0	0	0	3	medicines
552	0	0	0	0	0	0	0	0	0	0	0	0	0	0	0	0	0	0	0	37	1	0	0	0	0	0	0	0	0	0	5	'birthday card'
720	0	0	0	0	0	0	0	0	52	4	0	0	0	13	3	1	0	0	0	1	1	1	1	0	0	0	0	0	0	0	38	DVD
77	0	0	0	0	0	0	0	0	0	0	0	0	4	4	4	0	0	0	0	0	0	4	4	8	8	0	0	0	5	0	1	watering
180	0	0	0	0	0	0	0	1	0	0	0	0	0	3	7	3	0	0	0	8	4	0	0	0	0	0	0	1	0	0	0	phone
247	0	4	0	0	0	0	0	0	0	0	0	0	0	0	0	0	0	0	0	1	1	3	9	23	2	0	0	0	0	0	10	soup
129	0	0	0	0	1	0	0	7	0	0	0	0	4	6	3	1	0	0	0	1	0	0	0	0	0	0	0	8	0	0	0	outfit
530	0	0	0	0	0	0	0	20	48	22	24	20	18	8	8	14	4	8	12	22	0	14	11	16	31	12	0	8	12	0	0	kitchen
185	0	0	0	0	0	0	0	0	0	0	0	0	0	0	0	0	0	0	0	0	0	1	2	67	0	0	0	0	0	0	0	medicines
607	0	0	0	0	0	0	0	0	0	0	0	0	0	0	0	0	6	0	0	63	0	0	0	0	0	0	0	0	0	0	0	'birthday card'
452	0	0	0	0	0	0	0	0	65	0	0	0	4	26	1	21	6	0	0	0	0	0	0	0	0	0	0	0	0	0	0	DVD
70	0	0	0	0	0	0	0	0	4	4	0	0	0	4	4	4	0	0	0	0	0	4	4	12	12	0	0	0	13	0	0	watering
248	0	0	0	0	0	0	0	0	0	0	0	0	0	0	0	0	0	0	0	17	0	0	0	0	0	0	0	0	0	0	0	phone
470	0	0	4	0	0	0	0	0	0	0	0	0	0	0	0	0	0	0	0	0	0	1	11	118	6	0	0	0	6	0	0	soup
180	0	0	0	0	3	0	0	8	2	0	0	0	6	5	6	4	8	0	0	0	0	1	0	0	0	0	30	18	0	0	0	outfit
378	0	0	0	0	0	0	0	4	10	4	2	4	6	6	6	0	0	4	6	6	12	10	11	10	16	5	0	0	17	0	0	kitchen
169	0	1	0	0	0	2	4	0	0	0	0	0	0	0	0	0	0	0	0	0	1	1	1	2	0	0	0	0	0	0	3	medicines
331	0	0	0	0	0	0	0	0	0	0	0	0	0	0	0	0	0	0	0	29	12	1	1	0	0	0	0	0	0	0	4	'birthday card'
608	0	0	0	0	0	0	0	0	34	0	0	0	2	13	3	4	4	0	0	0	2	0	0	0	0	0	0	0	0	0	27	DVD
59	0	0	0	0	0	0	0	0	0	0	0	0	2	4	4	0	0	0	0	0	0	4	5	6	11	0	0	0	5	0	3	watering
187	0	0	0	0	0	0	0	0	4	4	0	0	12	12	7	2	4	0	0	0	1	0	0	0	0	0	0	0	0	0	1	phone
437	0	4	0	0	0	0	0	0	0	0	0	0	0	0	0	0	0	0	0	1	2	3	8	46	6	0	0	0	6	0	14	soup
71	0	0	0	0	0	0	0	9	0	0	0	0	0	6	5	3	0	0	0	0	0	0	0	0	0	0	0	13	0	0	0	outfit
362	0	0	0	0	0	0	0	2	8	4	2	4	2	2	2	4	2	4	6	12	14	6	9	16	22	4	2	2	9	0	6	kitchen
162	0	1	0	0	0	2	2	0	0	0	0	0	0	0	0	0	0	0	0	0	0	0	1	13	0	0	0	0	0	0	5	medicines
336	0	0	0	0	0	0	0	0	0	0	0	0	0	0	0	0	4	0	0	19	1	1	0	0	0	0	0	0	0	0	20	'birthday card'
517	0	0	0	0	0	0	0	0	21	0	0	0	10	14	1	1	0	0	0	1	1	0	0	0	0	0	0	0	0	0	24	DVD
49	0	0	0	0	0	0	0	0	0	0	0	0	2	2	4	2	0	0	0	0	0	5	4	12	10	0	0	0	5	0	2	watering
110	0	0	0	0	0	0	0	0	0	0	0	0	0	0	3	0	0	0	0	5	5	8	12	12	6	2	0	0	2	0	2	phone
360	0	4	0	0	0	0	0	0	0	0	0	0	0	0	0	0	0	0	0	2	4	6	6	43	8	0	0	0	6	0	23	soup
66	0	0	0	0	1	0	0	5	0	0	0	0	0	7	2	3	0	0	0	1	1	0	0	0	0	0	2	7	0	0	1	outfit
82	0	0	0	0	0	0	0	0	2	2	0	2	2	2	4	0	0	0	0	0	0	4	5	8	8	0	0	0	5	0	5	kitchen
281	0	1	0	0	0	2	4	0	0	0	0	0	0	0	0	0	0	0	0	0	0	1	1	22	0	0	0	0	0	0	12	medicines
413	0	0	0	0	0	0	0	0	0	0	0	0	0	0	0	0	0	0	0	51	0	0	0	0	0	0	0	0	0	0	16	'birthday card'
514	0	0	0	0	0	0	0	0	31	0	0	0	8	13	3	2	0	0	0	2	2	0	0	0	0	0	0	0	0	0	26	DVD
132	0	0	0	0	0	0	0	0	0	0	0	0	4	4	4	0	0	0	0	0	1	5	5	15	17	2	0	0	7	0	3	watering
169	0	0	0	0	0	0	0	0	0	0	0	0	6	4	3	0	0	0	0	1	2	0	0	0	0	0	0	0	0	0	3	phone
620	0	4	0	0	0	0	0	0	0	0	0	0	0	0	0	4	0	0	0	1	6	15	17	71	2	2	0	0	0	0	35	soup
135	0	0	0	0	3	0	0	4	0	0	0	0	2	4	3	1	0	0	0	0	1	0	0	0	0	0	8	4	0	0	6	outfit
302	0	0	0	0	0	0	0	2	8	4	2	8	2	4	4	4	4	2	4	12	10	5	7	16	18	2	0	0	19	18	10	kitchen
188	0	1	0	0	0	2	2	0	0	0	0	0	0	1	0	1	0	0	0	0	0	1	1	5	0	0	0	0	0	19	3	medicines
330	0	0	0	0	0	0	0	0	0	0	0	0	0	0	1	3	2	0	0	33	3	0	0	0	0	0	0	0	0	23	1	'birthday card'
498	0	0	0	0	0	0	0	2	12	0	0	0	6	9	1	2	0	0	0	0	0	0	0	0	0	0	0	2	0	42	29	DVD
68	0	0	0	0	0	0	0	0	0	0	0	0	2	5	4	0	0	0	0	0	0	5	5	10	10	0	0	0	5	8	1	watering
112	0	0	0	0	0	0	0	0	0	0	0	0	5	6	3	2	0	0	0	0	0	0	0	0	0	0	0	0	0	3	3	phone
484	0	6	0	0	0	0	0	0	0	0	0	0	0	2	1	2	0	0	0	5	7	7	11	59	10	4	0	0	8	45	14	soup
85	0	0	0	0	2	0	0	8	0	0	0	0	2	6	0	0	2	0	0	0	0	0	0	0	0	0	0	8	0	4	0	outfit
214	0	0	0	0	0	0	0	2	6	4	2	2	2	8	8	6	2	2	4	6	9	3	5	10	13	4	0	0	7	0	5	kitchen
167	0	1	0	0	0	2	2	0	0	0	0	0	0	0	0	0	0	0	0	1	0	1	1	20	0	0	0	0	0	0	14	medicines
238	0	0	0	0	0	0	0	0	0	0	0	0	0	0	0	0	0	0	0	26	0	0	0	0	0	0	0	0	0	0	9	'birthday card'
409	0	0	0	0	0	0	0	0	12	0	0	0	2	8	3	2	0	0	0	2	2	0	0	0	0	0	0	0	0	0	34	DVD
58	2	0	0	0	0	0	0	0	2	2	0	0	2	2	2	2	0	0	0	0	1	1	1	8	8	2	2	0	5	0	2	watering
81	0	0	0	0	0	0	0	0	0	0	0	0	6	4	5	2	0	0	0	2	2	0	0	0	0	0	0	0	0	0	5	phone
288	0	2	4	4	0	0	0	0	0	0	0	0	0	0	0	0	0	0	0	1	3	2	5	47	4	0	0	0	0	0	11	soup
47	0	0	0	0	1	0	0	4	0	0	0	0	1	3	2	1	0	0	0	1	1	0	0	0	0	0	0	4	0	0	1	outfit
89	0	0	0	0	0	0	0	0	0	0	0	0	0	0	0	0	0	0	0	0	1	2	3	9	13	0	0	0	5	0	1	kitchen
197	0	3	0	0	0	2	0	0	0	0	0	0	0	1	0	0	0	0	0	0	0	2	2	20	0	0	0	0	0	0	3	medicines
136	0	0	0	0	0	0	0	0	0	0	0	0	0	0	0	1	0	0	0	29	4	0	0	0	0	0	0	0	0	0	0	'birthday card'
586	0	0	0	0	0	0	0	0	22	0	0	0	6	21	3	1	0	0	0	0	0	1	2	1	0	0	0	0	0	0	22	DVD
62	0	0	0	0	0	0	0	0	0	0	0	0	0	4	5	2	0	0	0	0	0	6	5	13	11	0	0	0	5	0	0	watering
218	0	0	0	0	0	0	0	0	2	0	0	0	4	13	17	10	0	0	0	0	0	0	0	0	0	0	0	0	0	0	6	phone
420	0	4	0	0	0	0	0	0	1	0	0	0	0	0	1	0	0	0	0	1	1	2	2	50	8	0	0	0	6	0	13	soup
63	0	0	0	0	1	0	0	4	1	0	0	0	2	6	3	0	0	0	0	0	0	0	0	0	0	0	0	4	0	0	3	outfit
144	0	0	0	0	0	0	0	4	6	2	0	0	2	4	4	2	0	2	4	8	6	3	3	4	9	4	2	2	3	20	3	kitchen
237	0	1	0	0	0	1	2	0	0	0	0	0	0	0	0	0	0	0	0	1	0	0	0	2	0	0	0	0	0	18	9	medicines
216	0	0	0	0	0	0	0	0	0	0	0	0	0	0	0	0	0	0	0	27	0	0	0	0	0	0	0	0	0	12	11	'birthday card'
472	0	0	0	0	0	0	0	0	11	2	0	0	8	8	1	2	0	0	0	0	0	0	0	0	0	0	0	0	0	46	32	DVD
37	3	0	0	0	0	0	0	0	0	0	0	0	0	0	0	0	0	0	0	0	1	1	1	9	3	0	0	0	5	2	0	watering
130	0	0	0	0	0	0	0	0	0	0	0	0	0	2	2	3	0	0	0	15	5	0	0	0	0	0	0	0	0	9	5	phone
345	2	2	4	3	0	0	0	0	0	0	0	0	0	0	0	0	0	0	0	2	2	3	12	32	2	0	0	0	2	38	20	soup
58	0	0	0	0	2	0	0	6	0	0	0	0	0	4	4	2	0	0	0	0	1	0	0	0	0	0	0	8	0	6	0	outfit
194	0	0	0	0	0	0	0	2	6	6	2	2	2	4	4	2	0	2	0	4	12	6	6	10	12	2	0	0	7	0	3	kitchen
127	0	1	0	0	0	2	2	0	0	0	0	0	0	0	0	0	0	0	0	1	0	1	0	6	0	0	0	0	0	0	1	medicines
282	0	0	0	0	0	0	0	0	0	0	0	0	0	0	0	0	2	0	0	29	1	0	0	0	0	0	0	0	0	0	9	'birthday card'
427	0	0	0	0	0	0	0	0	14	0	0	0	9	7	1	1	0	0	0	1	1	0	0	0	0	0	0	0	0	0	24	DVD
62	0	0	0	0	0	0	0	2	0	0	0	0	2	4	2	0	0	0	0	0	0	2	3	8	11	2	2	2	5	0	0	watering
290	0	0	0	0	0	0	0	2	0	0	0	0	0	28	37	24	0	0	0	1	6	0	0	0	0	0	0	0	0	0	6	phone
453	0	6	0	0	0	0	0	0	0	0	0	0	0	0	0	0	0	0	0	0	0	2	6	44	10	0	0	0	6	0	20	soup
40	0	0	0	0	1	0	0	5	0	0	0	0	1	5	1	1	0	0	0	1	1	0	0	0	0	0	0	7	0	0	0	outfit
132	0	0	0	0	0	0	0	2	4	4	2	2	4	2	2	2	0	0	0	1	1	3	5	9	11	6	2	2	7	15	15	kitchen
124	0	1	0	0	0	2	2	0	0	0	0	0	0	0	0	0	0	0	0	1	1	1	1	10	0	0	0	0	0	12	16	medicines
151	0	0	0	0	0	0	0	0	0	0	0	0	0	0	0	0	2	0	0	27	0	0	0	0	0	0	0	0	0	8	15	'birthday card'
437	0	0	0	0	0	0	0	0	6	0	0	0	10	9	3	2	0	0	0	1	2	0	0	0	0	0	0	0	0	31	45	DVD
52	2	0	0	0	0	0	0	0	0	0	0	0	4	4	4	2	0	0	0	0	0	5	5	8	8	0	0	0	5	4	7	watering
93	1	0	0	0	0	0	0	0	0	0	0	0	4	4	3	5	0	0	0	1	2	0	0	0	0	0	0	0	0	4	8	phone
473	3	4	4	4	0	0	0	0	0	0	0	0	0	0	0	0	0	0	0	4	4	7	11	41	8	0	0	0	4	33	33	soup
34	0	0	0	0	0	0	0	4	0	0	0	0	0	3	2	2	0	0	0	1	2	0	0	0	0	0	2	6	0	1	2	outfit
258	0	0	0	0	0	0	0	6	4	2	0	0	2	2	2	2	2	2	4	2	6	3	5	10	21	4	2	2	7	45	15	kitchen
214	0	1	0	0	0	2	2	0	0	0	0	0	0	0	0	0	0	0	0	0	0	1	0	2	0	0	0	0	0	34	4	medicines
170	0	0	0	0	0	0	0	0	0	0	0	0	0	0	0	0	0	0	0	21	2	0	0	0	0	0	0	0	0	15	8	'birthday card'
518	0	0	0	0	0	0	0	0	20	0	0	0	4	10	3	3	0	0	0	0	1	0	0	0	0	0	0	0	0	36	38	DVD
67	3	0	0	0	0	0	0	0	0	2	0	0	0	4	4	2	0	0	0	0	0	2	3	9	11	1	0	0	5	7	3	watering
209	0	0	0	0	0	0	0	2	0	0	0	0	0	2	5	1	0	0	0	10	10	0	0	0	0	0	2	2	0	12	15	phone
653	7	12	4	5	0	0	0	0	0	0	0	0	0	0	0	0	0	0	0	2	2	3	13	78	16	0	0	0	0	83	30	soup
77	0	0	0	0	0	0	0	10	0	0	0	0	0	5	5	1	0	0	0	0	0	0	0	0	0	0	0	9	0	4	1	outfit
292	0	1	0	0	0	1	1	0	0	0	0	0	0	0	0	0	0	0	0	0	0	0	0	11	4	4	0	0	0	41	13	medicines
323	0	0	0	0	0	0	0	2	0	0	0	0	0	0	2	2	0	0	0	6	4	0	0	0	0	0	4	4	0	48	16	'birthday card'
86	7	0	0	0	0	0	0	0	0	0	0	0	0	0	0	0	0	0	0	0	0	0	0	5	7	0	0	0	8	18	0	watering
51	0	0	0	0	1	0	0	4	2	1	1	0	0	2	1	1	0	0	0	0	0	0	0	0	0	0	0	4	0	4	4	outfit
130	0	0	0	0	0	0	0	0	2	2	0	0	0	4	4	2	0	0	0	0	0	4	5	6	7	0	0	0	5	0	5	kitchen
715	0	9	0	0	0	1	3	0	6	0	0	0	0	8	8	2	0	0	0	0	0	5	5	48	0	0	0	0	0	0	20	medicines
851	0	0	0	0	0	0	0	0	0	0	0	0	0	1	2	2	2	0	0	111	6	0	0	0	0	0	0	0	0	0	16	'birthday card'
829	0	0	0	0	0	0	0	1	75	0	0	0	4	19	8	6	0	0	0	0	0	0	0	0	0	0	0	0	0	0	27	DVD
183	0	0	0	0	0	0	0	0	0	0	0	0	0	6	4	0	0	0	0	0	0	4	9	17	8	2	0	0	4	0	4	watering
253	0	0	0	0	0	0	0	0	8	0	0	0	0	5	13	10	0	0	0	0	2	17	11	5	5	0	0	0	2	0	16	phone
247	0	2	0	0	0	0	4	0	8	0	0	0	0	5	5	0	0	0	0	0	0	6	6	9	2	0	0	0	0	0	6	soup
64	0	0	0	0	1	0	0	4	0	0	0	0	1	4	0	0	0	0	0	0	0	0	0	0	0	0	0	6	0	0	4	outfit
188	0	0	0	0	0	0	0	14	6	2	0	0	0	0	11	0	2	0	0	4	0	7	5	8	0	14	12	14	8	0	0	kitchen
325	0	1	0	0	0	1	2	0	0	0	0	0	0	0	0	0	0	0	0	0	0	1	1	66	0	0	0	0	0	0	0	medicines
258	0	0	0	0	0	0	0	6	2	0	0	0	0	0	4	0	16	0	0	39	0	0	0	0	0	0	0	0	0	0	0	'birthday card'
498	0	0	0	0	0	0	0	8	57	0	0	0	0	0	6	0	0	0	0	0	0	0	0	0	0	0	0	0	0	0	0	DVD
116	0	0	0	0	0	0	0	12	8	0	0	0	0	0	6	0	0	0	0	0	0	6	6	9	0	2	2	2	13	0	0	watering
115	0	0	0	0	0	0	0	2	0	0	0	0	0	0	5	0	2	0	0	0	0	4	4	2	0	0	0	0	0	0	0	phone
614	0	4	3	6	0	0	0	16	22	0	0	0	0	0	27	0	2	0	0	8	0	33	39	125	0	0	0	0	2	0	0	soup
130	0	0	0	0	1	0	0	19	10	0	0	0	0	0	5	0	2	0	0	0	0	1	0	0	0	0	10	20	0	0	0	outfit
327	0	0	0	0	0	0	0	4	16	8	2	0	2	4	4	4	2	2	4	10	11	11	7	14	15	2	0	0	11	0	5	kitchen
139	0	1	0	0	0	3	0	0	0	0	0	0	0	0	0	0	0	0	0	0	1	1	1	28	0	0	0	0	0	0	3	medicines
289	0	0	0	0	0	0	0	0	0	0	0	0	0	0	0	0	0	0	0	29	1	1	0	0	0	0	0	0	0	0	6	'birthday card'
551	0	0	0	0	0	0	0	0	19	12	0	4	12	3	2	0	0	0	0	1	2	0	0	0	0	0	0	0	0	0	35	DVD
67	0	0	0	0	0	0	0	0	0	0	0	0	4	4	4	4	0	0	0	1	1	6	6	12	11	0	0	0	9	0	2	watering
141	0	0	0	0	0	0	0	0	0	0	0	0	0	0	5	4	0	0	0	2	20	4	0	0	0	0	0	0	0	0	3	phone
555	0	8	0	0	0	0	0	0	0	0	0	0	0	0	0	0	0	0	0	3	3	7	11	52	10	0	0	0	8	0	15	soup
73	0	0	0	0	1	0	0	4	0	0	0	0	4	5	4	2	0	0	0	1	2	0	0	0	0	0	0	4	0	0	0	outfit
154	0	0	0	0	0	0	0	4	0	0	0	0	0	2	2	0	0	0	0	0	0	2	2	10	14	4	2	6	5	5	16	kitchen
244	0	2	0	0	0	1	1	0	0	0	0	0	0	0	0	0	0	0	0	0	0	2	2	32	0	0	0	0	0	19	31	medicines
217	0	0	0	0	0	0	0	0	0	0	0	0	0	0	0	0	0	0	0	21	2	0	0	0	0	0	0	0	0	10	24	'birthday card'
572	0	0	0	0	0	0	0	4	36	0	0	0	0	13	5	2	0	0	0	0	0	0	0	0	0	0	4	4	0	36	68	DVD
140	0	0	0	0	1	0	0	4	0	0	0	0	0	4	4	2	0	0	0	0	0	5	6	5	13	4	6	6	8	14	16	watering
162	0	0	0	0	0	0	0	0	1	0	0	0	0	2	11	1	0	0	0	0	0	0	0	0	0	0	0	0	0	8	16	phone
136	0	4	0	0	0	0	0	0	0	0	0	0	0	0	0	0	0	0	0	2	6	9	10	15	5	0	0	0	0	2	17	soup
75	0	0	0	0	0	0	0	4	0	0	0	0	0	2	2	2	0	0	0	0	0	0	0	0	0	0	4	4	0	7	7	outfit
260	0	0	0	0	0	0	0	4	8	6	0	4	4	2	4	4	2	2	0	4	4	7	7	18	20	2	0	2	9	0	5	kitchen
177	0	1	0	0	0	2	2	0	0	0	0	0	0	0	0	0	0	0	0	1	0	1	1	8	0	0	0	0	0	0	6	medicines
469	0	0	0	0	0	0	0	6	0	0	0	0	0	4	4	6	6	0	0	55	6	1	1	1	0	0	4	6	0	0	14	'birthday card'
657	0	0	0	0	0	0	0	0	47	0	0	0	4	7	1	1	0	0	0	1	1	0	0	0	0	0	0	0	0	0	34	DVD
76	0	0	0	0	0	0	0	0	0	0	0	0	2	4	4	2	0	0	0	0	1	6	6	11	11	0	0	0	8	0	0	watering
217	0	0	0	0	0	0	0	0	0	0	0	0	0	0	5	2	0	0	0	29	5	0	0	0	0	0	0	0	0	0	8	phone
513	0	4	0	0	0	0	0	0	0	0	0	0	0	0	0	0	0	0	0	4	6	10	14	37	8	0	0	0	6	0	22	soup
77	0	0	0	0	0	0	0	6	0	0	0	0	5	5	1	1	0	0	0	0	0	0	0	1	1	1	2	10	0	0	0	outfit
598	0	0	0	0	0	0	0	6	10	12	2	6	6	10	8	10	4	10	12	18	16	5	9	16	15	3	0	0	13	0	56	kitchen
235	0	1	0	0	0	2	6	0	1	0	0	0	0	1	0	4	0	0	0	2	2	11	13	35	0	0	0	0	0	0	22	medicines
245	0	0	0	0	0	0	0	0	1	0	0	0	0	1	1	7	6	0	0	2	4	0	0	0	0	0	0	0	0	0	32	'birthday card'
471	0	0	0	0	0	0	0	0	10	0	0	0	12	11	0	0	0	0	0	0	0	0	0	0	0	0	0	0	0	0	53	DVD
71	0	0	0	0	0	0	0	0	0	0	0	0	0	5	5	4	0	0	0	0	0	6	7	13	10	0	0	0	5	0	8	watering
134	0	0	0	0	0	0	0	0	6	4	2	0	0	6	13	14	0	0	0	0	6	0	0	0	0	0	0	0	0	0	13	phone
468	0	2	0	0	0	0	0	0	4	0	0	0	0	6	6	6	0	0	0	4	6	18	20	60	4	0	0	0	4	0	28	soup
75	0	0	0	0	1	0	0	9	3	0	0	0	3	5	0	0	4	0	0	0	0	0	0	0	0	0	3	16	0	0	2	outfit
188	0	0	0	0	0	0	0	4	12	12	6	0	4	4	4	4	2	0	0	4	7	9	11	19	25	2	0	0	14	0	0	kitchen
202	0	1	0	0	0	2	2	0	0	0	0	0	0	0	0	0	0	0	0	0	0	1	1	30	0	0	0	0	0	0	0	medicines
303	0	0	0	0	0	0	0	0	0	0	0	0	0	0	0	2	6	2	0	53	7	0	0	0	0	0	0	0	0	0	0	'birthday card'
461	0	0	0	0	0	0	0	0	43	4	0	0	0	6	1	1	0	0	0	0	1	1	0	0	0	0	0	0	0	0	0	DVD
67	0	0	0	0	0	0	0	2	6	4	0	0	0	4	2	2	0	0	0	0	0	2	2	10	10	2	2	2	11	0	0	watering
21	0	0	0	0	0	0	0	0	2	0	0	0	0	10	7	8	0	0	0	0	1	3	0	0	0	0	0	0	0	0	0	phone
494	0	6	4	12	0	0	0	0	0	0	0	0	0	0	0	0	0	0	0	4	3	19	23	82	6	0	0	0	4	0	0	soup
129	0	0	0	0	1	0	0	13	6	4	2	4	6	14	5	7	0	0	0	0	0	0	0	0	0	0	8	19	0	0	0	outfit
116	0	1	0	1	0	0	0	0	0	0	0	0	0	0	0	0	0	0	0	0	2	4	4	17	3	1	0	0	3	0	0	kitchen
46	0	0	0	0	0	2	3	1	0	0	0	0	0	1	1	2	0	0	0	0	1	2	3	3	0	0	0	1	0	0	0	medicines
4	0	0	0	0	0	0	0	0	0	0	0	0	0	0	1	0	0	0	0	2	1	0	0	0	0	0	0	0	0	0	0	'birthday card'
457	0	0	0	0	0	0	0	14	9	0	0	0	28	14	13	3	8	6	0	12	12	1	0	0	0	0	0	2	0	0	0	DVD
263	0	3	0	0	0	2	2	0	0	0	0	0	0	0	1	1	0	0	0	0	0	2	2	34	2	0	0	0	2	0	0	soup
95	0	0	0	0	0	0	0	4	2	0	0	0	0	4	4	2	0	0	0	4	4	0	0	0	0	0	0	0	0	0	0	outfit
340	0	0	0	0	0	0	0	4	4	2	4	4	4	2	4	4	0	2	4	10	8	6	7	11	12	6	0	0	7	26	23	kitchen
258	0	1	0	0	0	2	1	0	0	0	0	0	0	0	0	0	0	0	0	0	0	1	1	33	0	0	0	0	0	10	12	medicines
334	0	0	0	0	0	0	0	0	0	0	0	0	0	0	0	0	0	0	0	37	4	0	0	0	0	0	0	0	0	10	13	'birthday card'
462	0	0	0	0	0	0	0	0	21	0	0	0	3	8	1	0	0	0	0	1	0	0	0	0	0	0	0	0	0	32	39	DVD
57	4	0	0	0	0	0	0	0	0	0	0	0	2	2	4	0	0	0	0	0	0	5	3	9	9	0	0	0	5	3	8	watering
150	0	0	0	0	0	0	0	0	0	0	0	0	0	0	11	0	0	0	0	1	1	0	0	0	0	0	0	0	0	2	6	phone
586	7	2	4	0	0	0	0	0	0	0	0	0	0	0	0	0	0	0	0	0	1	3	11	31	2	0	0	0	0	36	32	soup
111	0	0	0	0	0	0	0	8	0	0	0	0	3	6	3	1	2	0	0	1	0	0	0	0	0	0	2	6	0	6	3	outfit
422	0	0	0	0	0	0	0	4	10	4	2	2	2	4	3	2	4	4	0	10	13	4	7	17	21	6	4	0	11	24	2	kitchen
299	0	1	0	0	0	6	4	0	0	0	0	0	0	0	0	0	0	0	0	0	0	1	1	10	0	0	0	0	0	8	1	medicines
223	0	0	0	0	0	0	0	0	0	0	0	0	0	0	0	0	0	0	0	25	0	0	0	0	0	0	0	0	0	12	8	'birthday card'
566	0	0	0	0	0	0	0	0	31	0	0	0	2	16	1	0	0	0	0	1	1	0	0	0	0	0	0	0	0	20	22	DVD
56	3	0	0	0	0	0	0	2	0	0	0	0	4	4	2	0	0	0	0	0	0	3	3	10	8	2	2	2	5	0	0	watering
122	0	0	0	0	0	0	0	0	8	0	0	0	0	5	5	2	0	0	0	0	1	0	0	0	0	0	0	0	0	10	1	phone
438	3	6	0	4	0	0	0	0	0	0	0	0	0	0	0	0	0	0	0	0	1	2	3	56	6	0	0	0	6	16	11	soup
32	0	0	0	0	0	0	0	4	0	0	0	0	0	5	2	1	0	0	0	0	1	0	0	0	0	0	0	6	0	2	1	outfit
192	0	0	0	0	0	0	0	0	2	2	0	2	4	4	6	8	0	0	0	1	2	5	9	24	14	2	0	0	9	0	7	kitchen
155	0	1	0	0	0	2	1	0	0	0	0	0	0	0	0	0	0	0	0	0	0	1	1	28	0	0	0	0	0	0	1	medicines
228	0	0	0	0	0	0	0	0	0	0	0	0	0	0	0	3	2	0	0	14	11	0	0	0	0	0	0	0	0	0	5	'birthday card'
458	0	0	0	0	0	0	0	0	18	0	0	0	2	9	1	1	0	0	0	1	1	0	0	0	0	0	0	0	0	0	11	DVD
68	0	0	0	0	0	0	0	0	0	0	0	0	2	5	4	2	0	0	0	0	0	5	5	12	11	0	0	0	5	0	4	watering
108	0	0	0	0	0	0	0	0	0	0	0	0	3	6	3	1	0	0	0	0	0	0	0	0	0	0	0	0	0	0	3	phone
253	0	2	0	0	0	0	0	0	0	0	0	0	0	0	0	0	0	0	0	0	0	2	3	23	2	0	0	0	2	0	6	soup
36	0	0	0	0	2	0	0	4	0	0	0	0	0	2	2	2	0	0	0	0	0	0	0	0	0	0	0	4	0	0	0	outfit
588	0	0	0	0	0	0	0	2	12	4	4	6	8	6	4	4	0	0	0	2	15	8	11	21	21	2	0	0	18	37	15	kitchen
503	0	1	0	0	0	2	2	0	0	0	0	0	0	0	0	0	0	0	0	0	0	1	1	3	0	0	0	0	0	25	23	medicines
368	0	0	0	0	0	0	0	0	0	0	0	0	0	0	0	0	6	0	2	19	1	0	0	0	0	0	0	0	0	63	17	'birthday card'
656	0	0	0	0	0	0	0	0	25	0	0	0	8	18	1	1	0	0	0	0	0	0	0	0	0	0	0	0	0	38	38	DVD
96	2	0	0	0	0	0	0	0	0	0	0	0	4	4	4	2	0	0	0	0	0	6	6	12	12	0	0	0	5	2	6	watering
244	0	0	0	0	0	0	0	0	0	0	0	0	0	0	2	0	0	0	0	0	6	2	0	0	0	0	0	0	0	12	15	phone
855	2	4	0	0	0	0	0	0	0	0	0	0	0	0	0	0	0	0	0	1	4	3	3	58	4	0	0	0	4	38	37	soup
125	0	0	0	0	1	0	0	8	0	0	0	0	0	11	4	5	0	0	0	0	0	0	0	0	0	0	0	8	0	12	1	outfit
222	0	0	0	0	0	0	0	4	10	4	2	4	6	6	4	6	0	6	6	10	0	4	6	24	28	3	0	0	17	0	0	kitchen
189	0	0	0	0	0	0	0	0	0	0	0	0	0	0	0	0	0	0	0	0	0	3	2	46	0	0	0	0	0	0	0	medicines
295	0	0	0	0	0	0	0	0	0	0	0	0	0	0	0	0	4	0	0	43	0	0	0	0	0	0	0	0	0	0	0	'birthday card'
447	0	0	0	0	0	0	0	3	33	2	0	0	18	25	2	18	14	0	0	0	0	1	0	0	0	0	0	0	0	0	0	DVD
67	0	0	0	0	0	0	0	2	0	0	0	0	4	4	4	4	0	0	0	0	0	4	4	10	10	0	0	0	9	0	0	watering
186	0	0	0	0	0	0	0	0	0	0	0	0	0	0	0	0	2	0	0	19	0	1	0	0	0	0	0	0	0	0	0	phone
321	0	0	4	0	0	0	0	0	0	0	0	0	0	0	0	0	1	0	2	1	0	5	14	76	4	0	0	0	2	0	0	soup
116	0	0	0	0	2	0	0	8	0	0	0	0	6	11	4	4	6	0	0	0	0	1	0	0	0	0	8	28	0	0	0	outfit
319	0	0	0	0	0	0	0	2	4	10	2	2	4	4	4	4	0	2	8	12	9	8	7	11	13	2	0	0	5	35	8	kitchen
173	0	1	0	0	0	2	2	0	0	0	0	0	0	0	0	0	0	0	0	0	0	0	1	6	0	0	0	0	0	18	5	medicines
330	0	0	0	0	0	0	0	0	0	0	0	0	0	0	0	0	0	0	0	23	0	0	0	0	0	0	0	0	0	16	2	'birthday card'
430	0	0	0	0	0	0	0	0	15	2	0	8	4	10	2	2	0	0	0	2	2	0	0	0	0	0	0	0	0	34	26	DVD
61	0	0	0	0	0	0	0	2	0	0	0	0	2	2	2	2	0	0	0	0	0	3	2	10	8	2	2	2	5	6	1	watering
108	0	0	0	0	0	0	0	0	4	4	0	6	0	4	5	2	0	0	0	2	2	0	0	0	0	0	0	0	0	3	3	phone
666	7	2	0	4	0	0	0	0	0	0	0	0	0	0	2	0	0	0	0	3	5	10	15	51	6	0	0	0	4	51	25	soup
131	0	0	0	0	1	0	0	9	0	0	0	0	2	6	2	2	2	0	0	1	1	0	0	0	0	0	10	14	0	12	2	outfit
273	0	0	0	0	0	0	0	2	10	0	0	0	4	6	4	2	2	2	0	4	6	4	4	12	18	4	0	0	7	0	8	kitchen
274	0	1	0	0	0	2	4	0	0	0	0	0	0	0	0	0	0	0	0	0	0	0	1	20	0	0	0	0	0	0	12	medicines
500	0	0	0	0	0	0	0	0	0	0	0	0	0	0	0	0	2	0	0	44	4	0	0	0	0	0	0	0	0	0	16	'birthday card'
723	0	0	0	0	0	0	0	1	40	0	0	0	4	5	1	1	0	0	0	1	0	0	0	0	0	0	0	0	0	0	42	DVD
94	0	0	0	0	0	0	0	0	0	0	0	0	4	4	4	4	0	0	0	0	0	5	4	12	10	0	0	0	7	0	2	watering
1031	0	4	0	0	0	0	0	0	0	0	0	0	0	0	0	0	0	0	0	0	0	1	4	101	6	0	0	0	0	0	41	soup
63	0	0	0	0	1	0	0	4	1	0	0	0	0	2	1	1	0	0	0	0	0	0	0	0	0	0	2	6	0	0	0	outfit
497	0	0	0	0	0	0	0	10	10	8	4	0	2	2	4	2	2	6	2	10	14	7	6	13	14	2	0	2	5	37	20	kitchen
183	0	1	0	0	0	2	2	0	0	0	0	0	0	0	0	0	0	0	0	1	0	1	1	2	0	0	0	0	0	14	7	medicines
180	0	0	0	0	0	0	0	0	0	0	0	0	0	0	0	0	0	0	0	19	0	0	0	0	0	0	0	0	0	17	5	'birthday card'
499	0	0	0	0	0	0	0	0	21	0	0	0	4	10	1	0	0	0	0	1	1	0	0	0	0	0	0	0	0	30	40	DVD
61	2	0	0	0	0	0	0	0	0	0	0	0	2	4	4	2	0	0	0	0	0	5	5	8	7	0	0	0	5	0	4	watering
125	0	0	0	0	0	0	0	0	0	0	0	0	0	0	3	0	0	0	0	9	7	0	0	0	0	0	0	0	0	8	6	phone
593	4	4	4	4	0	0	0	0	0	0	0	0	0	0	0	0	0	0	0	1	2	0	1	44	2	0	0	0	2	16	75	soup
258	0	0	0	0	1	0	0	8	0	0	0	0	0	4	4	1	0	0	0	0	1	0	0	0	0	0	2	6	0	22	29	outfit
293	0	0	0	0	0	0	0	2	2	2	2	2	4	4	4	2	0	4	4	8	6	6	6	10	16	2	0	0	7	25	33	kitchen
200	0	2	0	0	0	2	0	0	0	0	0	0	0	0	0	0	0	0	0	2	2	3	3	3	0	0	0	0	0	12	23	medicines
262	0	0	0	0	0	0	0	0	0	0	0	0	0	0	0	0	0	0	0	26	2	0	0	0	0	0	0	0	0	19	26	'birthday card'
489	0	0	0	0	0	0	0	0	12	0	0	0	10	10	4	0	4	0	0	4	4	0	0	0	0	0	0	0	0	32	58	DVD
67	2	0	0	0	0	0	0	4	0	0	0	0	2	4	0	0	0	0	0	3	4	4	4	10	14	4	4	4	6	4	10	watering
158	0	0	0	0	0	0	0	0	2	2	0	0	0	4	8	6	0	0	8	20	18	6	0	0	0	0	0	0	0	12	22	phone
633	0	2	4	6	0	0	0	0	0	0	0	0	0	0	0	0	0	0	0	5	7	7	13	50	12	4	0	0	8	46	46	soup
196	0	0	0	0	0	0	0	4	0	0	0	0	0	4	6	4	0	0	0	3	4	0	0	0	0	0	0	6	0	15	10	outfit
249	0	0	0	0	0	0	0	0	6	4	2	2	2	8	4	0	4	2	2	9	11	7	5	13	9	2	0	0	5	17	5	kitchen
156	0	1	0	0	0	2	2	0	0	0	0	0	0	0	0	0	0	0	0	1	0	1	1	2	0	0	0	0	0	2	10	medicines
289	0	0	0	0	0	0	0	0	0	0	0	0	0	0	0	0	1	0	0	27	1	1	1	0	0	0	0	0	0	11	5	'birthday card'
641	0	0	0	0	0	0	0	6	47	0	0	0	4	10	1	12	0	0	0	1	1	0	0	0	0	0	4	4	0	32	32	DVD
66	0	0	0	0	0	0	0	0	0	0	0	0	4	2	4	4	0	0	0	0	0	5	5	8	10	0	0	0	5	0	2	watering
152	0	0	0	0	0	0	0	0	0	0	0	4	4	4	7	2	0	0	0	0	1	0	0	0	0	0	0	0	0	2	7	phone
338	0	6	4	4	0	0	0	0	0	0	0	0	0	0	0	0	0	0	0	0	1	2	8	38	2	0	0	0	2	8	16	soup
51	0	0	0	0	0	0	0	4	0	0	0	0	1	4	1	3	3	0	0	1	1	0	0	0	0	0	2	4	0	2	1	outfit
177	0	0	0	0	0	0	0	0	4	4	0	4	4	4	4	2	0	2	2	7	4	5	7	14	17	2	0	0	9	18	4	kitchen
196	0	1	0	0	0	2	2	0	0	0	0	0	0	0	0	0	0	0	0	0	0	1	1	15	0	0	0	0	0	4	5	medicines
186	0	0	0	0	0	0	0	0	0	0	0	0	0	0	0	0	0	0	0	21	0	0	0	0	0	0	0	0	0	8	6	'birthday card'
496	0	0	0	0	0	0	0	0	22	0	0	0	6	7	3	4	4	0	0	1	1	0	0	0	0	0	0	0	0	20	43	DVD
60	0	0	0	0	0	0	0	0	0	0	0	0	2	4	2	0	0	0	0	1	1	6	6	10	10	0	0	0	3	6	1	watering
124	0	0	0	0	0	0	0	0	0	0	0	6	4	4	3	4	0	0	0	1	2	0	0	0	0	0	0	0	0	4	7	phone
647	7	4	0	0	0	0	0	0	0	0	0	0	0	0	0	0	0	0	0	3	2	6	8	57	12	2	0	0	8	34	29	soup
58	0	0	0	0	1	0	0	4	0	0	0	0	1	5	3	2	0	0	0	1	1	0	0	0	0	0	0	6	0	2	1	outfit
179	0	0	0	0	0	0	0	0	2	6	0	2	2	4	4	2	0	0	0	0	3	6	9	13	12	2	0	0	5	14	6	kitchen
164	0	1	0	0	0	2	2	0	0	0	0	0	0	0	0	0	0	0	0	1	1	1	1	4	0	0	0	0	0	19	3	medicines
216	0	0	0	0	0	0	0	0	0	0	0	0	0	0	0	0	0	0	0	21	0	0	0	0	0	0	0	0	0	13	6	'birthday card'
418	0	0	0	0	0	0	0	0	16	0	0	0	10	8	3	2	0	0	0	2	1	0	0	0	0	0	0	0	0	21	29	DVD
73	3	0	0	0	0	0	0	0	0	0	0	0	2	2	2	0	0	0	0	0	0	5	5	10	11	0	0	0	5	8	1	watering
76	0	0	0	0	0	0	0	0	0	0	0	0	2	6	11	10	0	0	0	0	1	0	0	0	0	0	0	0	0	2	5	phone
454	3	4	4	4	0	0	0	0	0	0	0	0	0	0	0	0	0	0	0	0	1	1	2	30	4	0	0	0	0	28	31	soup
56	0	0	0	0	2	0	0	4	0	0	0	0	2	5	3	1	0	0	0	1	1	0	0	0	0	0	0	4	0	7	1	outfit
132	0	0	0	0	0	0	0	2	2	2	0	2	2	2	2	2	0	0	0	1	0	3	3	8	13	2	0	2	7	4	4	kitchen
163	0	1	0	0	0	1	2	0	0	0	0	0	0	0	0	0	0	0	0	1	0	1	1	21	0	0	0	0	0	21	4	medicines
141	0	0	0	0	0	0	0	0	0	0	0	0	0	0	0	0	0	0	0	19	0	0	0	0	0	0	0	0	0	21	6	'birthday card'
522	0	0	0	0	0	0	0	0	21	0	0	0	8	7	2	3	0	0	0	1	1	0	0	0	0	0	0	0	0	52	27	DVD
57	2	0	0	0	0	0	0	0	0	0	0	0	0	2	2	2	0	0	0	0	0	5	5	8	5	0	0	0	5	1	3	watering
173	0	0	0	0	0	0	0	0	4	0	0	0	0	2	9	5	0	0	0	18	6	0	0	0	0	0	0	0	0	8	11	phone
465	5	4	0	0	0	0	0	0	0	0	0	0	0	0	0	0	0	0	0	0	1	2	3	57	0	0	0	0	0	44	28	soup
23	0	0	0	0	0	0	0	4	0	0	0	0	0	3	2	1	0	0	0	1	0	0	0	0	0	0	0	4	0	0	0	outfit
366	0	0	0	0	0	0	0	6	4	5	2	2	3	2	2	0	0	4	4	4	9	9	3	14	13	6	2	1	7	0	4	kitchen
197	0	1	0	0	0	2	2	0	0	0	0	0	0	0	0	0	0	0	0	0	0	0	1	2	0	0	0	0	0	0	0	medicines
375	0	0	0	0	0	0	0	0	0	0	0	0	0	0	0	0	0	0	0	27	4	0	0	0	0	0	0	0	0	0	2	'birthday card'
441	0	0	0	0	0	0	0	2	10	2	0	9	10	10	3	6	0	0	0	1	2	0	0	0	0	0	0	0	0	0	24	DVD
51	2	0	0	0	0	0	0	0	0	0	0	0	2	4	4	3	0	0	0	0	1	5	6	7	9	0	0	0	5	0	2	watering
131	0	0	0	0	0	0	0	0	11	12	0	6	12	6	5	2	0	0	0	1	2	0	0	0	0	0	0	0	0	0	2	phone
594	2	4	12	8	0	0	0	0	0	0	0	0	0	0	1	0	0	0	0	5	9	3	7	38	4	0	0	0	4	0	23	soup
83	0	0	0	0	2	0	0	8	0	0	0	0	0	9	7	9	0	0	0	0	1	0	0	0	0	0	2	15	0	0	0	outfit
141	0	0	0	0	0	0	0	2	8	6	0	0	0	0	4	0	2	4	6	6	0	6	6	16	0	0	0	0	20	0	0	kitchen
243	0	0	0	0	0	0	0	0	0	0	0	0	0	0	0	0	6	0	0	12	0	0	0	0	0	0	0	0	0	0	0	'birthday card'
43	0	0	0	0	0	0	0	2	4	0	0	0	0	0	4	0	0	0	0	0	0	4	4	6	0	0	0	0	5	0	0	watering
142	0	0	0	0	0	0	0	3	2	0	0	0	0	0	3	0	0	0	0	4	0	2	0	0	0	0	0	0	0	0	0	phone
475	0	0	4	0	0	0	0	0	0	0	0	0	0	0	1	0	0	0	0	0	0	9	19	89	0	6	0	0	8	0	0	soup
66	0	0	0	0	1	0	0	12	3	0	0	0	0	0	0	0	0	0	0	0	0	0	0	0	0	0	0	19	0	0	0	outfit
178	0	0	0	0	2	0	0	6	4	4	0	2	2	6	8	2	0	0	0	0	0	11	4	8	6	0	2	6	3	16	10	kitchen
560	0	1	0	0	0	3	1	0	0	0	0	0	0	0	0	0	0	0	0	0	0	2	2	48	0	0	0	0	0	42	21	medicines
150	0	0	0	0	0	0	0	0	1	0	0	0	0	1	1	6	0	0	0	2	2	0	0	0	0	0	0	0	0	6	2	'birthday card'
708	0	0	0	0	0	0	0	0	70	0	0	0	0	2	2	0	0	0	0	0	0	0	0	0	0	0	0	0	0	38	37	DVD
89	0	0	0	0	0	0	0	0	0	0	0	0	2	4	4	2	0	0	0	0	0	4	4	12	10	0	0	0	5	0	4	watering
185	0	0	0	0	0	0	0	0	7	0	0	0	0	6	5	2	0	0	0	0	0	0	0	0	0	0	0	0	0	16	6	phone
963	0	3	0	0	0	2	0	0	0	0	0	0	0	0	4	0	0	0	0	0	0	14	21	98	6	4	0	0	0	30	42	soup
67	0	0	0	0	1	0	0	8	6	0	0	0	0	1	1	0	0	0	0	0	0	0	0	0	0	0	2	8	0	2	3	outfit
115	0	0	0	0	0	0	0	2	6	4	0	2	0	2	2	0	0	0	0	0	1	2	2	5	12	7	2	2	5	0	4	kitchen
194	0	1	0	0	0	2	2	0	0	0	0	0	0	0	0	0	0	0	0	1	0	1	1	18	0	0	0	0	0	0	5	medicines
271	0	0	0	0	0	0	0	4	0	0	0	0	0	4	4	2	4	0	0	33	0	0	0	0	0	0	2	4	0	0	14	'birthday card'
538	0	0	0	0	0	0	0	0	14	0	0	0	2	66	3	2	0	0	0	1	2	0	0	0	0	0	0	0	0	0	35	DVD
46	3	0	0	0	0	0	0	0	0	0	0	0	2	4	3	2	0	0	0	0	0	5	3	9	11	0	0	0	5	0	0	watering
146	0	0	0	0	0	0	0	0	0	0	0	0	0	0	1	0	0	0	4	12	14	6	6	2	2	0	0	0	0	0	13	phone
241	2	4	4	4	0	0	0	0	0	0	0	0	0	0	0	0	0	0	0	2	1	2	5	25	6	0	0	0	4	0	27	soup
47	0	0	0	0	1	0	0	5	0	0	0	0	2	5	4	3	0	0	0	1	1	0	0	0	0	0	2	10	0	0	6	outfit
318	0	0	0	0	0	0	0	2	2	2	0	2	4	4	4	6	0	2	4	6	10	10	12	13	9	3	0	0	11	0	15	kitchen
302	0	1	0	0	0	1	2	0	0	0	0	0	0	0	0	0	0	0	0	0	0	1	1	4	0	0	0	0	0	0	11	medicines
333	0	0	0	0	0	0	0	0	0	0	0	0	0	0	0	0	0	0	0	51	5	0	0	0	0	0	0	0	0	0	6	'birthday card'
623	0	0	0	0	0	0	0	0	39	0	0	0	8	9	1	3	0	0	0	1	1	0	0	0	0	0	0	0	0	0	32	DVD
62	0	0	0	0	0	0	0	0	0	0	0	0	2	4	4	2	0	0	0	0	0	5	4	10	10	0	0	0	5	0	1	watering
214	0	0	0	0	0	0	0	0	0	0	0	0	0	12	18	2	0	0	0	0	6	0	0	0	0	0	0	0	0	0	13	phone
312	0	2	0	0	0	0	0	0	0	0	0	0	0	0	0	0	0	0	0	0	6	9	13	29	4	0	0	0	0	0	12	soup
53	0	0	0	0	1	0	0	4	0	0	0	0	0	3	4	2	0	0	0	0	0	0	0	0	0	0	2	4	0	0	2	outfit
451	0	0	0	0	0	0	0	6	6	6	2	0	2	10	8	4	2	4	10	10	17	5	7	17	17	2	0	0	17	34	23	kitchen
191	0	1	0	0	0	1	2	0	0	0	0	0	0	0	0	0	0	0	0	0	0	1	1	3	0	0	0	0	0	16	8	medicines
373	0	0	0	0	0	0	0	0	0	0	0	0	0	0	0	0	0	0	0	46	2	1	1	0	0	0	0	0	0	26	11	'birthday card'
898	0	0	0	0	0	0	0	4	63	0	0	0	4	11	1	1	0	0	0	0	0	0	0	0	0	0	2	2	0	48	100	DVD
73	3	0	0	0	0	0	0	0	0	0	0	0	0	4	4	2	0	0	0	0	0	4	5	12	10	0	0	0	5	0	8	watering
330	2	2	4	4	0	0	0	0	0	0	0	0	0	0	0	0	0	0	0	0	1	2	4	31	4	0	0	0	4	25	41	soup
109	0	0	0	0	2	0	0	3	0	0	0	0	0	4	2	2	0	0	0	0	0	0	0	0	0	0	4	4	0	6	9	outfit
146	0	0	0	0	0	0	0	4	4	4	2	0	0	4	4	0	0	2	2	4	4	6	7	10	12	2	0	0	7	12	6	kitchen
180	0	1	0	0	0	2	2	0	0	0	0	0	0	0	0	0	0	0	0	1	0	1	1	7	0	0	0	0	0	19	9	medicines
133	0	0	0	0	0	0	0	0	0	0	0	0	0	0	0	0	0	0	0	17	0	0	0	0	0	0	0	0	0	5	6	'birthday card'
439	0	0	0	0	0	0	0	0	23	0	0	0	0	2	2	0	0	0	0	1	1	0	0	0	0	0	0	0	0	35	30	DVD
47	2	0	0	0	0	0	0	0	0	0	0	0	2	4	4	2	0	0	0	0	0	5	2	8	7	0	0	0	5	2	0	watering
128	0	0	0	0	0	0	0	0	0	0	0	0	4	4	3	1	0	0	0	1	1	0	0	0	0	0	0	0	0	2	9	phone
326	3	2	4	6	0	0	0	0	0	0	0	0	0	0	0	0	0	0	0	1	4	6	6	24	4	0	0	0	2	16	19	soup
49	0	0	0	0	1	0	0	4	0	0	0	0	2	3	2	3	0	0	0	1	1	0	0	0	0	0	4	4	0	7	0	outfit
149	0	0	0	0	0	0	0	2	4	4	0	2	6	6	4	2	0	4	0	0	1	4	7	14	15	6	0	0	7	0	4	kitchen
169	0	1	0	0	0	4	2	0	0	0	0	0	0	0	0	0	0	0	0	0	0	1	1	47	0	0	0	0	0	0	8	medicines
178	0	0	0	0	0	0	0	0	0	0	0	0	0	0	0	0	0	0	0	3	6	0	0	0	0	0	0	0	0	0	10	'birthday card'
462	0	0	0	0	0	0	0	0	34	0	0	0	12	7	2	1	0	0	0	0	1	0	0	0	0	0	0	0	0	0	32	DVD
62	4	0	0	0	0	0	0	0	2	0	0	0	0	4	4	4	0	0	0	0	0	5	5	12	11	0	0	0	5	0	2	watering
62	0	0	0	0	0	0	0	0	0	0	0	0	0	0	2	0	0	0	0	2	5	0	0	0	0	0	0	0	0	0	3	phone
468	4	6	4	3	0	0	0	0	0	0	0	0	0	0	0	0	0	0	0	1	1	3	5	54	6	0	0	0	5	0	29	soup
56	0	0	0	0	0	0	0	5	0	0	0	0	3	3	4	0	1	0	0	0	0	0	0	0	0	0	0	4	0	0	1	outfit
261	0	0	0	0	0	0	0	0	8	6	2	2	4	6	4	4	0	4	4	10	9	6	8	13	14	6	0	0	7	32	7	kitchen
165	0	1	0	0	0	2	2	0	0	0	0	0	0	0	0	0	0	0	0	0	0	1	1	2	0	0	0	0	0	6	8	medicines
212	0	0	0	0	0	0	0	0	0	0	0	0	0	0	0	0	0	0	0	43	0	0	0	0	0	0	0	0	0	23	7	'birthday card'
456	0	0	0	0	0	0	0	0	15	0	0	0	4	8	3	3	2	0	0	1	1	0	0	0	0	0	0	0	0	27	26	DVD
57	0	0	0	0	0	0	0	0	0	0	0	0	2	4	4	2	0	0	0	0	1	6	4	8	11	0	0	0	5	3	2	watering
196	0	0	0	0	0	0	0	0	0	0	0	0	4	4	3	3	0	0	0	2	2	0	0	0	0	0	0	0	0	6	6	phone
336	0	4	0	0	0	0	0	0	0	0	0	0	0	0	0	0	0	0	0	1	1	2	6	34	2	0	0	0	2	20	18	soup
50	0	0	0	0	2	0	0	5	0	0	0	0	2	7	4	2	0	0	0	1	2	0	0	0	0	0	2	5	0	5	0	outfit
265	0	0	0	0	0	0	0	0	0	0	0	0	0	0	0	0	0	0	0	0	0	0	6	13	24	9	0	0	11	18	7	kitchen
298	0	1	0	0	0	2	2	0	0	0	0	0	0	4	4	2	0	0	0	0	0	5	5	9	0	0	0	0	0	17	9	medicines
216	0	0	0	0	0	0	0	0	1	0	0	0	0	1	1	1	0	0	0	13	2	0	0	0	0	0	0	0	0	9	10	'birthday card'
445	0	0	0	0	0	0	0	0	14	0	0	0	6	7	3	11	0	0	0	1	1	0	0	0	0	0	0	0	0	22	23	DVD
71	0	0	0	0	0	0	0	0	0	0	0	0	2	2	2	0	0	0	0	0	0	5	4	8	8	0	0	0	7	7	5	watering
139	0	0	0	0	0	0	0	0	0	0	0	0	4	11	3	11	0	0	0	0	0	0	0	0	0	0	0	0	0	2	2	phone
407	0	4	4	4	0	0	0	0	0	0	0	0	0	8	12	6	0	0	0	1	2	12	14	46	14	0	0	0	8	26	16	soup
245	0	0	0	0	0	0	0	10	0	0	0	0	5	11	8	0	2	0	0	0	0	0	0	0	0	2	24	16	0	8	0	outfit
302	0	0	0	0	0	0	0	2	8	4	2	8	2	4	4	4	4	2	4	12	10	5	7	16	18	2	0	0	19	0	10	kitchen
188	0	1	0	0	0	2	2	0	0	0	0	0	0	1	0	1	0	0	0	0	0	1	1	5	0	0	0	0	0	0	3	medicines
330	0	0	0	0	0	0	0	0	0	0	0	0	0	0	1	3	2	0	0	33	3	0	0	0	0	0	0	0	0	0	1	'birthday card'
507	0	0	0	0	0	0	0	4	12	0	0	0	6	11	2	3	0	0	0	0	0	0	0	0	0	0	0	2	0	0	29	DVD
68	0	0	0	0	0	0	0	0	0	0	0	0	2	5	4	0	0	0	0	0	0	5	5	10	10	0	0	0	5	0	1	watering
165	0	0	0	0	0	0	0	0	0	0	0	0	5	19	5	3	0	0	0	0	0	1	0	0	0	0	0	0	0	0	3	phone
473	0	6	0	0	0	0	0	0	0	0	0	0	0	1	1	1	0	0	0	3	6	7	12	60	10	4	0	0	8	0	14	soup
105	0	0	0	0	2	0	0	8	0	0	0	0	2	11	1	0	2	0	0	0	0	0	0	0	0	0	0	8	0	0	0	outfit
369	0	0	0	0	0	0	0	6	19	6	0	6	6	16	15	8	2	0	0	8	8	6	6	13	15	4	0	0	4	0	10	kitchen
299	0	1	0	0	0	4	2	0	0	0	0	0	0	1	0	0	0	0	0	0	0	1	1	1	0	0	0	0	0	0	7	medicines
319	0	0	0	0	0	0	0	0	0	0	0	0	0	1	2	0	0	6	8	12	9	0	0	0	0	0	0	0	0	0	9	'birthday card'
515	0	0	0	0	0	0	0	0	22	0	0	0	6	17	8	9	0	0	0	0	0	0	0	0	0	0	0	0	0	0	31	DVD
52	0	0	0	0	0	0	0	0	0	0	0	0	0	2	4	4	0	0	0	0	0	5	4	10	8	0	0	0	5	0	0	watering
258	0	0	0	0	0	0	0	0	4	2	2	4	4	9	7	7	0	0	0	2	2	1	1	1	1	0	0	0	0	0	8	phone
478	0	6	0	0	0	0	0	0	0	0	0	0	0	0	1	1	0	0	0	3	7	6	10	59	10	0	0	0	6	0	21	soup
102	0	0	0	0	1	0	0	12	2	0	0	0	0	7	5	0	0	0	0	0	0	0	0	0	0	0	2	14	0	0	4	outfit
185	0	0	0	0	0	0	0	0	4	2	0	0	2	4	4	2	0	2	2	8	7	5	6	15	14	4	0	0	5	8	2	kitchen
250	0	1	0	0	0	2	2	0	0	0	0	0	0	0	0	0	0	0	0	1	0	1	1	8	0	0	0	0	0	20	3	medicines
328	0	0	0	0	0	0	0	0	0	0	0	0	0	0	0	0	0	0	0	35	3	1	1	0	0	0	0	0	0	14	3	'birthday card'
484	0	0	0	0	0	0	0	0	15	0	0	0	10	13	2	14	0	0	0	1	1	0	0	0	0	0	0	0	0	38	22	DVD
90	8	0	0	0	0	0	0	0	0	0	0	0	2	4	4	4	0	0	0	0	0	5	5	12	8	0	0	0	5	6	4	watering
163	0	0	0	0	0	0	0	0	0	0	0	0	0	0	4	0	0	0	0	10	7	0	0	0	0	0	0	0	0	11	2	phone
678	4	8	4	6	0	0	0	0	0	0	0	0	0	2	6	8	0	0	0	10	4	11	15	71	4	0	0	0	4	48	24	soup
117	0	0	0	0	1	0	0	4	0	0	0	0	2	5	2	1	0	0	0	1	1	0	0	0	0	0	6	4	0	7	2	outfit
210	0	0	0	0	0	0	0	0	0	0	0	0	0	0	0	0	0	0	0	0	0	1	5	12	24	6	0	0	21	0	0	kitchen
248	0	1	0	0	0	11	10	0	0	0	0	0	0	0	0	0	0	0	0	0	0	1	1	6	0	0	0	0	0	0	0	medicines
242	0	0	0	0	0	0	0	0	0	0	0	0	0	0	0	0	0	0	0	33	0	0	0	0	0	0	0	0	0	0	1	'birthday card'
709	0	0	0	0	0	0	0	0	60	0	0	0	0	9	6	11	0	0	0	0	0	1	1	0	0	0	0	0	0	0	39	DVD
77	0	0	0	0	0	0	0	0	0	0	0	0	2	4	8	6	0	0	0	0	0	6	6	8	13	0	0	0	5	0	0	watering
141	0	0	0	0	0	0	0	0	0	0	0	0	0	12	3	1	0	0	0	0	0	0	0	0	0	0	0	0	0	0	0	phone
245	0	8	4	0	0	0	0	0	0	0	0	0	0	0	0	0	0	0	0	1	2	3	7	32	2	0	0	0	2	0	11	soup
133	0	0	0	0	2	0	0	4	0	0	0	0	0	6	17	6	0	0	0	0	0	0	0	1	1	1	3	3	0	0	3	outfit
220	0	0	0	0	0	0	0	4	6	4	2	0	2	4	4	3	2	4	6	8	12	5	5	8	7	2	0	0	3	19	3	kitchen
182	0	1	0	0	0	2	2	0	0	0	0	0	0	1	0	1	0	0	0	0	0	2	0	10	0	0	0	0	0	10	7	medicines
353	2	0	0	0	0	0	0	0	2	0	0	0	0	5	5	5	0	0	0	23	14	1	1	0	0	0	0	0	0	21	11	'birthday card'
486	0	0	0	0	0	0	0	0	22	2	0	0	2	5	4	3	0	0	0	4	2	0	0	0	0	0	0	0	0	40	32	DVD
58	2	0	0	0	0	0	0	0	4	0	0	0	0	2	2	0	0	0	0	0	1	3	2	9	8	2	2	2	5	6	3	watering
144	0	0	0	0	0	0	0	0	4	0	0	0	0	5	11	0	0	0	0	0	0	0	0	0	0	0	0	0	0	12	9	phone
319	0	4	6	0	0	0	0	0	0	0	0	0	0	1	0	0	0	0	0	1	2	2	6	29	4	2	0	0	0	14	19	soup
80	0	0	0	0	1	0	0	9	0	0	0	0	0	10	5	2	0	0	0	0	0	0	0	0	0	0	0	7	0	0	5	outfit
212	0	0	0	0	0	0	0	6	10	8	2	0	2	6	4	6	0	2	6	4	0	10	14	6	10	2	0	0	16	0	0	kitchen
232	0	0	0	0	0	0	0	0	0	0	0	0	0	0	0	0	0	0	0	0	0	1	2	60	0	0	0	0	0	0	0	medicines
378	0	0	0	0	0	0	0	0	0	0	0	0	0	0	0	0	4	0	0	41	0	0	0	0	0	0	0	0	0	0	0	'birthday card'
952	0	0	0	0	0	0	0	22	119	0	0	0	0	27	22	28	0	0	0	20	0	9	0	0	0	2	4	6	0	0	0	DVD
73	0	0	0	0	0	0	0	0	0	0	0	0	0	4	4	4	0	0	0	0	0	4	4	9	12	0	0	0	13	0	0	watering
279	0	0	0	0	0	0	0	0	0	0	0	0	0	0	0	0	0	0	0	17	0	0	0	0	0	0	0	0	0	0	0	phone
641	0	0	4	0	0	0	0	0	0	0	0	0	0	0	0	0	0	0	0	1	0	7	18	138	12	0	0	0	12	0	0	soup
226	0	0	0	0	4	0	0	24	0	0	0	0	0	14	14	12	0	0	0	0	0	0	0	0	0	0	10	36	0	0	0	outfit
204	0	0	0	0	0	0	0	2	6	4	2	0	6	4	2	0	0	2	0	4	4	3	5	12	18	6	2	2	11	0	0	kitchen
352	0	1	0	0	0	4	2	0	0	0	0	0	0	10	6	2	0	0	0	0	0	5	4	4	0	0	0	0	0	0	1	medicines
188	0	0	0	0	0	0	0	0	0	0	0	0	0	0	0	0	0	0	0	15	6	0	0	0	0	0	0	0	0	0	1	'birthday card'
408	0	0	0	0	0	0	0	0	62	0	0	0	0	4	1	0	0	0	0	0	0	0	0	0	0	0	0	0	0	0	27	DVD
57	0	0	0	0	0	0	0	0	0	0	0	0	0	2	4	4	0	0	0	0	0	5	4	6	8	0	0	0	5	0	0	watering
173	0	0	0	0	0	0	0	0	0	0	0	0	0	0	2	0	0	0	0	0	6	0	0	0	0	0	0	0	0	0	0	phone
554	0	4	4	4	0	0	0	0	0	0	0	0	0	0	0	0	0	0	0	0	0	1	6	76	6	0	0	0	0	0	14	soup
65	0	0	0	0	1	0	0	4	0	0	0	0	1	7	4	0	0	0	0	0	0	0	0	0	0	0	0	4	0	0	0	outfit
222	0	0	0	0	0	0	0	0	0	0	0	0	0	0	0	0	0	0	0	0	0	4	6	13	0	6	0	0	37	0	0	kitchen
289	0	0	0	0	0	0	0	4	0	0	0	0	0	0	4	0	2	0	0	15	0	0	0	0	0	0	4	4	0	0	0	'birthday card'
76	0	0	0	0	0	0	0	0	0	0	0	0	0	0	4	0	0	0	0	0	0	4	4	4	0	0	0	0	13	0	0	watering
347	0	0	0	0	0	0	0	0	0	0	0	0	0	0	0	0	0	0	0	27	0	0	0	0	0	0	0	0	0	0	0	phone
219	0	0	0	0	0	0	0	0	0	0	0	0	0	0	0	0	0	0	0	0	0	2	2	14	0	0	0	0	0	0	0	soup
61	0	0	0	0	1	0	0	6	0	0	0	0	0	0	6	0	0	0	0	0	0	0	0	0	0	0	0	6	0	0	0	outfit
177	0	0	0	0	0	0	0	0	2	2	0	0	2	4	4	4	0	2	0	4	6	4	6	11	18	4	1	0	7	0	4	kitchen
158	0	1	0	0	0	2	2	0	0	0	0	0	0	0	0	0	0	0	0	0	0	1	1	5	0	0	0	0	0	0	0	medicines
259	0	0	0	0	0	0	0	1	1	0	0	0	0	1	2	1	0	0	0	34	7	0	0	0	0	0	0	0	0	0	5	'birthday card'
620	0	0	0	0	0	0	0	0	33	0	0	0	4	15	5	5	0	0	0	0	0	1	1	1	0	0	0	0	0	0	26	DVD
62	5	0	0	0	0	0	0	4	0	0	0	0	0	4	0	0	0	0	0	0	0	1	1	7	12	5	4	4	5	0	0	watering
124	0	0	0	0	0	0	0	0	1	0	0	0	7	6	3	0	2	0	0	0	0	0	0	0	0	0	0	0	0	0	0	phone
360	3	2	4	4	0	0	0	0	0	0	0	0	0	1	1	0	0	0	0	0	3	6	11	37	5	0	0	0	4	0	9	soup
63	0	0	0	0	0	0	0	6	2	2	0	0	1	2	0	0	2	0	0	0	0	0	0	0	0	0	2	4	0	0	0	outfit
294	0	0	0	0	0	0	0	0	0	0	0	0	0	0	0	0	0	0	0	1	0	1	9	22	26	8	0	0	13	0	4	kitchen
332	0	1	0	0	0	2	4	0	0	0	0	0	0	0	0	0	0	0	0	0	0	1	1	54	0	0	0	0	0	0	7	medicines
170	0	0	0	0	0	0	0	0	1	0	0	0	0	1	1	1	0	0	0	31	2	0	0	0	0	0	0	0	0	0	4	'birthday card'
562	0	0	0	0	0	0	0	2	21	0	0	0	10	13	5	5	2	0	0	1	3	0	0	0	0	0	0	0	0	0	23	DVD
61	0	0	0	0	0	0	0	0	0	0	0	0	0	1	0	0	0	2	4	4	4	5	6	8	11	0	0	0	7	0	0	watering
753	0	8	0	0	0	0	0	0	0	0	0	0	0	2	2	4	0	0	0	0	0	7	21	72	20	4	0	0	4	0	20	soup
67	0	0	0	0	2	0	0	6	1	0	0	0	1	3	0	0	0	0	0	0	0	0	0	0	0	0	0	6	0	0	1	outfit
175	0	0	0	0	0	0	0	0	0	0	0	0	0	0	0	0	0	0	0	0	1	2	8	12	27	14	0	0	17	0	7	kitchen
128	0	1	0	0	0	1	1	0	0	0	0	0	0	0	0	0	0	0	0	0	1	1	1	3	0	0	0	0	0	0	6	medicines
127	0	0	0	0	0	0	0	0	0	0	0	0	0	0	0	0	0	0	0	18	5	0	0	0	0	0	0	0	0	0	16	'birthday card'
422	0	0	0	0	0	0	0	0	10	0	0	0	16	11	5	1	4	0	0	0	2	0	0	0	0	0	0	0	0	0	23	DVD
54	0	0	0	0	0	0	0	0	0	0	0	0	2	4	4	2	0	0	0	0	1	5	5	9	11	0	0	0	5	0	0	watering
95	0	0	0	0	0	0	0	0	0	0	0	0	10	5	3	4	0	0	0	0	1	0	0	0	0	0	0	0	0	0	4	phone
326	0	4	4	4	0	0	0	4	6	0	0	0	0	4	2	0	0	0	4	4	15	9	15	42	8	8	2	2	0	0	18	soup
69	0	0	0	0	0	0	0	8	0	0	0	0	6	7	6	3	0	0	0	0	1	0	0	0	0	0	0	8	0	0	2	outfit
221	0	0	0	0	0	0	0	2	6	2	0	0	0	4	4	2	0	2	4	6	8	4	4	8	18	5	0	0	7	11	8	kitchen
216	0	1	0	0	0	2	1	0	0	0	0	0	0	0	0	0	0	0	0	0	0	1	1	24	0	0	0	0	0	15	7	medicines
471	0	0	0	0	0	0	0	0	0	0	0	0	0	0	0	0	0	0	0	49	2	1	1	0	0	0	0	0	0	30	10	'birthday card'
791	0	0	0	0	0	0	0	0	51	0	0	0	0	19	2	1	0	0	0	1	1	0	0	0	0	0	0	0	0	28	58	DVD
67	0	0	0	0	0	0	0	0	0	0	0	0	2	4	4	2	0	0	0	0	0	4	4	10	10	0	0	0	7	0	1	watering
208	0	0	0	0	0	0	0	0	0	0	0	0	0	0	3	2	0	0	0	2	8	0	0	0	0	0	0	0	0	4	4	phone
507	2	6	0	6	0	0	0	0	0	0	0	0	0	0	0	0	0	0	0	0	1	4	14	26	8	0	0	0	4	6	7	soup
31	0	0	0	0	0	0	0	4	0	0	0	0	3	5	1	1	0	0	0	1	1	0	0	0	0	0	2	4	0	1	0	outfit
212	0	0	0	0	0	0	0	2	2	2	0	2	2	4	4	4	0	0	0	2	2	5	6	14	12	2	0	0	9	0	8	kitchen
270	0	1	0	0	0	2	4	0	0	0	0	0	0	0	0	0	0	0	0	1	4	5	5	34	0	0	0	0	0	0	8	medicines
162	0	0	0	0	0	0	0	0	0	0	0	0	0	0	0	1	0	0	0	21	1	0	0	0	0	0	0	0	0	0	8	'birthday card'
597	0	0	0	0	0	0	0	2	32	16	0	0	2	15	5	2	0	0	0	0	1	0	0	0	0	0	0	0	0	0	34	DVD
60	0	0	0	0	0	0	0	0	2	2	0	0	0	4	4	2	0	0	0	0	0	5	5	10	10	0	0	0	5	0	1	watering
113	0	0	0	0	0	0	0	1	0	0	0	0	0	2	3	3	0	0	0	4	14	0	0	0	0	0	1	1	0	0	3	phone
532	0	6	0	0	0	0	0	0	0	0	0	0	0	0	0	0	0	0	0	1	6	5	9	56	0	0	0	0	0	0	23	soup
64	0	0	0	0	1	0	0	7	0	0	0	0	0	6	6	5	0	0	0	3	3	0	0	0	0	0	0	8	0	0	4	outfit
249	0	0	0	0	0	0	0	2	6	2	0	2	0	2	4	6	2	4	4	5	5	5	8	15	16	2	0	0	5	0	14	kitchen
146	0	1	0	0	0	2	2	0	1	0	0	0	0	1	0	0	0	0	0	0	0	1	1	10	0	0	0	0	0	0	5	medicines
252	0	0	0	0	0	0	0	0	1	0	0	0	0	1	1	1	6	0	0	23	3	0	0	0	0	0	0	0	0	0	9	'birthday card'
496	0	0	0	0	0	0	0	0	31	0	0	0	0	2	0	0	0	0	0	0	0	0	0	0	0	0	0	0	0	0	30	DVD
57	0	0	0	0	0	0	0	2	2	2	0	0	0	2	3	2	0	0	0	0	0	4	3	7	11	2	2	2	5	0	1	watering
145	0	0	0	0	0	0	0	0	1	0	0	0	0	2	3	2	0	0	0	10	4	0	0	0	0	0	0	0	0	0	5	phone
238	0	4	0	0	0	0	0	0	0	0	0	0	0	0	0	0	0	0	0	0	0	2	10	24	4	2	0	0	2	0	15	soup
56	0	0	0	0	0	0	0	4	1	0	0	0	1	3	0	0	0	0	0	0	0	0	0	0	0	0	0	8	0	0	2	outfit
431	0	0	0	0	0	0	0	14	46	20	0	6	0	0	8	0	4	6	12	20	0	8	8	20	0	2	0	10	18	0	0	kitchen
149	0	1	0	0	0	2	2	0	0	0	0	0	0	0	0	0	0	0	0	0	0	1	1	56	0	0	0	0	0	0	0	medicines
385	0	0	0	0	0	0	0	0	0	0	0	0	0	0	0	0	10	0	0	65	0	0	0	0	0	0	0	0	0	0	0	'birthday card'
425	0	0	0	0	0	0	0	2	34	2	0	0	0	0	3	0	0	0	0	0	0	4	0	0	0	0	0	0	0	0	0	DVD
50	0	0	0	0	0	0	0	0	0	0	0	0	0	0	4	0	0	0	0	0	0	4	4	10	0	0	0	0	7	0	0	watering
168	0	0	0	0	0	0	0	0	0	0	0	0	0	0	0	0	2	0	0	17	0	0	0	0	0	0	0	0	0	0	0	phone
552	0	4	4	6	0	0	0	0	0	0	0	0	0	0	0	0	0	0	2	7	0	10	16	103	0	0	0	0	8	0	0	soup
96	0	0	0	0	2	0	0	16	2	0	0	2	0	0	4	0	2	0	0	0	0	2	0	0	0	0	2	21	0	0	0	outfit
336	0	0	0	0	0	0	0	4	8	4	2	4	2	2	4	0	6	2	4	8	10	6	4	10	21	6	0	0	7	0	9	kitchen
153	0	1	0	0	0	2	2	0	0	0	0	0	0	0	0	0	0	0	0	0	0	1	1	11	0	0	0	0	0	0	2	medicines
224	0	0	0	0	0	0	0	0	0	0	0	0	0	0	0	2	4	0	0	18	4	1	0	1	0	0	0	0	0	0	7	'birthday card'
398	0	0	0	0	0	0	0	0	5	0	0	0	4	8	1	1	0	0	0	1	1	0	0	0	0	0	0	0	0	0	23	DVD
102	0	0	0	0	0	0	0	0	0	0	0	0	4	4	4	4	0	0	0	0	1	5	6	10	10	0	0	0	7	0	5	watering
166	0	0	0	0	0	0	0	0	0	0	0	0	0	0	2	0	0	0	0	6	6	0	0	0	0	0	0	0	0	0	9	phone
313	0	4	0	0	0	0	0	0	0	0	0	0	0	0	0	0	0	0	0	0	2	3	4	25	2	0	0	0	2	0	21	soup
80	0	0	0	0	2	0	0	4	0	0	0	0	0	2	2	2	0	0	0	2	2	0	0	0	0	0	4	6	0	0	0	outfit
250	0	0	0	0	0	0	0	4	6	8	2	2	4	4	4	4	0	0	4	9	9	6	6	20	19	2	0	0	11	12	6	kitchen
165	0	1	0	0	0	2	2	0	0	0	0	0	0	0	0	0	0	0	0	0	0	0	1	5	0	0	0	0	0	18	1	medicines
208	2	0	0	0	0	0	0	0	0	0	0	0	0	0	0	0	2	0	0	37	1	0	0	0	0	0	0	0	0	14	11	'birthday card'
477	0	0	0	0	0	0	0	0	26	0	0	0	6	11	3	2	0	0	0	2	2	0	0	0	0	0	0	0	0	42	58	DVD
56	6	0	0	0	0	0	0	0	2	0	0	0	0	4	4	2	0	0	0	0	0	5	5	12	10	0	0	0	5	0	7	watering
127	0	0	0	0	0	0	0	0	0	0	0	0	0	0	3	0	0	0	0	8	6	0	0	0	0	0	0	0	0	9	12	phone
484	6	4	0	6	0	0	0	0	0	0	0	0	0	0	0	0	0	0	0	2	2	3	7	59	4	0	0	0	4	58	56	soup
110	0	0	0	0	0	0	0	4	0	0	0	0	1	4	2	2	0	0	0	1	2	0	0	0	0	0	8	6	0	9	14	outfit
269	0	0	0	0	0	0	0	0	0	0	0	0	0	0	0	0	0	0	0	33	0	0	0	0	0	0	0	0	0	19	6	'birthday card'
417	0	0	0	0	0	0	0	0	17	0	0	0	8	11	1	1	0	0	0	1	1	0	0	0	0	0	0	0	0	31	22	DVD
76	0	0	0	0	0	0	0	0	0	0	0	0	0	4	4	0	0	0	0	0	0	6	6	12	10	0	0	0	9	5	0	watering
116	0	0	0	0	0	0	0	0	8	2	0	0	0	12	21	18	0	0	0	1	14	2	0	0	0	0	0	0	0	7	2	phone
451	2	2	4	4	0	0	0	0	0	0	0	0	0	0	2	0	0	0	0	1	4	5	10	40	6	0	0	0	6	37	23	soup
115	0	0	0	0	2	0	0	7	0	0	0	0	0	5	4	1	0	0	0	1	1	0	0	0	0	0	4	14	0	5	5	outfit
77	0	0	0	0	0	0	0	0	2	2	2	0	0	4	4	2	0	2	0	4	5	6	6	10	10	0	0	0	5	0	2	kitchen
162	0	1	0	0	0	2	2	0	0	0	0	0	0	0	0	0	0	0	0	0	0	0	1	11	0	0	0	0	0	0	9	medicines
316	0	0	0	0	0	0	0	0	0	0	0	0	0	0	1	1	0	0	0	39	5	1	1	1	0	0	0	0	0	0	13	'birthday card'
468	0	0	0	0	0	0	0	0	18	0	0	0	0	2	2	3	0	0	0	0	2	0	0	0	0	0	0	0	0	0	28	DVD
52	0	0	0	0	0	0	0	0	0	0	0	0	0	2	2	0	0	0	0	0	0	5	4	10	10	0	0	0	5	0	0	watering
2	0	0	0	0	0	0	0	0	0	0	0	0	0	0	1	0	0	0	0	0	1	1	0	0	0	0	0	0	0	0	0	phone
532	0	4	0	0	0	0	0	0	0	0	0	0	0	0	0	0	0	0	0	1	2	3	7	26	4	0	0	0	0	0	11	soup
68	0	0	0	0	2	0	0	4	0	0	0	0	0	6	4	3	0	0	0	1	2	0	0	0	0	0	0	4	0	0	0	outfit
300	0	0	0	0	0	0	0	2	10	4	2	2	0	4	4	0	4	4	4	8	10	7	7	14	24	4	0	0	7	30	4	kitchen
205	0	1	0	0	0	2	0	0	0	0	0	0	0	6	4	2	0	0	0	1	0	5	5	9	0	0	0	0	0	18	1	medicines
288	0	0	0	0	0	0	0	0	0	0	0	0	1	1	1	1	4	0	0	24	4	0	0	0	0	0	0	0	0	23	2	'birthday card'
632	0	0	0	0	0	0	0	0	41	1	0	0	6	9	2	1	0	0	0	0	0	0	0	0	0	0	0	0	0	44	18	DVD
72	0	0	0	0	0	0	0	0	0	0	0	0	2	4	5	2	0	0	0	0	0	6	5	13	11	0	0	0	5	8	0	watering
51	0	0	0	0	0	0	0	0	0	0	0	0	1	4	7	2	0	0	0	0	0	0	0	0	0	0	0	0	0	7	0	phone
349	0	4	0	0	0	0	0	0	0	0	0	0	0	0	0	0	0	0	0	4	7	7	7	44	10	0	0	0	6	29	12	soup
60	0	0	0	0	2	0	0	6	0	0	0	0	6	5	0	0	2	0	0	0	0	0	0	0	0	0	0	6	0	5	1	outfit
214	0	0	0	0	0	0	0	0	4	2	2	2	4	4	4	4	2	0	2	2	5	6	8	13	17	6	0	0	9	0	14	kitchen
154	0	1	0	0	0	2	2	0	0	0	0	0	0	0	0	0	0	0	0	0	0	1	1	16	0	0	0	0	0	0	4	medicines
364	0	0	0	0	0	0	0	0	0	0	0	0	0	0	0	0	4	0	0	51	2	1	1	0	0	0	0	0	0	0	14	'birthday card'
373	0	0	0	0	0	0	0	0	4	0	0	0	6	8	2	2	0	0	0	2	2	0	0	0	0	0	0	0	0	0	21	DVD
75	0	0	0	0	0	0	0	0	0	0	0	0	4	4	4	2	0	0	0	0	0	5	5	10	10	0	0	0	5	0	7	watering
97	0	0	0	0	0	0	0	0	0	0	0	0	9	4	3	3	0	0	0	1	1	2	0	0	0	0	0	0	0	0	3	phone
257	0	2	0	2	0	0	0	0	0	0	0	0	0	0	0	0	0	2	0	6	6	6	10	31	2	2	0	0	0	0	15	soup
101	0	0	0	0	4	0	0	8	0	0	0	0	0	7	7	4	0	0	0	2	2	0	0	0	0	0	2	12	0	0	0	outfit
96	0	0	0	0	0	0	0	0	0	0	0	0	0	0	0	0	0	0	0	1	0	3	5	10	11	2	0	0	5	12	7	kitchen
160	0	1	0	0	0	2	2	0	0	0	0	0	0	0	0	0	0	0	0	1	0	1	1	24	0	0	0	0	0	10	9	medicines
218	0	0	0	0	0	0	0	0	0	0	0	0	0	0	0	0	2	0	0	19	0	0	0	0	0	0	0	0	0	22	8	'birthday card'
400	0	0	0	0	0	0	0	0	8	0	0	0	4	11	3	2	0	0	0	2	2	0	0	0	0	0	0	0	0	34	22	DVD
76	4	0	0	0	0	0	0	0	0	0	0	0	2	4	4	4	0	0	0	1	1	5	3	12	9	0	0	0	5	10	5	watering
94	0	0	0	0	0	0	0	0	0	0	0	0	0	0	3	0	0	0	0	12	2	0	0	0	0	0	0	0	0	11	8	phone
275	2	4	4	4	0	0	0	0	0	0	0	0	0	0	0	0	0	0	0	2	2	3	5	34	2	0	0	0	2	37	21	soup
48	0	0	0	0	0	0	0	4	0	0	0	0	2	3	5	2	0	0	0	1	2	0	0	0	0	0	0	4	0	7	2	outfit
233	0	0	0	0	0	0	0	4	4	4	4	2	2	6	8	4	0	2	0	6	8	6	4	12	15	2	0	0	9	8	5	kitchen
203	0	7	0	0	0	6	4	0	0	0	0	0	0	0	0	0	0	0	0	4	4	3	3	0	0	0	0	0	0	4	7	medicines
229	0	0	0	0	0	0	0	0	0	0	0	0	0	0	0	0	2	0	0	23	1	2	1	0	0	0	0	0	0	9	15	'birthday card'
591	0	0	0	0	0	0	0	4	39	0	0	0	6	14	2	2	0	0	0	1	1	0	0	0	0	0	2	4	0	22	34	DVD
42	2	0	0	0	0	0	0	0	0	0	0	0	2	4	4	0	0	0	0	0	0	3	3	7	9	0	0	0	5	4	3	watering
125	0	0	0	0	0	0	0	0	0	0	0	0	10	6	5	0	0	0	0	0	0	0	0	0	0	0	0	0	0	3	4	phone
281	3	6	4	4	0	0	0	0	0	0	0	0	0	1	0	0	0	0	0	2	5	5	9	26	4	0	0	0	0	6	12	soup
28	0	0	0	0	0	0	0	4	0	0	0	0	2	3	0	0	0	0	0	0	0	0	0	0	0	0	0	4	0	4	0	outfit
314	0	0	0	0	0	0	0	6	20	4	0	2	0	0	4	0	6	6	10	16	0	4	8	27	0	4	0	4	24	0	0	kitchen
150	0	1	0	0	0	2	2	0	0	0	0	0	0	0	0	0	0	0	0	0	0	1	1	25	0	0	0	0	0	0	0	medicines
325	0	0	0	0	0	0	0	0	0	0	0	0	0	0	0	0	2	0	0	12	0	0	0	0	0	0	0	0	0	0	0	'birthday card'
66	0	0	0	0	0	0	0	2	0	0	0	0	0	0	4	0	0	0	0	0	0	4	4	6	0	0	0	0	13	0	0	watering
109	0	0	0	0	0	0	0	1	1	0	0	12	0	0	7	0	0	0	0	0	0	2	2	0	0	0	0	0	0	0	0	phone
434	0	12	0	1	0	0	0	0	0	0	0	0	0	0	0	0	0	0	0	0	0	0	1	95	0	0	0	0	2	0	0	soup
103	0	0	0	0	1	0	0	4	5	0	0	0	0	0	1	0	2	0	0	0	0	0	0	0	0	0	0	14	0	0	0	outfit
423	0	1	0	0	0	1	2	0	0	0	0	0	0	0	0	0	0	0	0	2	6	12	10	21	0	0	0	0	0	0	11	medicines
126	0	0	0	0	0	0	0	0	0	0	0	0	0	0	0	0	2	0	0	15	0	0	0	0	0	0	0	0	0	0	4	'birthday card'
142	2	0	0	0	0	0	0	0	0	0	0	0	0	2	4	4	0	0	0	0	0	4	4	12	10	0	0	0	5	0	7	watering
205	0	0	0	0	0	0	0	13	2	2	0	0	2	3	1	0	0	0	0	0	0	0	0	0	0	0	0	10	0	0	4	outfit
198	0	0	0	0	0	0	0	2	4	4	0	0	4	4	5	4	0	0	0	0	0	5	9	14	14	3	1	0	15	0	3	kitchen
380	0	1	0	0	0	2	2	0	6	2	0	0	0	4	4	2	0	0	0	0	0	5	5	13	0	0	0	0	0	0	4	medicines
178	0	0	0	0	0	0	0	0	0	0	0	0	0	0	0	2	0	0	0	0	5	0	0	0	0	0	0	0	0	0	4	'birthday card'
421	0	0	0	0	0	0	0	0	14	0	0	0	8	13	0	4	2	0	0	0	0	0	0	0	0	0	0	0	0	0	28	DVD
73	0	0	0	0	0	0	0	2	2	0	0	0	0	2	2	2	0	0	0	0	0	2	2	7	11	3	2	2	7	0	0	watering
133	0	0	0	0	0	0	0	0	1	0	0	0	0	6	7	19	0	0	0	0	0	0	0	0	0	0	0	0	0	0	2	phone
465	0	6	4	4	0	0	0	0	8	0	0	0	0	4	4	4	0	0	0	1	5	10	14	47	6	4	0	0	0	0	12	soup
34	0	0	0	0	1	0	0	6	2	0	0	0	2	2	4	0	0	0	0	0	0	0	0	0	0	0	0	5	0	0	0	outfit
248	0	0	0	0	0	0	0	2	4	4	2	2	2	4	4	4	2	2	4	2	4	5	5	11	13	6	0	0	7	9	6	kitchen
195	0	1	0	0	0	2	2	0	0	0	0	0	0	0	0	0	0	0	0	1	0	1	1	4	0	0	0	0	0	16	13	medicines
207	0	0	0	0	0	0	0	0	0	0	0	0	0	0	0	0	0	0	0	15	0	0	0	0	0	0	0	0	0	25	12	'birthday card'
510	0	0	0	0	0	0	0	0	27	0	0	0	10	9	2	2	0	0	0	1	2	0	0	0	0	0	0	0	0	36	43	DVD
73	3	0	0	0	0	0	0	0	0	0	0	0	2	4	4	2	0	0	0	0	1	5	4	8	9	0	0	0	5	2	3	watering
111	0	0	0	0	0	0	0	0	0	0	0	0	14	4	3	2	0	0	0	1	1	0	0	0	0	0	0	0	0	2	6	phone
565	3	2	4	0	0	0	0	0	0	0	0	0	0	0	0	0	0	0	0	1	2	3	9	42	4	0	0	0	2	41	16	soup
64	0	0	0	0	1	0	0	4	0	0	0	0	2	5	3	2	4	0	0	1	2	0	0	0	0	0	0	4	0	3	3	outfit
483	0	0	0	0	0	0	0	10	18	12	6	2	6	18	16	8	2	6	8	20	25	2	3	11	14	7	4	4	11	28	25	kitchen
141	0	1	0	0	0	3	4	0	0	0	0	0	0	0	0	0	0	0	0	0	0	0	1	6	0	0	0	0	0	10	9	medicines
320	0	0	0	0	0	0	0	0	0	0	0	0	0	0	0	0	0	0	0	23	1	1	0	0	0	0	0	0	0	35	12	'birthday card'
502	0	0	0	0	0	0	0	2	23	0	0	0	0	20	2	3	0	0	0	2	2	0	0	0	0	0	0	0	0	23	28	DVD
58	3	0	0	0	0	0	0	0	0	0	0	0	2	4	4	4	0	0	0	0	0	5	4	10	8	0	0	0	5	0	1	watering
203	0	0	0	0	0	0	0	0	0	0	0	0	0	0	5	0	0	0	0	1	2	0	0	0	0	0	0	0	0	3	16	phone
682	6	4	4	12	0	0	0	0	0	0	0	0	0	0	0	0	0	0	0	3	4	6	11	48	8	0	0	0	6	34	45	soup
29	0	0	0	0	1	0	0	4	0	0	0	0	1	3	3	2	0	0	0	1	1	0	0	0	0	0	0	4	0	2	0	outfit
368	0	0	0	1	0	0	0	2	10	6	2	0	2	4	6	8	2	6	14	12	14	9	10	25	16	3	0	0	7	56	21	kitchen
131	0	1	0	0	0	1	2	0	0	0	0	0	0	0	0	0	0	0	0	0	0	1	0	11	2	0	0	0	2	17	7	medicines
197	0	0	0	0	0	0	0	0	0	0	0	0	0	1	1	1	0	0	0	19	2	0	0	0	0	0	0	0	0	12	0	'birthday card'
501	0	0	0	0	0	0	0	0	42	0	0	0	0	2	1	3	0	0	0	0	2	0	0	0	0	0	0	0	0	54	29	DVD
55	2	0	0	0	0	0	0	0	0	0	0	0	2	2	5	0	0	0	0	0	0	4	4	9	10	1	1	0	5	6	2	watering
199	0	0	0	0	0	0	0	0	1	0	0	0	0	2	5	0	0	0	0	14	4	0	0	0	0	0	0	0	0	10	11	phone
301	7	6	0	6	0	0	0	0	0	0	0	0	0	0	0	0	0	0	0	5	4	11	11	28	4	0	0	0	0	29	24	soup
33	0	0	0	0	2	0	0	4	0	0	0	0	2	3	0	0	2	0	0	0	0	0	0	0	0	0	0	4	0	6	3	outfit
379	0	0	0	0	0	0	0	4	12	8	6	6	0	7	4	1	0	6	2	8	10	9	13	16	22	3	0	4	15	0	8	kitchen
151	0	1	0	0	0	2	2	0	0	0	0	0	0	0	0	0	0	0	0	0	0	1	1	27	0	0	0	0	0	0	2	medicines
220	0	0	0	0	0	0	0	0	0	0	0	0	0	0	0	0	8	0	0	8	2	0	0	0	0	0	0	0	0	0	0	'birthday card'
638	0	0	0	0	0	0	0	0	24	0	4	6	12	25	1	5	2	0	0	0	0	0	0	0	0	0	0	0	0	0	13	DVD
65	3	0	0	0	0	0	0	0	0	0	0	0	0	0	0	0	0	4	2	4	4	5	6	12	11	0	0	0	5	0	0	watering
112	0	0	0	0	0	0	0	0	0	0	0	0	0	0	3	0	0	0	0	2	7	0	0	0	0	0	0	0	0	0	3	phone
216	3	4	4	4	0	0	0	0	0	0	0	0	0	1	0	1	0	0	0	3	3	6	15	20	0	0	0	0	0	0	6	soup
73	0	0	0	0	0	0	0	4	0	0	0	0	2	4	2	0	0	0	0	0	0	0	0	0	0	0	4	17	0	0	0	outfit
220	0	0	0	0	0	0	0	2	10	4	0	2	0	0	4	0	4	4	4	12	0	12	10	12	0	2	0	2	22	0	0	kitchen
194	0	0	0	0	0	0	0	0	0	0	0	0	0	0	1	0	0	0	0	0	0	2	2	38	0	0	0	0	0	0	0	medicines
194	0	0	0	0	0	0	0	0	0	0	0	0	0	0	0	0	3	0	0	22	0	0	0	0	0	0	0	0	0	0	0	'birthday card'
547	0	0	0	0	0	0	0	2	89	0	0	0	0	0	2	0	4	0	0	0	0	0	0	0	0	0	0	0	0	0	0	DVD
52	0	0	0	0	0	0	0	0	0	0	0	0	0	0	4	0	0	0	0	0	0	4	4	8	0	0	0	0	7	0	0	watering
129	0	0	0	0	0	0	0	2	4	0	0	0	0	0	7	0	8	0	0	6	0	0	0	0	0	0	0	0	0	0	0	phone
274	0	0	4	0	0	0	0	0	0	0	0	0	0	0	0	0	0	0	0	3	0	7	11	68	0	0	0	0	2	0	0	soup
99	0	0	0	0	3	0	0	15	6	0	0	0	0	0	0	0	0	0	0	0	0	0	0	0	0	0	6	21	0	0	0	outfit
302	0	0	0	0	0	0	0	6	8	6	2	0	0	4	4	4	0	0	0	4	5	5	8	15	14	6	0	0	7	23	23	kitchen
192	0	1	0	0	0	2	2	0	0	0	0	0	0	0	2	4	0	0	0	1	1	5	5	18	0	0	0	0	0	11	10	medicines
283	0	0	0	0	0	0	0	0	0	0	0	0	0	0	0	0	0	0	0	43	0	0	0	0	0	0	0	0	0	10	15	'birthday card'
483	0	0	0	0	0	0	0	0	17	0	0	0	8	12	2	2	0	0	0	1	2	0	0	0	0	0	0	0	0	17	36	DVD
60	2	0	0	0	0	0	0	0	0	0	0	0	2	2	4	4	0	0	0	1	1	6	6	12	11	0	0	0	5	0	2	watering
257	0	0	0	0	0	0	0	0	0	0	0	0	2	18	9	2	0	0	0	2	6	0	0	0	0	0	0	0	0	1	6	phone
370	8	8	0	4	0	0	0	0	0	0	0	0	0	0	0	0	0	0	0	2	3	4	4	35	6	0	0	0	8	0	20	soup
112	0	0	0	0	0	0	0	5	0	0	0	0	2	7	2	4	0	0	0	1	1	0	0	0	0	0	8	8	0	0	6	outfit
213	0	0	0	0	0	0	0	2	2	0	0	0	4	6	4	6	0	0	0	4	7	6	8	13	15	0	0	0	7	26	5	kitchen
215	0	1	0	0	0	4	2	0	0	0	0	0	0	0	0	4	0	0	0	0	1	5	5	45	0	0	0	0	0	32	6	medicines
233	0	0	0	0	0	0	0	0	0	0	0	0	0	0	0	0	0	0	0	33	1	1	1	1	0	0	0	0	0	22	5	'birthday card'
512	0	0	0	0	0	0	0	0	17	0	0	0	10	11	1	3	14	0	0	1	1	0	0	0	0	0	0	0	0	44	32	DVD
75	0	0	0	0	0	0	0	0	4	6	0	0	0	4	4	2	0	0	0	0	1	5	6	9	11	0	0	0	5	0	3	watering
227	0	0	0	0	0	0	0	0	0	0	0	0	0	0	5	1	0	0	0	33	5	0	0	0	0	0	0	0	0	9	4	phone
333	3	2	2	4	0	0	0	0	0	0	0	0	0	0	6	6	0	0	0	8	13	22	24	49	4	0	0	0	2	39	12	soup
35	0	0	0	0	0	0	0	6	0	0	0	0	0	3	4	2	0	0	0	0	0	0	0	0	0	0	0	6	0	0	1	outfit
183	0	0	0	0	0	0	0	2	2	4	2	0	2	4	4	0	0	2	4	6	6	6	3	8	10	0	0	0	7	2	4	kitchen
229	0	1	0	0	0	2	2	0	0	0	0	0	0	0	0	0	0	0	0	0	0	1	1	3	0	0	0	0	0	6	13	medicines
249	0	0	0	0	0	0	0	0	0	0	0	0	0	0	0	0	0	0	0	17	0	0	0	0	0	0	0	0	0	2	18	'birthday card'
450	0	0	0	0	0	0	0	0	15	0	0	0	0	2	1	1	0	0	0	1	1	0	0	0	0	0	0	0	0	16	28	DVD
51	2	0	0	0	0	0	0	0	0	0	0	0	2	2	3	4	0	0	0	0	0	6	6	10	10	0	0	0	5	0	0	watering
175	0	0	0	0	0	0	0	0	2	0	0	8	6	6	5	0	0	0	0	0	0	0	0	0	0	0	0	0	0	8	2	phone
363	5	4	4	4	0	0	0	0	5	0	0	0	0	5	4	2	0	0	0	3	4	7	10	35	8	0	0	0	6	26	18	soup
320	0	0	0	0	1	0	0	18	6	0	0	0	0	9	10	4	0	0	0	0	0	0	0	0	0	0	8	20	0	4	4	outfit
211	0	0	0	0	0	0	0	4	2	4	2	2	2	8	7	2	0	0	2	4	4	9	5	9	12	2	2	2	7	18	3	kitchen
294	0	1	0	0	0	1	1	0	0	0	0	0	0	0	1	1	0	0	0	0	0	1	2	41	4	4	0	0	0	20	16	medicines
297	0	1	0	0	0	0	0	2	0	0	0	0	0	3	6	6	0	0	0	27	7	2	2	2	2	2	2	2	0	32	12	'birthday card'
794	0	0	0	0	0	0	0	12	49	0	0	0	2	2	0	0	0	0	0	0	0	0	0	0	0	0	4	6	0	38	58	DVD
93	4	0	0	0	0	0	0	0	0	2	0	0	0	7	4	4	0	0	0	0	0	5	5	10	11	0	0	0	5	6	3	watering
226	0	0	0	0	0	0	0	0	0	0	0	0	0	4	23	9	0	0	0	0	0	0	0	0	0	0	0	0	0	6	15	phone
457	0	3	0	4	0	0	0	0	0	0	0	0	0	1	1	2	0	0	0	1	2	3	2	28	0	0	0	0	0	23	23	soup
80	0	0	0	0	1	0	0	4	1	2	0	2	2	2	2	0	0	0	0	0	0	0	0	0	0	0	2	6	0	7	7	outfit
115	0	0	0	0	0	0	0	0	0	0	0	0	0	0	2	2	0	0	2	4	6	5	5	9	10	1	1	0	5	14	3	kitchen
236	0	1	0	0	0	4	2	0	0	0	0	0	0	0	0	0	0	0	0	0	0	1	1	5	2	0	0	0	0	26	11	medicines
149	0	0	0	0	0	0	0	0	0	0	0	0	0	1	2	2	0	0	0	7	1	0	0	0	0	0	0	0	0	11	4	'birthday card'
509	0	0	0	0	0	0	0	0	23	0	0	0	6	10	1	5	0	0	0	0	1	0	0	0	0	0	0	0	0	49	32	DVD
62	4	0	0	0	0	0	0	0	1	0	0	0	2	5	4	0	0	0	0	0	0	5	5	10	8	0	0	0	5	3	2	watering
149	0	0	0	0	0	0	0	0	0	0	0	0	2	8	9	13	0	0	0	0	4	0	0	0	0	0	0	0	0	4	15	phone
304	6	4	0	4	0	0	0	0	0	0	0	0	0	0	0	0	0	0	0	0	1	1	1	26	6	0	0	0	2	12	18	soup
68	0	0	0	0	1	0	0	8	1	0	0	0	1	2	2	0	0	0	0	0	0	0	0	0	0	0	6	8	0	8	3	outfit
403	0	0	0	0	0	0	0	4	12	10	2	2	8	4	2	4	0	4	2	12	9	8	8	23	24	4	2	2	9	36	1	kitchen
159	0	1	0	0	0	2	4	0	0	0	0	0	0	0	0	0	0	0	0	1	1	1	1	6	0	0	0	0	0	16	3	medicines
155	0	0	0	0	0	0	0	0	0	0	0	0	0	0	0	0	0	0	0	15	0	0	0	0	0	0	0	0	0	16	3	'birthday card'
443	0	0	0	0	0	0	0	0	11	0	0	0	4	6	2	3	0	0	0	2	2	0	0	0	0	0	0	0	0	22	25	DVD
53	0	0	0	0	0	0	0	2	0	0	0	0	2	4	2	2	0	0	0	0	0	3	3	10	11	2	2	2	5	4	0	watering
81	0	0	0	0	0	0	0	0	0	0	0	0	0	0	3	2	0	0	0	6	4	0	0	0	0	0	0	0	0	1	0	phone
256	2	4	0	4	0	0	0	0	0	0	0	0	0	0	0	0	0	0	0	2	3	3	7	35	2	2	0	0	2	12	18	soup
61	0	0	0	0	1	0	0	4	0	0	0	0	6	4	3	2	0	0	0	2	2	0	0	0	0	0	2	4	0	5	4	outfit
296	0	0	0	0	0	0	0	12	14	2	10	14	6	6	4	6	0	6	0	0	0	6	8	13	32	2	0	10	27	0	0	kitchen
186	0	0	0	0	0	0	0	0	0	0	0	0	0	0	0	0	0	0	0	0	0	2	1	40	0	0	0	0	0	0	0	medicines
339	0	0	0	0	0	0	0	0	0	0	0	0	0	0	0	0	8	0	0	53	0	0	0	0	0	0	0	0	0	0	0	'birthday card'
587	0	0	0	0	0	0	0	4	78	0	0	2	10	7	2	2	0	0	0	0	0	1	0	0	0	0	0	0	0	0	0	DVD
71	0	0	0	0	0	0	0	2	2	0	0	4	4	4	2	2	0	0	0	0	0	2	2	3	16	2	2	2	13	0	0	watering
176	0	0	0	0	0	0	0	0	0	0	0	0	0	0	0	0	4	0	0	11	0	0	0	0	0	0	0	0	0	0	0	phone
480	0	0	4	0	0	0	0	0	0	0	0	0	0	0	0	0	0	0	0	1	0	3	12	48	4	0	0	0	2	0	0	soup
106	0	0	0	0	2	0	0	10	0	0	0	0	0	5	8	6	0	0	0	0	0	1	0	0	0	0	6	23	0	0	0	outfit
356	0	0	0	0	0	0	0	4	4	2	0	4	6	2	2	4	0	0	0	8	6	5	6	10	28	4	2	2	15	38	9	kitchen
228	0	1	0	0	0	2	2	0	0	0	0	0	0	0	0	0	0	0	0	0	0	1	1	32	0	0	0	0	0	12	11	medicines
248	0	0	0	0	0	0	0	0	0	0	0	0	0	0	0	0	1	0	0	40	3	0	0	0	0	0	0	0	0	35	3	'birthday card'
616	0	0	0	0	0	0	0	0	49	0	0	0	0	11	1	0	0	0	0	0	0	0	0	0	0	0	0	0	0	53	41	DVD
73	0	0	0	0	0	0	0	0	0	0	0	0	4	4	4	0	0	0	0	0	0	5	4	10	11	0	0	0	5	14	0	watering
150	0	0	0	0	0	0	0	0	0	0	0	0	4	6	11	10	0	0	0	0	2	0	0	0	0	0	0	0	0	6	5	phone
324	0	4	0	0	0	0	0	0	0	0	0	0	0	0	0	0	0	0	0	1	1	3	13	30	2	0	0	0	2	51	20	soup
93	0	0	0	0	1	0	0	4	0	0	0	0	2	8	6	4	0	0	0	0	0	0	0	0	0	0	0	6	0	17	2	outfit
261	0	0	0	0	0	0	0	4	2	2	0	0	2	2	4	0	0	6	4	8	8	5	4	12	19	2	0	0	11	0	5	kitchen
188	0	1	0	0	0	1	2	0	0	0	0	0	0	0	0	0	0	0	0	0	0	1	1	3	0	0	0	0	0	0	3	medicines
212	0	0	0	0	0	0	0	0	0	0	0	0	0	0	0	0	0	0	0	0	3	0	0	0	0	0	0	0	0	0	4	'birthday card'
727	0	0	0	0	0	0	0	0	53	0	0	0	0	10	1	1	0	0	0	0	0	0	0	0	0	0	0	0	0	0	32	DVD
58	0	0	0	0	0	0	0	0	4	4	0	0	2	4	4	2	0	0	0	0	0	5	5	8	8	0	0	0	5	0	1	watering
620	0	6	0	0	0	0	0	0	0	0	0	0	0	0	0	0	0	0	0	2	2	6	6	43	2	0	0	0	0	0	21	soup
34	0	0	0	0	1	0	0	4	0	0	0	0	1	1	2	0	0	0	0	0	0	0	0	0	0	0	0	4	0	0	0	outfit
153	0	0	0	0	0	0	0	0	4	4	0	2	0	4	4	4	0	0	2	7	4	5	5	10	12	2	0	0	5	8	13	kitchen
165	0	1	0	0	0	2	2	0	0	0	0	0	0	0	0	0	0	0	0	0	1	1	1	12	0	0	0	0	0	6	15	medicines
162	0	0	0	0	0	0	0	0	0	0	0	0	0	0	0	0	0	0	0	15	3	0	0	0	0	0	0	0	0	6	6	'birthday card'
401	0	0	0	0	0	0	0	0	7	0	0	0	8	11	2	1	0	0	0	0	0	0	0	0	0	0	0	0	0	10	23	DVD
60	2	0	0	0	0	0	0	0	0	0	0	0	0	2	4	2	0	0	0	0	1	5	4	12	10	0	0	0	5	0	1	watering
77	0	0	0	0	0	0	0	0	0	0	0	0	0	0	3	0	0	0	0	10	4	0	0	0	0	0	0	0	0	2	6	phone
254	0	4	4	4	0	0	0	0	0	0	0	0	0	0	0	0	0	0	0	1	2	2	9	19	2	0	0	0	0	16	17	soup
31	0	0	0	0	2	0	0	4	0	0	0	0	0	1	2	2	0	0	0	0	0	0	0	0	0	0	0	4	0	0	0	outfit
393	0	0	0	0	0	0	0	0	0	0	0	0	0	0	2	0	0	4	8	10	6	4	8	22	14	0	0	0	7	26	8	kitchen
354	0	1	0	0	0	2	4	0	0	0	0	0	0	0	0	0	0	0	0	0	0	0	1	17	0	0	0	0	0	19	7	medicines
356	0	0	0	0	0	0	0	0	0	0	0	0	0	0	0	0	0	0	0	39	0	0	0	0	0	0	0	0	0	42	9	'birthday card'
655	0	0	0	0	0	0	0	0	38	0	0	0	6	11	3	2	0	0	0	0	1	0	0	0	0	0	0	0	0	48	33	DVD
88	0	0	0	0	0	0	0	0	0	0	0	0	4	4	4	4	0	0	0	0	0	4	4	6	6	0	0	0	3	7	2	watering
280	0	0	0	0	0	0	0	0	2	2	0	8	8	4	11	2	0	0	0	1	1	0	0	0	0	0	0	0	0	14	7	phone
483	0	6	4	4	0	0	0	0	0	0	0	0	0	0	0	0	0	0	0	3	6	7	16	36	2	0	0	0	0	31	14	soup
139	0	0	0	0	1	0	0	9	0	0	0	0	4	6	2	2	2	0	0	0	0	0	0	0	0	0	0	9	0	12	1	outfit
362	0	0	0	0	0	0	0	4	6	3	2	8	6	4	4	2	2	7	4	4	6	7	7	14	23	10	0	0	11	0	6	kitchen
225	0	1	0	0	0	2	4	0	0	0	0	0	0	0	0	0	0	0	0	0	0	1	1	14	2	0	0	0	0	0	2	medicines
314	0	0	0	0	0	0	0	0	1	0	0	0	0	0	0	0	0	0	0	24	17	0	0	0	0	0	0	0	0	0	9	'birthday card'
563	0	0	0	0	0	0	0	0	45	0	0	0	4	5	1	3	0	0	0	0	0	0	0	0	0	0	0	0	0	0	18	DVD
64	3	0	0	0	0	0	0	0	0	0	0	0	0	0	0	0	0	2	0	4	4	6	5	10	10	0	0	0	5	0	1	watering
112	0	0	0	0	0	0	0	0	1	0	0	0	1	6	3	8	0	0	0	0	0	0	0	0	0	0	0	0	0	0	4	phone
299	3	2	4	4	0	0	0	0	0	0	0	0	0	1	1	0	0	0	0	0	3	7	10	52	4	0	0	0	4	0	21	soup
26	0	0	0	0	0	0	0	3	1	0	0	0	0	1	1	0	0	0	0	0	0	0	0	0	0	0	2	3	0	0	2	outfit
343	0	0	0	0	0	0	0	2	12	2	2	2	4	4	4	4	0	2	2	12	12	5	8	10	12	4	0	0	17	0	6	kitchen
217	0	1	0	0	0	2	2	0	0	0	0	0	0	0	0	0	0	0	0	0	0	0	1	20	0	0	0	0	0	0	6	medicines
154	0	0	0	0	0	0	0	0	0	0	0	0	0	2	2	1	4	0	0	2	7	0	0	0	0	0	0	0	0	0	3	'birthday card'
676	0	0	0	0	0	0	0	0	38	0	0	0	0	6	1	1	0	0	0	0	0	0	0	0	0	0	0	0	0	0	38	DVD
55	0	0	0	0	0	0	0	0	4	0	0	0	0	4	4	0	0	0	0	0	0	6	5	12	11	0	0	0	5	0	1	watering
295	0	2	0	0	0	0	0	0	0	0	0	0	0	0	0	0	0	0	0	0	0	1	6	31	14	0	0	0	4	0	7	soup
59	0	0	0	0	1	0	0	8	0	0	0	0	0	7	0	2	0	0	0	0	0	0	0	0	0	0	0	8	0	0	1	outfit
169	0	0	0	0	0	0	0	2	4	4	2	0	0	4	4	2	0	2	4	4	4	5	7	13	12	2	0	0	7	16	6	kitchen
188	0	3	0	0	0	2	2	0	0	0	0	0	0	0	0	0	0	0	0	1	0	1	1	14	0	0	0	0	0	9	5	medicines
144	0	0	0	0	0	0	0	0	0	0	0	0	0	0	0	0	2	0	0	13	0	0	0	0	0	0	0	0	0	11	5	'birthday card'
402	0	0	0	0	0	0	0	0	11	0	0	0	16	17	2	2	0	0	0	2	2	0	0	0	0	0	0	0	0	12	26	DVD
66	2	0	0	0	0	0	0	0	2	2	0	0	0	4	4	2	0	0	0	0	1	6	6	10	11	0	0	0	5	10	2	watering
85	1	0	0	0	0	0	0	0	0	0	0	0	0	0	9	7	0	0	0	1	1	0	0	0	0	0	0	0	0	3	5	phone
312	6	2	4	0	0	0	0	0	0	0	0	0	0	0	0	0	0	0	0	2	3	7	12	29	4	0	0	0	0	24	21	soup
70	0	0	0	0	1	0	0	4	0	0	0	0	0	3	2	3	0	0	0	1	2	0	0	0	0	0	6	4	0	7	0	outfit
215	0	0	0	0	0	0	0	2	4	2	0	0	0	4	2	4	0	2	4	4	9	16	16	16	18	2	0	0	7	12	7	kitchen
209	0	1	0	0	0	2	2	0	0	0	0	0	0	0	0	0	0	0	0	1	0	1	1	3	0	0	0	0	0	18	11	medicines
316	0	0	0	0	0	0	0	0	0	0	0	0	0	0	0	0	2	0	0	31	1	0	0	0	0	0	0	0	0	11	16	'birthday card'
366	0	0	0	0	0	0	0	0	5	2	0	0	5	10	1	0	0	0	0	1	1	0	0	0	0	0	0	0	0	32	24	DVD
71	2	0	0	0	0	0	0	0	0	0	0	0	2	4	2	0	0	0	0	0	1	6	6	12	12	0	0	0	7	4	7	watering
97	0	0	0	0	0	0	0	0	0	0	0	0	4	4	3	0	0	0	0	1	2	0	0	0	0	0	0	0	0	6	0	phone
298	5	4	0	0	0	0	0	0	0	0	0	0	0	0	0	0	0	0	0	2	3	3	3	35	4	0	0	0	0	20	23	soup
47	0	0	0	0	1	0	0	4	0	0	0	0	1	5	1	0	0	0	0	1	0	0	0	0	0	0	6	2	0	2	2	outfit
241	0	0	0	0	0	0	0	2	4	8	2	6	10	4	4	4	0	4	0	4	4	6	10	12	20	2	0	0	9	0	3	kitchen
151	0	1	0	0	0	2	2	0	0	0	0	0	0	0	0	0	0	0	0	0	1	1	1	38	0	0	0	0	0	0	6	medicines
252	0	0	0	0	0	0	0	0	0	0	0	0	0	0	0	0	0	0	0	25	18	1	1	1	0	0	0	0	0	0	0	'birthday card'
476	0	0	0	0	0	0	0	2	31	0	0	0	4	11	1	1	0	0	0	0	1	0	0	0	0	0	0	0	0	0	16	DVD
78	0	0	0	0	0	0	0	0	0	0	0	0	4	4	4	4	0	0	0	0	0	6	6	8	10	0	0	0	7	0	0	watering
110	0	0	0	0	0	0	0	0	0	0	0	0	8	6	3	8	2	0	0	0	1	0	0	0	0	0	0	0	0	0	0	phone
449	0	4	8	8	0	0	0	0	0	0	0	0	0	0	0	0	0	0	0	0	1	2	8	76	2	0	0	0	2	0	19	soup
47	0	0	0	0	2	0	0	4	0	0	0	0	0	3	6	4	0	0	0	0	1	0	0	0	0	0	2	4	0	0	0	outfit
401	0	0	0	0	2	0	0	4	10	0	0	0	0	4	4	6	0	4	8	18	0	18	16	28	42	16	6	6	32	0	0	kitchen
134	0	0	0	0	0	0	0	0	0	0	0	0	0	0	0	0	0	0	0	0	0	2	2	27	0	0	0	0	0	0	0	medicines
227	0	0	0	0	0	0	0	0	0	0	0	0	0	0	0	0	4	0	0	29	0	0	0	0	0	0	0	0	0	0	0	'birthday card'
708	0	0	0	0	0	0	0	8	88	4	0	0	0	11	1	1	0	0	0	0	0	0	0	0	0	0	4	4	0	0	0	DVD
60	0	0	0	0	0	0	0	0	0	0	0	0	4	4	4	4	0	0	0	0	0	4	4	9	12	0	0	0	9	0	0	watering
232	0	0	0	0	0	0	0	4	8	0	0	0	10	8	7	9	14	0	0	3	0	6	0	0	0	0	0	0	0	0	0	phone
246	0	0	4	0	0	0	0	0	0	0	0	0	0	0	0	0	0	0	0	1	0	3	7	64	6	0	0	0	2	0	0	soup
79	0	0	0	0	2	0	0	8	2	0	0	0	4	3	0	0	2	0	0	0	0	0	0	0	0	0	10	8	0	0	0	outfit
324	0	0	0	0	0	0	0	4	8	4	2	0	0	4	4	6	2	4	6	10	13	6	8	14	16	2	0	0	5	17	8	kitchen
141	0	1	0	0	0	2	2	0	0	0	0	0	0	0	0	0	0	0	0	0	0	1	0	7	0	0	0	0	0	6	3	medicines
443	0	0	0	0	0	0	0	0	0	0	0	0	0	0	0	0	2	0	0	21	1	0	0	0	0	0	0	0	0	14	9	'birthday card'
430	0	0	0	0	0	0	0	0	5	0	0	0	9	7	1	3	2	0	0	1	1	0	0	0	0	0	0	0	0	20	18	DVD
73	3	0	0	0	0	0	0	0	4	2	0	0	0	4	5	4	0	0	0	0	0	6	5	11	11	0	0	0	5	5	0	watering
134	0	0	0	0	0	0	0	0	0	0	0	0	6	6	3	4	0	0	0	0	0	0	0	0	0	0	0	0	0	3	5	phone
311	0	4	4	6	0	0	0	0	4	0	0	0	1	4	4	0	0	0	0	2	3	6	10	35	0	0	0	0	0	22	17	soup
79	0	0	0	0	0	0	0	5	0	0	0	0	1	4	1	1	0	0	0	1	1	0	0	0	0	0	2	7	0	0	0	outfit
435	0	0	0	0	0	0	0	4	8	6	2	2	0	4	4	4	2	2	4	8	6	6	15	26	20	4	0	0	9	0	11	kitchen
207	0	1	0	0	0	1	2	0	0	0	0	0	0	0	0	0	0	0	0	0	0	0	1	20	0	0	0	0	0	0	13	medicines
174	0	0	0	0	0	0	0	0	0	0	0	0	0	0	0	0	0	0	0	28	0	0	0	0	0	0	0	0	0	0	11	'birthday card'
550	0	0	0	0	0	0	0	0	18	0	0	0	18	18	2	2	0	0	0	2	2	0	0	0	0	0	0	0	0	0	40	DVD
53	2	0	0	0	0	0	0	0	0	0	0	0	4	4	4	4	0	0	0	1	1	5	5	9	7	0	0	0	5	0	1	watering
182	0	0	0	0	0	0	0	6	22	14	6	0	4	26	15	4	2	0	0	1	1	0	0	0	0	0	0	0	0	0	4	phone
298	2	4	4	4	0	0	0	0	0	0	0	0	0	0	0	0	0	0	0	1	2	2	2	29	8	0	0	0	2	0	11	soup
63	0	0	0	0	4	0	0	8	0	0	0	0	3	7	3	3	0	0	0	1	2	0	0	0	0	0	0	8	0	0	2	outfit
95	0	0	0	0	0	0	0	0	4	4	0	2	2	4	4	2	0	0	0	0	0	4	5	6	6	2	0	0	5	0	3	kitchen
267	0	1	0	0	0	0	1	0	0	0	0	0	0	0	0	0	0	0	0	0	0	1	2	1	0	0	0	0	0	16	6	medicines
292	0	0	0	0	0	0	0	0	0	0	0	0	0	0	0	0	0	0	0	39	0	0	0	0	0	0	0	0	0	25	9	'birthday card'
607	0	0	0	0	0	0	0	0	29	0	0	0	0	11	6	4	0	0	0	1	2	0	0	0	0	0	0	0	0	50	38	DVD
70	0	1	0	0	0	0	0	0	0	0	0	0	2	4	4	2	0	0	0	0	0	5	4	12	10	0	0	0	5	2	1	watering
195	0	0	0	0	0	0	0	0	6	6	0	0	10	14	21	12	0	0	0	0	6	0	0	0	0	0	0	0	0	10	5	phone
467	0	2	0	0	0	0	0	0	0	0	0	0	0	0	0	0	0	0	0	8	7	11	15	42	4	0	0	0	0	37	25	soup
132	0	0	0	0	3	0	0	8	0	0	0	0	3	8	4	2	0	0	0	0	2	0	0	0	0	0	4	12	0	5	3	outfit
220	0	0	0	0	0	0	0	0	0	0	0	0	0	0	0	2	0	0	0	2	9	10	12	19	21	4	0	0	15	0	11	kitchen
162	0	1	0	0	0	2	2	0	0	0	0	0	0	0	0	0	0	0	0	0	0	1	1	10	0	0	0	0	0	0	8	medicines
356	0	0	0	0	0	0	0	0	0	0	0	0	0	0	0	0	2	0	0	37	7	0	0	0	0	0	0	0	0	0	11	'birthday card'
465	0	0	0	0	0	0	0	0	19	0	0	0	4	13	1	1	0	0	0	1	1	0	0	0	0	0	0	0	0	0	27	DVD
[truncated: 669 more rows]
