# Supplementary material for: Toward explainable AI-empowered cognitive health assessment
Source: Front Public Health. 2023 Mar 9;11:1024195. doi: 10.3389/fpubh.2023.1024195 (PMC10033697; doi:10.3389/fpubh.2023.1024195)
Supplement: Supplementary file 7 [file Data_Sheet_7.CSV]

A002	A003	D007	D009	D010	D012	I001	I006	I010	M001	M002	M003	M004	M005	M006	M007	M008	M009	M011	M012	M013	M014	M015	M016	M017	M018	M019	M021	M022	M023	M051	P001	SS002	T001	Activity
0	0	0	0	0	0	0	0	0	6	4	2	0	4	0	0	2	0	0	0	0	0	2	6	9	0	8	2	2	4	17	0	0	0	kitchen
0	0	0	0	0	0	0	0	0	0	0	0	0	0	0	0	0	0	0	0	0	0	0	0	0	0	0	0	0	0	0	0	0	0	'birthday card'
0	0	0	0	0	0	0	0	0	0	80	0	0	0	0	0	2	0	0	0	0	0	0	0	0	0	0	0	0	0	0	0	0	0	DVD
0	0	0	0	0	0	0	0	0	0	0	0	0	4	0	0	4	0	2	0	0	0	4	4	7	0	0	0	0	0	11	0	0	0	watering
0	0	0	0	0	0	0	0	0	0	0	0	0	0	0	0	1	0	0	0	0	0	1	1	0	0	0	0	0	0	0	0	0	0	phone
0	0	0	0	0	2	0	0	0	8	0	0	0	0	0	0	8	0	0	0	0	0	0	0	0	0	0	0	8	8	0	0	0	0	outfit
0	0	0	0	0	0	0	0	0	4	2	4	2	0	2	4	4	2	4	2	20	17	12	11	16	20	2	0	0	0	11	1	4	0	kitchen
0	0	1	0	0	0	0	4	4	0	0	0	0	0	0	1	0	0	0	0	0	0	1	1	6	0	0	0	0	0	0	3	0	0	medicines
0	0	0	0	0	0	0	0	0	0	1	0	0	0	0	1	1	1	0	0	29	4	0	0	0	0	0	0	0	0	0	19	0	0	'birthday card'
0	0	0	0	0	0	0	0	0	0	25	0	0	0	0	11	2	4	0	0	1	2	0	0	0	0	0	0	0	0	0	51	0	2	DVD
3	4	0	0	0	0	0	0	0	0	4	2	0	0	0	4	4	2	0	0	0	0	5	5	10	10	0	0	0	0	5	7	2	0	watering
0	0	0	0	0	0	0	0	0	0	2	0	0	0	4	7	5	6	0	0	0	0	2	2	0	0	0	0	0	0	0	24	0	0	phone
5	0	4	4	4	0	1	0	0	0	1	0	0	0	0	1	0	0	0	0	1	1	2	9	36	2	0	0	0	0	2	26	0	1	soup
0	0	0	0	0	2	0	0	0	20	1	0	0	0	0	20	15	10	0	0	1	1	0	0	0	0	0	0	10	24	0	19	0	1	outfit
0	0	0	0	0	0	0	0	0	2	2	2	2	4	2	4	4	2	2	2	2	7	8	8	11	10	2	0	0	0	7	3	0	0	kitchen
0	0	1	0	0	0	0	2	2	0	0	0	0	0	0	0	0	0	0	0	0	0	1	1	20	0	0	0	0	0	0	9	0	0	medicines
0	0	0	0	0	0	0	0	0	0	0	0	0	0	0	0	0	0	0	0	13	0	0	0	0	0	0	0	0	0	0	1	0	0	'birthday card'
0	0	0	0	0	0	0	0	0	0	19	0	0	0	20	29	3	2	0	0	0	0	0	0	0	0	0	0	0	0	0	30	0	0	DVD
0	2	0	0	0	0	0	0	0	0	0	0	0	0	2	4	4	2	0	0	0	1	4	4	7	5	0	0	0	0	5	0	0	0	watering
0	0	0	0	0	0	0	0	0	0	0	0	0	0	0	0	13	8	0	0	2	1	0	0	0	0	0	0	0	0	0	5	0	0	phone
2	8	8	4	6	0	0	0	0	0	0	0	0	0	0	0	0	1	0	0	1	4	3	9	40	2	0	0	0	0	0	41	0	1	soup
0	0	0	0	0	1	0	0	0	6	0	0	0	0	2	5	5	4	0	0	0	0	0	0	0	0	0	0	2	8	0	3	0	0	outfit
0	0	0	0	0	0	0	0	0	0	0	0	0	0	0	0	0	0	0	0	0	3	3	2	8	7	1	0	0	0	4	3	0	1	kitchen
0	0	1	0	0	0	0	2	2	0	0	0	0	0	0	0	0	0	0	0	0	0	1	1	25	0	0	0	0	0	0	0	0	1	medicines
0	0	0	0	0	0	0	0	0	0	0	0	0	0	0	0	0	0	0	0	16	13	0	0	0	0	0	0	0	0	0	1	0	1	'birthday card'
0	0	0	0	0	0	0	0	0	0	6	0	0	0	0	7	2	0	0	0	0	1	0	0	0	0	0	0	0	0	0	11	0	1	DVD
3	4	0	0	0	0	0	0	0	0	0	0	0	0	2	4	4	2	0	0	0	0	5	5	12	11	0	0	0	0	5	2	0	0	watering
0	0	0	0	0	0	0	0	0	0	0	0	0	0	4	4	5	2	0	0	0	1	0	0	0	0	0	0	0	0	0	2	0	1	phone
0	4	6	3	4	0	0	0	0	0	0	0	0	0	0	0	0	0	0	0	0	2	3	4	37	0	0	0	0	0	0	13	0	1	soup
0	0	0	0	0	1	0	0	0	5	0	0	0	0	3	6	3	0	0	0	0	1	0	0	0	0	0	0	0	7	0	0	0	1	outfit
0	0	0	0	0	0	0	0	0	4	2	4	2	2	2	4	4	4	2	4	4	10	7	7	12	14	2	0	0	0	9	12	0	0	kitchen
0	0	1	0	0	0	0	2	2	0	0	0	0	0	0	0	0	0	0	0	0	0	0	1	9	0	0	0	0	0	0	7	0	0	medicines
0	0	0	0	0	0	0	0	0	0	0	0	0	0	0	0	0	0	0	0	33	1	1	1	0	0	0	0	0	0	0	14	0	0	'birthday card'
0	0	0	0	0	0	0	0	0	2	10	0	0	0	4	6	2	3	0	0	1	2	0	0	0	0	0	0	0	0	0	31	0	0	DVD
0	0	0	0	0	0	0	0	0	4	4	0	0	0	0	0	0	0	0	0	0	1	0	2	9	8	4	4	4	4	5	2	0	0	watering
0	0	0	0	0	0	0	0	0	0	0	0	0	0	2	8	5	2	0	0	1	2	0	0	0	0	0	0	0	0	0	3	0	0	phone
0	0	4	0	0	0	0	0	0	0	0	0	0	0	0	0	0	0	0	0	1	2	2	4	41	8	0	0	0	0	8	27	0	0	soup
0	0	0	0	0	1	0	0	0	4	0	0	0	0	0	4	6	3	0	0	1	2	0	0	0	0	0	0	4	4	0	4	0	0	outfit
0	0	0	0	0	1	0	0	0	2	14	12	4	2	4	12	8	10	10	12	19	20	15	12	16	20	2	0	0	0	11	15	10	1	kitchen
0	0	1	0	0	0	0	2	2	0	0	0	0	0	0	0	0	0	0	0	0	0	0	0	28	1	0	0	0	0	0	6	0	1	medicines
0	0	0	0	0	0	0	0	0	0	0	0	0	0	0	0	0	0	0	0	31	3	1	1	1	0	0	0	0	0	0	4	0	1	'birthday card'
0	0	0	0	0	0	0	0	0	0	11	6	0	4	22	27	3	1	0	0	1	1	0	0	0	0	0	0	0	0	0	27	0	0	DVD
6	5	0	0	0	0	0	0	0	0	4	2	0	0	0	4	4	2	0	0	1	1	6	6	13	14	0	0	0	0	5	0	0	0	watering
0	0	0	0	0	0	0	0	0	0	0	0	0	4	5	4	5	5	0	0	1	2	0	0	0	0	0	0	0	0	0	6	0	0	phone
7	3	2	4	4	0	1	0	0	0	0	0	0	0	0	0	0	0	0	0	2	11	18	22	58	6	2	0	0	0	2	34	0	1	soup
0	0	0	0	0	0	0	0	0	12	0	0	0	0	8	12	6	3	0	0	0	0	0	0	0	0	0	0	12	12	0	5	0	1	outfit
0	0	0	0	0	0	0	0	0	4	4	4	2	2	6	8	6	2	2	2	4	8	8	5	10	13	2	0	0	0	15	11	0	0	kitchen
0	0	1	0	0	0	0	0	2	0	0	0	0	0	0	0	1	0	0	0	0	0	1	1	5	0	0	0	0	0	0	4	0	0	medicines
0	0	0	0	0	0	0	0	0	0	0	0	0	0	0	0	0	0	0	0	0	4	0	0	0	0	0	0	0	0	0	1	0	0	'birthday card'
0	0	0	0	0	0	0	0	0	2	7	0	0	0	2	7	2	1	0	0	0	0	0	0	0	0	0	0	0	0	0	13	0	0	DVD
0	0	0	0	0	0	0	0	0	0	0	0	0	0	4	4	4	4	0	0	0	0	5	4	6	10	0	0	0	0	5	0	0	0	watering
0	0	0	0	0	0	0	0	0	0	0	0	0	0	0	0	17	25	0	0	0	0	0	0	0	0	0	0	0	0	0	1	0	0	phone
0	0	4	0	0	0	0	0	0	0	0	0	0	0	0	0	0	0	0	0	1	0	3	11	40	6	0	0	0	0	4	14	0	0	soup
0	0	0	0	0	1	0	0	0	4	0	0	0	0	3	5	2	2	0	0	0	0	0	0	0	0	0	0	0	8	0	0	0	0	outfit
0	0	0	0	0	0	0	0	0	0	2	2	0	2	4	4	4	4	2	0	3	5	6	9	13	14	2	0	0	0	7	3	0	0	kitchen
0	0	1	0	0	0	0	2	4	0	0	0	0	0	0	0	0	0	0	0	1	0	1	1	22	0	0	0	0	0	0	4	0	0	medicines
0	0	0	0	0	0	0	0	0	0	0	0	0	0	0	0	0	0	0	0	37	1	1	1	1	0	0	0	0	0	0	7	0	0	'birthday card'
0	0	0	0	0	0	0	0	0	0	9	0	0	0	14	21	3	2	0	0	2	2	0	0	0	0	0	0	0	0	0	24	0	0	DVD
0	0	0	0	0	0	0	0	0	0	0	0	0	0	0	1	1	3	0	0	1	1	3	3	13	7	2	0	0	0	8	0	0	0	watering
0	0	0	0	0	0	0	0	0	0	0	0	0	0	0	0	5	2	0	0	13	7	0	0	0	0	0	0	0	0	0	7	0	0	phone
0	0	4	0	0	0	0	0	0	0	0	0	0	0	0	0	0	0	0	0	2	2	3	5	35	8	0	0	0	0	4	17	0	0	soup
0	0	0	0	0	2	0	0	0	9	0	0	0	0	2	7	2	4	0	0	1	2	0	0	0	0	0	0	0	21	0	1	0	0	outfit
0	0	0	0	0	0	0	0	0	2	8	4	2	0	2	8	10	6	6	12	16	18	14	9	14	17	2	0	0	0	11	19	0	0	kitchen
0	0	1	0	0	0	0	2	2	0	0	0	0	0	0	1	0	0	0	0	0	0	1	1	15	0	0	0	0	0	0	7	0	1	medicines
0	0	0	0	0	0	0	0	0	0	0	0	0	0	0	1	1	1	0	0	33	2	0	0	0	0	0	0	0	0	0	5	0	0	'birthday card'
0	0	0	0	0	0	0	0	0	0	14	0	0	0	8	11	5	4	0	0	1	0	0	0	0	0	0	0	0	0	0	33	0	0	DVD
0	0	0	0	0	0	0	0	0	0	0	0	0	0	2	5	4	0	0	0	0	0	5	5	8	9	0	0	0	0	7	1	0	1	watering
0	0	0	0	0	0	0	0	0	0	1	0	0	0	4	3	3	4	0	0	0	0	0	0	0	0	0	0	0	0	0	3	0	0	phone
7	5	6	4	3	0	0	0	0	0	0	0	0	0	0	0	0	0	0	0	0	9	13	17	31	2	0	0	0	0	2	20	0	0	soup
0	0	0	0	0	1	0	0	0	9	0	0	0	0	4	7	0	0	0	0	0	0	0	0	0	0	0	0	2	10	0	2	0	0	outfit
0	0	0	0	0	0	0	0	0	4	0	0	0	0	0	2	2	0	0	0	0	0	2	2	10	14	4	2	2	6	5	16	0	0	kitchen
0	0	2	0	0	0	0	1	1	0	0	0	0	0	0	0	0	0	0	0	0	0	2	2	32	0	0	0	0	0	0	31	0	1	medicines
0	0	0	0	0	0	0	0	0	0	0	0	0	0	0	0	0	0	0	0	21	2	0	0	0	0	0	0	0	0	0	24	0	1	'birthday card'
0	0	0	0	0	0	0	0	0	4	36	0	0	0	0	13	5	2	0	0	0	0	0	0	0	0	0	4	4	4	0	68	0	2	DVD
2	0	0	0	0	1	0	0	0	4	0	0	0	0	0	4	4	2	0	0	0	0	5	6	5	13	4	4	6	6	8	16	0	1	watering
0	0	0	0	0	0	0	0	0	0	1	0	0	0	0	2	11	1	0	0	0	0	0	0	0	0	0	0	0	0	0	16	0	1	phone
0	0	4	0	0	0	1	0	0	0	0	0	0	0	0	0	0	0	0	0	2	6	9	10	15	5	0	0	0	0	0	17	0	0	soup
0	0	0	0	0	0	0	0	0	4	0	0	0	0	0	2	2	2	0	0	0	0	0	0	0	0	0	0	4	4	0	7	0	0	outfit
0	0	0	0	0	0	0	0	0	4	8	6	0	4	4	2	4	4	2	0	4	4	7	7	18	20	2	0	0	2	9	5	0	0	kitchen
0	0	1	0	0	0	0	2	2	0	0	0	0	0	0	0	0	0	0	0	1	0	1	1	8	0	0	0	0	0	0	6	0	0	medicines
0	0	0	0	0	0	0	0	0	6	0	0	0	0	0	4	4	6	0	0	55	6	1	1	1	0	0	4	4	6	0	14	0	0	'birthday card'
0	0	0	0	0	0	0	0	0	0	47	0	0	0	4	7	1	1	0	0	1	1	0	0	0	0	0	0	0	0	0	34	0	0	DVD
0	0	0	0	0	0	0	0	0	0	0	0	0	0	2	4	4	2	0	0	0	1	6	6	11	11	0	0	0	0	8	0	0	0	watering
0	0	0	0	0	0	0	0	0	0	0	0	0	0	0	0	5	2	0	0	29	5	0	0	0	0	0	0	0	0	0	8	0	0	phone
0	0	4	0	0	0	0	0	0	0	0	0	0	0	0	0	0	0	0	0	4	6	10	14	37	8	0	0	0	0	6	22	0	0	soup
0	0	0	0	0	0	0	0	0	6	0	0	0	0	5	5	1	1	0	0	0	0	0	0	1	1	1	2	2	10	0	0	0	0	outfit
0	0	1	0	1	0	0	0	0	0	0	0	0	0	0	0	0	0	0	0	0	2	4	4	17	3	1	1	0	0	3	0	0	1	kitchen
0	0	0	0	0	0	0	2	3	1	0	0	0	0	0	1	1	2	0	0	0	1	2	3	3	0	0	0	0	1	0	0	0	0	medicines
0	0	0	0	0	0	0	0	0	0	0	0	0	0	0	0	1	0	0	0	2	1	0	0	0	0	0	0	0	0	0	0	0	0	'birthday card'
0	0	0	0	0	0	0	0	0	14	9	0	0	0	28	14	13	3	6	0	12	12	1	0	0	0	0	0	0	2	0	0	0	2	DVD
0	0	3	0	0	0	0	2	2	0	0	0	0	0	0	0	1	1	0	0	0	0	2	2	34	2	0	0	0	0	2	0	0	1	soup
0	0	0	0	0	0	0	0	0	4	2	0	0	0	0	4	4	2	0	0	4	4	0	0	0	0	0	0	0	0	0	0	0	0	outfit
0	0	0	0	0	0	0	0	0	2	4	10	2	2	4	4	4	4	2	8	12	9	8	7	11	13	2	0	0	0	5	8	6	0	kitchen
0	0	1	0	0	0	0	2	2	0	0	0	0	0	0	0	0	0	0	0	0	0	0	1	6	0	0	0	0	0	0	5	0	0	medicines
0	0	0	0	0	0	0	0	0	0	0	0	0	0	0	0	0	0	0	0	23	0	0	0	0	0	0	0	0	0	0	2	0	1	'birthday card'
0	0	0	0	0	0	0	0	0	0	15	2	0	8	4	10	2	2	0	0	2	2	0	0	0	0	0	0	0	0	0	26	0	0	DVD
4	0	0	0	0	0	0	0	0	2	0	0	0	0	2	2	2	2	0	0	0	0	3	2	10	8	2	2	2	2	5	1	3	0	watering
0	0	0	0	0	0	0	0	0	0	4	4	0	6	0	4	5	2	0	0	2	2	0	0	0	0	0	0	0	0	0	3	0	0	phone
15	7	2	0	4	0	1	0	0	0	0	0	0	0	0	0	2	0	0	0	3	5	10	15	51	6	0	0	0	0	4	25	0	2	soup
0	0	0	0	0	1	0	0	0	9	0	0	0	0	2	6	2	2	0	0	1	1	0	0	0	0	0	0	10	14	0	2	0	0	outfit
0	0	0	0	0	0	0	0	0	0	2	6	0	2	2	4	4	2	0	0	0	3	6	9	13	12	2	0	0	0	5	6	0	0	kitchen
0	0	1	0	0	0	0	2	2	0	0	0	0	0	0	0	0	0	0	0	1	1	1	1	4	0	0	0	0	0	0	3	0	0	medicines
0	0	0	0	0	0	0	0	0	0	0	0	0	0	0	0	0	0	0	0	21	0	0	0	0	0	0	0	0	0	0	6	0	0	'birthday card'
0	0	0	0	0	0	0	0	0	0	16	0	0	0	10	8	3	2	0	0	2	1	0	0	0	0	0	0	0	0	0	29	0	0	DVD
2	3	0	0	0	0	0	0	0	0	0	0	0	0	2	2	2	0	0	0	0	0	5	5	10	11	0	0	0	0	5	1	0	0	watering
0	0	0	0	0	0	0	0	0	0	0	0	0	0	2	6	11	10	0	0	0	1	0	0	0	0	0	0	0	0	0	5	0	0	phone
2	3	4	4	4	0	0	0	0	0	0	0	0	0	0	0	0	0	0	0	0	1	1	2	30	4	0	0	0	0	0	31	0	0	soup
0	0	0	0	0	2	0	0	0	4	0	0	0	0	2	5	3	1	0	0	1	1	0	0	0	0	0	0	0	4	0	1	0	0	outfit
0	0	0	0	0	0	0	0	0	2	4	4	0	2	6	6	4	2	4	0	0	1	4	7	14	15	6	0	0	0	7	4	0	1	kitchen
0	0	1	0	0	0	0	4	2	0	0	0	0	0	0	0	0	0	0	0	0	0	1	1	47	0	0	0	0	0	0	8	0	1	medicines
0	0	0	0	0	0	0	0	0	0	0	0	0	0	0	0	0	0	0	0	3	6	0	0	0	0	0	0	0	0	0	10	0	1	'birthday card'
0	0	0	0	0	0	0	0	0	0	34	0	0	0	12	7	2	1	0	0	0	1	0	0	0	0	0	0	0	0	0	32	0	1	DVD
0	4	0	0	0	0	0	0	0	0	2	0	0	0	0	4	4	4	0	0	0	0	5	5	12	11	0	0	0	0	5	2	0	0	watering
0	0	0	0	0	0	0	0	0	0	0	0	0	0	0	0	2	0	0	0	2	5	0	0	0	0	0	0	0	0	0	3	0	1	phone
0	4	6	4	3	0	0	0	0	0	0	0	0	0	0	0	0	0	0	0	1	1	3	5	54	6	0	0	0	0	5	29	0	1	soup
0	0	0	0	0	0	0	0	0	5	0	0	0	0	3	3	4	0	0	0	0	0	0	0	0	0	0	0	0	4	0	1	0	1	outfit
0	0	0	0	0	0	0	0	0	0	0	0	0	0	0	0	0	0	0	0	0	0	0	6	13	24	9	5	0	0	11	7	0	0	kitchen
0	0	1	0	0	0	0	2	2	0	0	0	0	0	0	4	4	2	0	0	0	0	5	5	9	0	0	0	0	0	0	9	0	1	medicines
0	0	0	0	0	0	0	0	0	0	1	0	0	0	0	1	1	1	0	0	13	2	0	0	0	0	0	0	0	0	0	10	0	0	'birthday card'
0	0	0	0	0	0	0	0	0	0	14	0	0	0	6	7	3	11	0	0	1	1	0	0	0	0	0	0	0	0	0	23	0	0	DVD
2	0	0	0	0	0	0	0	0	0	0	0	0	0	2	2	2	0	0	0	0	0	5	4	8	8	0	0	0	0	7	5	0	0	watering
0	0	0	0	0	0	0	0	0	0	0	0	0	0	4	11	3	11	0	0	0	0	0	0	0	0	0	0	0	0	0	2	0	0	phone
0	0	4	4	4	0	0	0	0	0	0	0	0	0	0	8	12	6	0	0	1	2	12	14	46	14	0	0	0	0	8	16	0	1	soup
0	0	0	0	0	0	0	0	0	10	0	0	0	0	5	11	8	0	0	0	0	0	0	0	0	0	2	4	24	16	0	0	0	0	outfit
0	0	0	0	0	0	0	0	0	4	12	8	6	6	0	7	4	1	6	2	8	10	9	13	16	22	3	0	0	4	15	8	0	1	kitchen
0	0	1	0	0	0	0	2	2	0	0	0	0	0	0	0	0	0	0	0	0	0	1	1	27	0	0	0	0	0	0	2	0	1	medicines
0	0	0	0	0	0	0	0	0	0	0	0	0	0	0	0	0	0	0	0	8	2	0	0	0	0	0	0	0	0	0	0	0	1	'birthday card'
0	0	0	0	0	0	0	0	0	0	24	0	4	6	12	25	1	5	0	0	0	0	0	0	0	0	0	0	0	0	0	13	0	2	DVD
3	3	0	0	0	0	0	0	0	0	0	0	0	0	0	0	0	0	4	2	4	4	5	6	12	11	0	0	0	0	5	0	0	1	watering
0	0	0	0	0	0	0	0	0	0	0	0	0	0	0	0	3	0	0	0	2	7	0	0	0	0	0	0	0	0	0	3	0	0	phone
0	3	4	4	4	0	0	0	0	0	0	0	0	0	0	1	0	1	0	0	3	3	6	15	20	0	0	0	0	0	0	6	0	1	soup
0	0	0	0	0	0	0	0	0	4	0	0	0	0	2	4	2	0	0	0	0	0	0	0	0	0	0	0	4	17	0	0	0	1	outfit
0	0	0	0	0	0	0	0	0	2	6	4	4	2	2	4	4	4	4	2	6	9	5	8	10	12	4	0	0	0	11	9	0	0	kitchen
0	0	1	0	0	0	0	2	2	0	0	0	0	0	0	0	0	0	0	0	0	0	1	1	9	0	0	0	0	0	0	3	0	0	medicines
0	0	0	0	0	0	0	0	0	0	0	0	0	0	0	0	0	0	0	0	26	0	0	0	0	0	0	0	0	0	0	2	0	0	'birthday card'
0	0	0	0	0	0	0	0	0	0	27	0	0	0	4	15	1	3	0	0	1	1	0	0	0	0	0	0	0	0	0	26	0	0	DVD
0	0	0	0	0	0	0	0	0	0	0	0	0	0	2	4	4	4	0	0	0	1	6	6	7	11	0	0	0	0	5	2	0	0	watering
0	0	0	0	0	0	0	0	0	0	0	0	0	0	0	0	17	0	0	0	1	1	0	0	0	0	0	0	0	0	0	0	0	0	phone
0	0	4	0	0	0	0	0	0	0	0	0	0	0	0	0	0	0	0	0	0	1	2	8	31	2	0	0	0	0	2	26	0	0	soup
0	0	0	0	0	1	0	0	0	4	0	0	0	1	3	4	1	3	0	0	1	0	0	0	0	0	0	0	4	4	0	1	0	0	outfit
0	0	0	0	0	0	0	0	0	0	0	0	0	0	0	0	0	0	0	0	0	0	1	1	3	7	1	0	0	0	5	4	2	0	kitchen
0	0	1	0	0	0	0	2	2	0	0	0	0	0	0	0	0	0	0	0	1	1	1	2	31	0	0	0	0	0	0	15	0	0	medicines
0	0	2	0	0	0	0	0	0	0	0	0	0	0	0	0	0	0	0	0	39	8	5	4	0	0	0	0	0	0	0	13	0	1	'birthday card'
0	0	0	0	0	0	0	0	0	0	51	0	0	0	6	10	1	1	0	0	0	0	0	0	0	0	0	0	0	0	0	46	0	2	DVD
2	3	0	0	0	0	0	0	0	0	2	0	0	0	0	4	4	2	0	0	0	0	5	4	12	10	0	0	0	0	5	3	0	0	watering
0	0	0	0	0	0	0	0	0	0	6	4	0	0	0	4	23	6	0	0	1	2	0	0	0	0	0	0	0	0	0	13	0	1	phone
4	6	2	0	4	0	0	0	0	0	0	0	0	0	0	0	0	0	0	0	0	2	3	7	38	10	2	0	0	0	6	35	0	2	soup
0	0	0	0	0	1	0	0	0	3	0	0	0	0	0	3	2	0	0	0	0	0	0	0	0	0	0	1	2	3	0	1	0	0	outfit
0	0	0	0	0	0	0	0	0	4	2	4	0	2	2	4	4	2	2	0	0	0	2	4	13	16	2	0	0	0	7	8	0	0	kitchen
0	0	1	0	0	0	0	2	4	0	0	0	0	0	0	0	0	0	0	0	1	0	1	0	12	0	0	0	0	0	0	4	0	0	medicines
0	0	0	0	0	0	0	0	0	0	0	0	0	0	0	0	0	0	0	0	13	2	0	0	0	0	0	0	0	0	0	9	0	0	'birthday card'
0	0	0	0	0	0	0	0	0	0	13	0	0	0	8	9	2	4	0	0	1	2	0	0	0	0	0	0	0	0	0	31	0	1	DVD
2	2	0	0	0	0	0	0	0	0	0	0	0	0	2	4	4	0	0	0	0	0	5	5	12	10	0	0	0	0	5	2	0	0	watering
0	0	0	0	0	0	0	0	0	0	0	0	0	0	2	4	3	2	0	0	1	1	0	0	0	0	0	0	0	0	0	2	0	0	phone
5	0	4	4	4	0	0	0	0	0	0	0	0	0	0	0	0	0	0	0	2	3	3	6	31	2	2	0	0	0	2	12	0	0	soup
0	0	0	0	0	1	0	0	0	4	0	0	0	0	0	4	2	0	0	0	2	2	0	0	0	0	0	0	4	4	0	1	0	0	outfit
0	0	0	0	0	0	0	0	0	2	22	6	0	2	0	0	4	0	4	4	12	0	14	18	31	0	4	0	0	2	22	0	4	0	kitchen
0	0	1	0	0	0	0	2	2	0	0	0	0	0	0	0	0	0	0	0	0	0	0	1	50	0	0	0	0	0	0	0	0	0	medicines
0	0	0	0	0	0	0	0	0	0	0	0	0	0	0	0	0	0	0	0	37	0	0	0	0	0	0	0	0	0	0	0	0	0	'birthday card'
0	0	0	0	0	0	0	0	0	0	61	1	0	0	0	0	2	0	0	0	0	0	0	0	0	0	0	0	0	0	0	0	0	0	DVD
0	0	0	0	0	0	0	0	0	0	4	0	0	0	0	0	4	0	0	0	0	0	4	4	10	0	0	0	0	0	13	0	1	0	watering
0	0	0	0	0	0	0	0	0	10	6	2	0	2	0	0	15	0	0	0	6	0	5	0	0	0	0	0	0	0	0	0	0	0	phone
0	0	2	4	8	0	1	0	0	0	0	0	0	0	0	0	0	0	0	0	5	0	6	15	117	0	0	0	0	0	2	0	0	0	soup
0	0	0	0	0	2	0	0	0	7	2	0	0	0	0	0	0	0	0	0	0	0	0	0	0	0	0	0	0	7	0	0	0	0	outfit
