# Supplementary material for: Toward explainable AI-empowered cognitive health assessment
Source: Front Public Health. 2023 Mar 9;11:1024195. doi: 10.3389/fpubh.2023.1024195 (PMC10033697; doi:10.3389/fpubh.2023.1024195)
Supplement: Supplementary file 9 [file Data_Sheet_9.CSV]

Duration	D007	E002	I010	M001	M002	M007	M008	M010	M013	M016	M017	M018	M023	M051	MA207	Activity
301	0	0	0	10	4	4	2	0	2	7	27	34	2	12	0	kitchen
260	0	0	2	0	0	0	0	0	0	1	13	0	0	0	0	medicines
272	0	143	0	0	0	0	0	0	29	0	0	0	0	0	0	'birthday card'
419	0	0	0	3	12	13	7	0	3	0	0	0	0	0	0	DVD
70	0	7	0	0	0	2	4	0	0	6	12	10	0	5	0	watering
104	0	0	0	0	0	4	3	0	0	0	0	0	0	0	0	phone
499	2	0	0	0	0	0	0	0	2	10	60	9	0	0	0	soup
106	0	0	0	8	0	7	6	2	0	0	0	0	10	0	0	outfit
600	0	2	0	10	12	8	8	2	12	7	17	21	4	7	0	kitchen
220	1	4	1	0	0	0	0	0	0	0	5	0	0	0	0	medicines
215	0	5	0	0	0	0	0	0	29	1	1	0	0	0	0	'birthday card'
517	0	0	0	0	25	10	1	0	1	0	0	0	0	0	0	DVD
93	0	0	0	0	0	2	4	0	0	5	12	11	0	7	0	watering
213	0	3	0	0	0	0	2	0	14	0	0	0	0	0	0	phone
688	4	0	0	0	0	0	0	0	2	8	49	4	0	0	0	soup
76	0	0	0	4	0	8	1	0	1	0	0	0	4	0	0	outfit
325	0	0	0	4	12	2	4	0	4	4	14	20	0	15	0	kitchen
210	1	0	4	0	0	0	0	0	0	1	14	0	0	0	0	medicines
334	0	3	0	0	0	0	0	0	47	1	0	0	0	0	0	'birthday card'
561	0	1	0	2	56	13	5	0	16	0	0	0	0	0	0	DVD
59	0	1	0	2	2	2	2	0	0	2	6	10	2	5	0	watering
100	0	0	0	0	0	0	10	0	16	0	0	0	0	0	0	phone
536	10	0	0	0	0	4	8	0	0	20	65	8	0	4	0	soup
32	0	0	0	4	0	3	4	0	0	0	0	0	4	0	0	outfit
326	0	0	0	2	4	6	6	0	6	7	15	17	0	13	0	kitchen
145	3	0	2	0	0	0	0	0	1	1	3	0	0	0	0	medicines
182	0	1	0	0	0	0	0	2	27	0	0	0	0	0	0	'birthday card'
436	0	0	0	0	7	9	3	0	2	0	0	0	0	0	0	DVD
44	0	0	0	0	0	2	2	0	1	3	8	9	0	5	0	watering
129	0	0	0	0	0	0	0	0	11	0	0	0	0	0	0	phone
609	6	0	0	0	0	0	0	0	1	3	47	8	0	8	0	soup
64	0	0	0	4	0	3	2	0	0	0	0	0	4	0	0	outfit
364	0	0	0	2	10	4	4	0	10	4	14	12	0	7	0	kitchen
153	1	0	2	0	0	0	0	0	0	1	4	0	0	0	0	medicines
199	0	0	0	0	0	0	0	0	21	0	0	0	0	0	0	'birthday card'
484	0	1	0	0	16	10	1	0	1	0	0	0	0	0	0	DVD
71	0	0	0	0	0	4	4	0	0	4	10	8	0	7	0	watering
96	0	0	0	0	0	4	5	0	0	0	0	0	0	0	0	phone
507	4	0	0	0	0	0	0	0	2	12	40	4	0	4	0	soup
22	0	0	0	3	0	3	2	0	1	0	0	0	4	0	0	outfit
195	0	0	0	2	4	4	4	0	4	8	15	17	0	7	0	kitchen
167	1	0	2	0	0	0	1	0	0	1	9	0	0	0	0	medicines
145	0	2	0	0	0	0	0	0	11	0	0	0	0	0	0	'birthday card'
438	0	1	0	0	12	11	3	2	1	0	0	0	0	0	0	DVD
81	0	0	0	0	4	4	4	0	0	5	12	11	0	5	0	watering
127	0	1	0	0	1	5	3	2	0	0	0	0	0	0	0	phone
222	6	11	0	0	0	0	3	0	1	12	25	2	0	0	0	soup
93	0	1	0	4	0	5	3	0	0	0	0	0	4	0	0	outfit
234	0	0	0	8	4	6	4	2	2	7	14	18	0	9	0	kitchen
155	1	0	2	0	0	0	0	0	0	1	14	0	0	0	0	medicines
309	0	3	0	0	0	0	0	0	29	1	1	0	0	0	0	'birthday card'
507	0	0	0	2	21	10	2	0	1	0	0	0	0	0	0	DVD
50	0	0	0	0	0	2	4	0	1	6	12	10	0	5	0	watering
88	0	0	0	0	0	8	3	0	2	0	0	0	0	0	0	phone
484	6	0	0	0	0	0	0	0	2	4	48	4	0	4	0	soup
55	0	0	0	4	0	7	3	0	1	0	0	0	4	0	0	outfit
264	0	0	0	2	6	4	4	0	4	4	16	16	0	5	0	kitchen
257	1	0	2	0	0	0	0	0	0	1	12	0	0	0	0	medicines
432	0	5	0	0	0	0	0	2	47	1	1	0	0	0	0	'birthday card'
514	0	1	0	0	20	10	3	0	1	0	0	0	0	0	0	DVD
72	0	0	0	0	0	4	4	0	0	5	11	11	0	5	0	watering
457	6	1	0	0	0	0	0	0	2	12	36	6	0	0	0	soup
58	0	1	0	4	0	5	5	0	1	0	0	0	4	0	0	outfit
153	0	0	0	4	4	0	2	0	4	3	11	12	2	5	0	kitchen
200	1	0	2	0	0	0	0	0	1	1	5	0	0	0	0	medicines
199	0	0	0	0	0	0	0	2	13	0	0	0	0	0	0	'birthday card'
415	0	0	0	0	11	7	1	2	1	0	0	0	0	0	0	DVD
72	0	0	0	2	0	4	2	0	0	2	8	10	0	5	0	watering
91	0	0	0	0	0	4	3	2	2	0	0	0	0	0	0	phone
378	4	0	0	0	0	0	0	0	2	13	47	6	0	0	0	soup
63	0	0	0	4	0	2	2	0	1	0	0	0	6	0	0	outfit
132	0	0	0	0	4	4	4	0	0	7	10	13	0	11	0	kitchen
164	1	0	2	0	0	0	0	0	1	1	21	0	0	0	0	medicines
225	0	2	0	0	0	0	0	2	33	1	1	0	0	0	0	'birthday card'
477	0	2	0	0	23	17	2	0	1	0	0	0	0	0	0	DVD
56	0	0	0	0	0	4	4	0	1	5	8	11	0	5	0	watering
186	0	0	0	2	6	14	23	0	11	0	0	0	0	0	0	phone
253	8	0	0	0	0	0	0	0	2	9	30	2	0	2	0	soup
43	0	0	0	4	0	5	2	2	1	0	0	0	2	0	0	outfit
460	0	0	0	6	10	4	4	4	8	11	20	18	4	15	0	kitchen
195	1	0	2	0	0	0	1	0	0	1	10	0	0	0	0	medicines
349	0	1	0	0	0	0	2	0	0	0	0	0	0	0	0	'birthday card'
595	0	9	0	0	18	29	3	0	0	1	1	0	0	0	0	DVD
54	0	0	0	0	0	4	5	0	0	5	8	9	0	5	0	watering
198	0	2	0	0	0	3	11	0	0	0	0	0	0	0	0	phone
449	4	2	0	0	0	0	0	0	1	4	58	10	0	4	0	soup
101	0	1	0	6	0	15	6	0	1	0	0	0	6	0	0	outfit
198	0	0	0	0	4	4	4	0	6	11	13	16	0	16	0	kitchen
404	1	0	2	0	0	0	0	0	0	1	7	0	0	0	0	medicines
173	0	0	0	0	0	0	0	0	31	0	0	0	0	0	0	'birthday card'
428	0	0	0	0	17	7	2	0	1	0	0	0	0	0	0	DVD
54	0	0	0	2	0	4	2	0	0	2	8	9	0	5	0	watering
127	0	1	0	0	0	0	3	0	26	0	0	0	0	0	0	phone
223	6	0	0	0	0	0	0	0	1	6	32	4	0	2	0	soup
39	0	0	0	4	0	3	3	0	1	0	0	0	2	0	0	outfit
263	0	0	0	0	0	0	4	0	8	4	10	22	0	11	0	kitchen
280	1	0	2	0	0	0	0	0	0	1	18	0	0	0	0	medicines
213	0	0	0	0	0	1	1	0	21	0	0	0	0	0	0	'birthday card'
618	0	2	0	2	39	14	6	0	2	0	0	0	0	0	0	DVD
63	0	1	0	2	0	4	2	0	0	2	7	11	2	5	0	watering
118	0	1	0	0	0	0	3	0	4	0	0	0	0	0	0	phone
239	4	2	0	0	0	6	4	0	0	10	25	2	0	0	0	soup
64	0	0	0	9	0	3	2	0	0	0	0	0	9	0	0	outfit
395	0	0	0	2	10	2	2	0	6	10	23	23	2	13	0	kitchen
190	1	0	2	0	0	0	0	0	0	1	21	0	0	0	0	medicines
273	0	0	0	0	1	1	1	2	31	0	0	0	0	0	0	'birthday card'
397	0	1	0	0	13	1	0	0	0	0	0	0	0	0	0	DVD
79	0	0	0	0	2	4	4	0	0	6	8	9	0	8	0	watering
122	0	0	0	4	6	9	9	0	4	0	0	0	0	0	0	phone
482	4	0	0	4	0	2	2	0	0	14	61	12	4	12	0	soup
37	0	0	0	5	1	1	1	0	0	0	0	0	5	0	0	outfit
268	0	0	0	2	6	4	4	0	4	9	10	16	0	13	0	kitchen
152	1	0	4	0	0	0	0	0	0	1	6	0	0	0	0	medicines
256	0	2	0	0	0	0	0	0	39	0	0	0	0	0	0	'birthday card'
478	0	2	0	0	46	19	5	0	0	0	0	0	0	0	0	DVD
41	0	0	0	0	0	2	4	0	0	4	8	8	0	5	0	watering
104	0	0	0	0	0	4	7	0	0	0	0	0	0	0	0	phone
253	8	0	0	0	0	0	0	0	1	9	35	4	0	0	0	soup
76	0	0	0	5	0	9	4	0	0	0	0	0	10	0	0	outfit
506	0	0	0	6	27	10	8	0	15	10	14	18	2	13	0	kitchen
191	0	0	3	0	0	0	0	0	0	1	30	0	0	0	0	medicines
323	0	0	0	0	0	0	0	0	27	0	0	0	0	0	0	'birthday card'
611	0	51	0	8	45	25	10	0	0	0	0	0	0	0	0	DVD
64	0	0	0	0	4	2	4	0	0	6	8	10	0	5	0	watering
138	0	0	0	0	0	4	11	9	0	0	0	0	0	0	0	phone
271	1	0	0	0	0	0	0	0	1	7	46	4	0	2	0	soup
183	0	10	0	8	0	14	8	0	0	0	0	0	18	0	0	outfit
281	0	0	0	2	2	4	2	0	12	6	7	18	2	5	0	kitchen
216	1	0	4	0	0	1	0	0	0	1	12	0	0	0	0	medicines
285	0	0	0	0	0	1	1	0	21	0	0	0	0	0	0	'birthday card'
622	0	4	0	0	39	8	0	0	0	0	0	0	0	0	0	DVD
62	0	0	0	0	0	4	4	0	0	5	12	11	0	5	0	watering
181	0	0	0	0	2	10	7	0	0	0	0	0	0	0	0	phone
275	4	0	0	0	0	0	0	0	0	6	39	2	0	2	0	soup
40	0	0	0	4	1	3	0	0	0	0	0	0	6	0	0	outfit
395	0	0	0	6	12	4	4	8	10	8	19	20	8	28	62	kitchen
313	1	0	2	0	0	0	0	0	0	4	86	0	0	0	62	medicines
270	0	0	0	0	0	0	0	4	37	0	0	0	0	0	46	'birthday card'
656	0	0	0	12	117	21	6	0	0	0	0	0	8	0	103	DVD
59	0	0	0	0	0	4	4	0	0	4	6	12	0	7	14	watering
231	0	0	0	0	0	0	9	0	8	0	0	0	0	0	48	phone
481	1	0	0	0	0	0	0	0	3	11	83	10	0	4	63	soup
194	0	0	0	18	4	8	9	2	0	0	0	0	18	0	40	outfit
262	0	0	0	4	8	2	2	0	5	4	8	14	2	9	0	kitchen
287	0	1	0	0	0	0	0	0	31	0	0	0	0	0	0	'birthday card'
373	0	0	0	0	9	9	2	0	1	0	0	0	0	0	0	DVD
50	0	0	0	0	0	4	4	0	1	6	12	6	0	5	0	watering
82	0	0	0	2	0	4	5	0	1	8	6	6	2	2	0	phone
77	0	0	0	4	0	2	4	0	1	0	0	0	10	0	0	outfit
171	0	0	0	0	2	6	4	0	4	7	18	18	0	9	0	kitchen
187	1	0	1	0	0	0	0	0	0	1	0	0	0	0	0	medicines
170	0	0	0	0	0	0	0	0	21	0	0	0	0	0	0	'birthday card'
527	0	2	0	0	112	4	2	0	0	0	0	0	0	0	0	DVD
48	0	0	0	0	0	2	4	0	0	4	12	8	0	5	0	watering
208	0	2	0	0	1	1	23	0	0	1	0	0	0	0	0	phone
172	4	0	0	0	0	0	0	0	1	4	22	4	0	0	0	soup
50	0	0	0	4	0	2	3	0	0	0	0	0	4	0	0	outfit
405	0	0	0	2	6	6	4	0	6	7	11	16	0	21	0	kitchen
293	1	0	2	0	0	0	0	0	0	0	6	0	0	0	0	medicines
730	0	5	0	0	62	2	1	0	0	0	0	0	0	0	0	DVD
77	0	0	0	0	0	4	4	0	0	4	10	10	0	5	0	watering
104	0	0	0	0	0	4	5	0	0	0	0	0	0	0	0	phone
676	6	2	0	0	0	0	11	0	0	7	38	2	0	2	0	soup
60	0	0	0	4	0	3	1	0	0	0	0	0	4	0	0	outfit
238	0	0	0	4	2	6	5	0	2	6	15	14	0	5	0	kitchen
218	1	0	2	0	0	0	0	0	0	1	1	0	0	0	0	medicines
286	0	0	0	0	0	0	0	0	35	0	0	0	0	0	0	'birthday card'
400	0	1	0	0	15	11	2	0	0	0	0	0	0	0	0	DVD
76	0	0	0	0	4	4	4	0	0	4	10	11	0	5	0	watering
144	0	1	0	0	0	0	19	0	0	0	0	0	0	0	0	phone
318	4	2	0	0	0	0	3	0	1	13	41	4	0	0	0	soup
98	0	1	0	4	0	5	2	0	0	0	0	0	2	0	0	outfit
156	0	0	0	0	0	0	0	0	0	6	18	18	0	13	0	kitchen
144	1	0	4	0	0	0	0	0	0	1	4	0	0	0	0	medicines
170	0	0	0	0	0	0	0	0	17	0	0	0	0	0	0	'birthday card'
481	0	2	0	0	25	16	7	0	0	0	0	0	0	0	0	DVD
72	0	1	0	0	0	4	4	0	0	6	12	13	0	5	0	watering
105	0	1	0	0	1	6	7	0	0	0	0	0	0	0	0	phone
173	6	1	0	0	0	0	0	0	2	10	20	4	0	0	0	soup
56	0	1	0	6	0	4	4	0	0	0	0	0	10	0	0	outfit
235	0	0	0	4	4	3	2	0	4	6	11	13	0	11	0	kitchen
149	1	0	2	0	0	1	1	0	0	1	12	0	0	0	0	medicines
173	0	0	0	0	0	1	1	0	19	0	0	0	0	0	0	'birthday card'
513	0	3	0	0	9	16	1	0	0	0	0	0	0	0	0	DVD
49	0	0	0	0	4	5	5	0	0	5	11	10	0	5	0	watering
117	0	0	0	0	0	8	5	0	0	0	0	0	0	0	0	phone
411	4	1	0	0	0	1	0	0	1	7	62	8	0	4	0	soup
83	0	0	0	4	2	5	0	0	0	0	0	0	4	0	0	outfit
149	0	0	0	2	2	6	4	0	0	6	11	12	0	9	0	kitchen
157	0	0	2	0	0	0	0	0	0	0	4	0	0	0	0	medicines
188	0	0	0	0	0	0	0	0	10	0	0	0	0	0	0	'birthday card'
424	0	0	0	2	24	10	4	0	0	0	0	0	0	0	0	DVD
51	0	0	0	0	0	2	4	0	0	5	12	8	0	6	0	watering
127	0	0	0	0	0	0	25	0	0	0	0	0	0	0	0	phone
274	1	0	0	0	0	0	0	0	1	4	34	2	0	2	0	soup
56	0	0	0	4	0	3	3	0	0	0	0	0	4	0	0	outfit
221	0	0	0	0	4	4	4	0	0	5	16	15	0	5	0	kitchen
380	1	2	2	0	0	0	0	0	0	1	14	0	0	0	0	medicines
334	0	1	0	0	0	0	0	0	6	0	0	0	0	0	0	'birthday card'
534	0	2	0	6	49	7	1	0	0	0	0	0	4	0	0	DVD
103	0	0	0	4	0	2	0	0	0	2	10	14	4	5	0	watering
267	0	0	0	0	41	4	3	0	1	0	0	0	0	0	0	phone
129	3	2	0	0	0	0	0	0	8	8	10	0	0	0	0	soup
121	0	0	0	8	0	8	8	0	2	0	0	0	12	0	0	outfit
204	0	1	0	0	4	2	4	0	5	7	14	11	0	15	0	kitchen
171	1	0	2	0	0	0	0	0	1	1	2	0	0	0	0	medicines
179	0	1	0	0	0	0	0	0	17	0	0	0	0	0	0	'birthday card'
585	0	6	0	0	25	5	2	0	0	0	0	0	0	0	0	DVD
44	0	0	0	0	0	2	4	0	1	3	9	8	0	4	0	watering
8	0	0	0	0	0	0	2	0	2	0	0	0	0	0	0	phone
285	2	3	0	0	0	0	0	0	2	7	24	4	0	2	0	soup
70	0	1	0	7	0	7	2	0	1	0	0	0	8	0	0	outfit
193	0	0	0	0	0	0	0	0	4	5	24	18	0	7	0	kitchen
227	1	0	2	0	0	0	0	0	0	1	2	0	0	0	0	medicines
251	0	1	0	0	0	0	1	0	15	0	0	0	0	0	0	'birthday card'
578	0	3	0	0	39	3	2	0	1	0	0	0	0	0	0	DVD
69	0	1	0	0	0	2	5	0	0	6	13	10	0	5	0	watering
134	0	1	0	0	2	6	5	0	0	0	0	0	0	0	0	phone
540	6	0	0	0	0	0	0	0	0	4	37	4	0	0	0	soup
170	0	1	0	8	0	3	4	0	0	0	0	0	10	0	0	outfit
282	0	0	0	0	4	8	4	0	12	8	12	34	0	35	56	kitchen
97	0	0	0	0	4	4	4	0	0	4	6	7	0	10	28	watering
168	0	0	0	1	0	1	2	0	4	0	0	0	0	0	18	phone
137	0	0	0	4	2	1	0	0	0	0	0	0	6	0	9	outfit
136	0	0	0	6	4	0	2	0	0	6	9	0	4	17	4	kitchen
413	0	0	0	0	0	0	0	37	0	0	0	0	0	0	28	'birthday card'
605	0	0	0	0	80	0	2	0	0	0	0	0	0	0	56	DVD
75	0	0	0	0	0	0	4	0	0	4	7	0	0	11	3	watering
234	0	0	0	0	0	0	1	14	0	1	0	0	0	0	10	phone
122	0	0	0	8	0	0	8	2	0	0	0	0	8	0	4	outfit
378	0	0	0	4	8	4	4	2	6	11	12	14	2	11	0	kitchen
169	1	0	2	0	0	0	0	0	0	1	16	0	0	0	0	medicines
397	0	3	0	0	0	2	4	2	34	1	1	0	0	0	0	'birthday card'
441	0	0	0	0	15	13	4	0	1	0	0	0	0	0	0	DVD
97	0	0	0	0	0	0	8	0	1	0	0	0	0	0	0	phone
456	4	0	0	0	0	0	0	0	0	14	39	2	0	2	0	soup
148	0	0	0	13	0	5	3	2	0	0	0	0	9	0	0	outfit
191	0	0	0	2	2	6	4	0	3	5	12	18	0	7	0	kitchen
120	1	0	2	0	0	0	0	0	1	1	3	0	0	0	0	medicines
166	0	2	0	0	0	0	0	2	25	0	0	0	0	0	0	'birthday card'
397	0	0	0	0	15	7	3	0	2	0	0	0	0	0	0	DVD
61	0	0	0	0	0	4	4	0	1	6	8	10	0	5	0	watering
123	0	0	0	0	0	0	0	0	13	0	0	0	0	0	0	phone
313	4	3	0	0	0	0	0	0	2	7	45	6	0	2	0	soup
36	0	0	0	4	0	5	2	0	1	0	0	0	4	0	0	outfit
238	0	0	0	4	2	6	6	0	4	8	18	28	0	9	0	kitchen
180	1	0	2	0	0	0	0	0	0	1	8	0	0	0	0	medicines
256	0	1	0	0	0	0	0	0	23	0	0	0	0	0	0	'birthday card'
482	0	2	0	4	19	26	7	0	2	0	0	0	0	0	0	DVD
50	0	0	0	2	0	2	2	0	0	2	6	10	2	5	0	watering
147	0	0	0	0	0	4	3	0	0	0	0	0	0	0	0	phone
369	6	0	0	0	0	0	0	0	5	8	21	4	0	4	0	soup
72	0	0	0	6	0	2	4	0	0	0	0	0	12	0	0	outfit
202	0	0	0	2	2	6	4	0	4	5	10	15	0	11	0	kitchen
152	1	0	2	0	0	0	0	0	1	1	22	0	0	0	0	medicines
277	0	0	0	0	0	0	0	0	23	0	0	0	0	0	0	'birthday card'
495	0	8	0	0	9	7	1	0	1	0	0	0	0	2	0	DVD
67	0	0	0	0	0	4	4	0	0	5	11	11	0	5	0	watering
110	0	1	0	0	0	0	5	0	2	0	0	0	0	2	0	phone
383	4	0	0	0	0	0	0	0	1	6	48	2	0	2	0	soup
35	0	0	0	4	0	3	3	0	1	0	0	0	4	0	0	outfit
276	0	4	0	4	0	6	8	0	4	4	11	16	4	9	0	kitchen
358	1	0	2	0	0	0	0	0	0	1	12	0	0	0	0	medicines
278	0	0	0	0	0	1	2	0	27	0	0	0	0	0	0	'birthday card'
564	0	16	0	0	18	13	0	0	0	0	0	0	0	0	0	DVD
115	0	0	0	0	0	6	4	0	0	5	8	10	0	7	0	watering
163	0	0	0	0	0	4	3	0	0	0	0	0	0	0	0	phone
621	10	0	0	0	0	0	1	0	2	15	75	5	0	2	0	soup
107	0	2	0	4	0	3	2	0	0	0	0	0	6	0	0	outfit
144	0	0	0	0	0	4	4	0	2	2	10	13	0	11	0	kitchen
187	8	0	2	0	0	0	0	0	1	7	9	4	0	0	0	medicines
147	0	1	0	0	0	0	0	0	17	0	0	0	0	0	0	'birthday card'
651	0	2	0	4	37	7	3	0	2	0	0	0	4	0	0	DVD
61	0	0	0	0	0	2	4	0	0	5	11	10	0	5	0	watering
200	0	0	0	0	14	16	17	0	7	0	0	0	0	0	0	phone
253	2	0	0	6	0	0	0	0	0	2	23	4	4	0	0	soup
56	0	0	0	4	2	1	3	0	1	0	0	0	4	0	0	outfit
267	0	0	0	6	10	4	4	0	4	9	21	17	0	16	0	kitchen
189	0	0	2	0	0	0	0	0	0	1	9	0	0	0	0	medicines
255	0	0	0	0	0	0	0	0	41	0	0	0	0	0	0	'birthday card'
526	0	0	0	0	20	6	2	12	0	0	0	0	0	0	0	DVD
64	0	0	0	0	0	3	4	0	0	5	8	9	0	5	0	watering
97	0	0	0	0	0	4	6	8	1	0	0	0	0	0	0	phone
353	3	24	0	0	0	0	0	0	1	15	54	4	0	0	0	soup
60	0	0	0	4	0	3	4	0	0	0	0	0	4	0	0	outfit
422	0	0	0	4	6	6	4	2	8	7	10	17	0	9	0	kitchen
262	1	0	2	0	0	0	0	0	0	1	22	2	0	2	0	medicines
506	0	0	0	0	1	1	1	0	77	0	0	0	0	0	0	'birthday card'
528	0	5	0	0	36	7	4	0	0	0	0	0	0	0	0	DVD
78	0	0	0	2	2	2	2	0	0	2	10	10	2	5	0	watering
204	0	0	0	0	2	9	15	0	0	0	0	0	0	0	0	phone
511	4	0	0	0	0	0	0	0	0	8	51	6	0	6	0	soup
189	0	0	0	4	1	2	4	0	0	0	0	0	5	0	0	outfit
115	0	1	0	0	2	4	4	0	5	6	12	15	0	7	0	kitchen
174	1	0	2	0	0	0	0	0	0	1	9	0	0	0	0	medicines
175	0	0	0	0	0	1	1	2	28	0	0	0	0	0	0	'birthday card'
409	0	1	0	0	6	9	2	4	0	0	0	0	0	0	0	DVD
60	0	0	0	0	0	2	5	0	0	6	15	5	0	5	0	watering
109	0	0	0	0	8	19	21	0	2	0	0	0	0	0	0	phone
244	6	0	0	0	0	1	0	0	1	9	31	10	0	8	0	soup
72	0	1	0	4	0	4	0	0	0	0	0	0	4	0	0	outfit
134	0	0	0	0	0	0	0	0	6	7	14	14	0	9	0	kitchen
144	2	0	2	0	0	0	0	0	0	2	22	0	0	0	0	medicines
183	0	0	0	0	0	0	0	2	0	0	0	0	0	0	0	'birthday card'
408	0	0	0	0	13	11	2	0	0	0	0	0	0	0	0	DVD
50	0	0	0	0	0	4	4	0	0	6	8	6	0	5	0	watering
80	0	0	0	0	0	12	13	0	0	0	0	0	0	0	0	phone
260	2	0	0	0	0	0	0	0	0	4	24	4	0	4	0	soup
64	0	0	0	4	0	3	4	0	0	0	0	0	10	0	0	outfit
226	0	0	0	2	6	6	4	0	4	6	9	14	0	24	0	kitchen
166	1	0	2	0	0	0	0	0	0	1	24	0	0	0	0	medicines
157	0	0	0	1	0	0	0	0	20	0	0	0	0	0	0	'birthday card'
155	0	0	0	0	19	3	1	0	0	0	0	0	0	0	0	DVD
50	0	0	0	0	0	4	4	0	0	7	7	10	0	5	0	watering
343	4	1	0	0	0	1	1	0	2	11	46	6	0	4	0	soup
66	0	2	0	6	2	8	6	0	0	0	0	0	3	0	0	outfit
902	0	0	0	8	19	2	2	0	4	20	32	32	2	13	0	kitchen
183	2	0	2	0	0	0	0	0	0	2	3	0	0	0	0	medicines
157	0	1	0	0	0	0	0	0	17	0	0	0	0	0	0	'birthday card'
498	0	0	0	0	33	15	3	0	0	0	0	0	0	0	0	DVD
107	2	0	0	0	0	0	0	0	4	8	19	13	0	9	0	watering
214	0	0	0	1	1	2	5	0	16	0	0	0	0	0	0	phone
451	2	4	0	0	2	4	5	0	8	7	56	2	0	0	0	soup
36	0	0	0	3	0	3	8	0	0	0	0	0	4	0	0	outfit
203	0	0	0	4	4	4	4	0	4	6	18	18	0	7	0	kitchen
181	1	0	1	0	0	0	0	0	0	1	0	0	0	0	0	medicines
154	0	0	0	0	0	0	0	0	25	0	0	0	0	0	0	'birthday card'
646	0	6	0	0	56	8	5	0	0	0	0	0	0	0	0	DVD
129	0	1	0	4	4	4	4	0	0	5	12	17	4	7	0	watering
135	0	0	0	0	0	0	5	0	4	0	0	0	0	0	0	phone
315	2	4	0	0	0	0	0	0	0	5	32	6	0	6	0	soup
55	0	1	0	2	1	3	0	0	0	0	0	0	4	0	0	outfit
188	1	0	4	0	0	0	0	0	0	1	8	0	0	0	0	medicines
247	0	0	0	0	0	0	0	0	18	0	0	0	0	0	0	'birthday card'
607	0	8	0	4	5	6	3	0	1	0	0	4	4	2	0	DVD
46	0	1	0	0	0	4	4	0	0	5	4	4	0	2	0	watering
48	0	0	0	4	0	5	2	0	1	0	0	0	4	0	0	outfit
260	0	0	0	2	4	2	2	0	8	5	8	16	2	11	0	kitchen
248	1	0	2	0	0	0	0	0	0	1	14	0	0	0	0	medicines
123	0	0	0	0	0	0	0	0	23	0	0	0	0	0	0	'birthday card'
455	0	2	0	4	25	7	1	0	1	0	0	0	0	0	0	DVD
58	0	0	0	4	0	4	0	0	0	0	2	12	2	5	0	watering
137	0	0	0	0	0	6	3	3	0	0	0	0	0	0	0	phone
255	2	0	0	0	0	0	0	0	1	5	30	0	0	0	0	soup
76	0	1	0	4	0	4	1	5	0	0	0	0	8	0	0	outfit
76	0	0	0	0	0	0	0	0	2	5	12	13	0	3	0	kitchen
256	1	0	4	0	0	0	0	0	1	2	7	4	0	2	0	medicines
231	0	0	0	0	0	0	0	0	33	0	0	0	0	0	0	'birthday card'
649	0	7	0	0	19	19	3	2	2	0	0	0	0	0	0	DVD
97	0	0	0	0	0	2	4	0	0	4	10	10	0	5	0	watering
97	0	0	0	0	0	0	3	0	10	0	0	0	0	0	0	phone
356	10	1	0	0	0	0	0	0	2	4	31	4	0	0	0	soup
54	0	0	0	4	0	3	3	0	2	0	0	0	4	0	0	outfit
189	0	0	0	0	6	4	4	0	2	5	24	17	0	11	0	kitchen
162	1	0	4	0	0	0	0	0	1	1	20	0	0	0	0	medicines
326	0	4	0	0	0	0	0	0	37	0	0	0	0	0	0	'birthday card'
429	0	0	0	1	11	9	2	0	1	0	0	0	0	0	0	DVD
64	0	1	0	0	0	4	4	0	1	7	11	7	0	5	0	watering
145	0	1	0	0	0	0	1	0	17	0	0	0	0	0	0	phone
276	4	0	0	0	0	0	0	0	3	7	37	4	0	4	0	soup
80	0	0	0	4	0	4	3	0	1	0	0	0	4	0	0	outfit
230	0	0	0	4	4	5	2	0	0	4	12	13	4	5	0	kitchen
165	1	0	2	0	0	0	0	0	0	1	8	0	0	0	0	medicines
304	0	0	0	0	0	1	1	0	23	0	0	0	0	0	0	'birthday card'
561	0	1	0	0	44	15	0	0	0	0	0	0	0	0	0	DVD
77	0	0	0	0	0	0	0	0	4	5	10	11	0	5	0	watering
146	0	0	0	0	1	10	7	0	0	0	0	0	0	0	0	phone
539	4	0	0	0	0	0	1	0	4	11	64	2	0	2	0	soup
201	0	0	0	8	0	5	0	0	0	0	0	0	19	0	0	outfit
202	0	0	0	12	16	0	4	0	4	18	12	0	8	13	13	kitchen
212	0	0	0	0	0	0	0	0	0	2	51	0	0	0	16	medicines
145	0	0	0	0	0	0	0	5	0	0	0	0	0	0	4	'birthday card'
691	0	0	0	8	37	0	6	2	4	0	0	0	8	0	96	DVD
41	0	0	0	0	0	0	4	0	0	4	8	0	0	7	3	watering
137	0	0	0	3	0	0	7	0	0	0	0	0	3	0	10	phone
541	0	0	0	6	0	0	6	0	7	27	116	0	4	0	45	soup
133	0	0	0	22	2	0	12	0	0	0	0	0	38	0	17	outfit
245	0	0	0	4	6	4	6	0	9	5	8	19	2	10	0	kitchen
160	1	0	2	0	0	0	0	0	1	1	28	0	0	0	0	medicines
179	0	0	0	0	0	0	0	0	31	0	0	0	0	0	0	'birthday card'
385	0	0	0	2	5	10	3	10	2	0	0	0	0	0	0	DVD
39	0	0	0	0	0	2	4	0	1	3	6	7	0	3	0	watering
128	0	0	0	6	4	4	7	0	10	0	0	0	6	0	0	phone
264	2	0	0	0	0	0	0	0	3	11	41	4	0	4	0	soup
74	0	0	0	8	0	11	4	0	3	0	0	0	8	0	0	outfit
192	0	0	0	0	4	4	4	0	2	4	16	20	0	7	0	kitchen
153	1	0	2	0	0	0	0	0	1	1	9	0	0	0	0	medicines
118	0	1	0	0	0	0	0	0	13	0	0	0	0	0	0	'birthday card'
386	0	1	0	0	13	7	2	0	1	0	0	0	0	0	0	DVD
63	0	0	0	0	0	0	0	0	1	5	10	11	0	5	0	watering
105	0	2	0	0	0	10	5	0	1	0	0	0	0	0	0	phone
296	2	0	0	0	0	0	0	0	1	14	12	0	0	0	0	soup
48	0	1	0	4	0	5	5	0	1	0	0	0	4	0	0	outfit
265	0	0	0	2	4	2	4	0	10	9	14	22	0	11	0	kitchen
180	1	0	2	0	0	0	0	0	1	1	15	0	0	0	0	medicines
209	0	1	0	0	0	0	0	2	17	0	0	0	0	2	0	'birthday card'
490	0	2	0	0	19	10	1	6	1	0	0	0	0	4	0	DVD
56	0	0	0	0	0	0	0	0	5	6	12	10	0	5	0	watering
161	0	0	0	0	0	4	9	0	0	0	0	0	0	2	0	phone
293	2	0	0	0	0	0	0	0	6	18	47	2	0	6	0	soup
48	0	0	0	5	0	4	1	2	1	0	0	0	5	0	0	outfit
401	0	1	0	6	10	4	4	0	17	2	13	17	0	8	0	kitchen
156	1	0	1	0	0	0	0	0	0	5	12	0	0	0	0	medicines
167	0	2	0	0	0	0	0	0	23	0	0	0	0	0	0	'birthday card'
474	0	2	0	0	25	2	1	0	0	0	0	0	0	0	0	DVD
62	0	0	0	0	0	4	4	0	0	5	10	10	0	5	0	watering
203	0	1	0	0	10	22	23	0	0	0	0	0	0	0	0	phone
460	4	2	0	0	0	0	10	0	9	18	46	2	0	2	0	soup
95	0	0	0	6	0	5	1	0	0	0	0	0	8	0	0	outfit
342	0	0	0	2	14	12	9	0	10	10	17	17	0	7	0	kitchen
195	1	0	2	0	0	0	0	0	0	5	12	0	0	0	0	medicines
258	0	0	0	0	0	1	0	7	41	0	0	0	0	0	0	'birthday card'
715	0	8	0	0	44	22	1	0	0	0	0	0	0	0	0	DVD
58	0	0	0	0	0	4	4	0	0	3	10	9	0	5	0	watering
184	0	1	0	0	6	15	11	0	0	4	4	2	0	2	0	phone
595	4	9	0	0	4	7	9	0	0	36	31	2	0	2	0	soup
177	0	3	0	8	2	6	0	0	0	0	0	0	8	0	0	outfit
255	0	0	0	2	2	8	6	0	0	8	11	19	0	9	0	kitchen
177	1	0	2	0	0	0	0	0	0	1	3	0	0	0	0	medicines
167	0	2	0	0	0	0	0	0	13	0	0	0	0	0	0	'birthday card'
434	0	1	0	0	11	7	4	4	0	0	0	0	0	0	0	DVD
80	0	0	0	0	0	0	0	0	4	5	12	11	0	5	0	watering
121	0	0	0	0	0	4	5	2	1	0	0	0	0	0	0	phone
337	2	0	0	0	0	1	1	0	0	11	39	2	0	2	0	soup
59	0	1	0	4	0	2	2	0	0	0	0	0	6	0	0	outfit
192	0	0	0	2	4	4	4	0	4	6	14	15	0	11	0	kitchen
191	1	0	2	0	0	0	0	0	0	0	10	1	0	0	0	medicines
307	0	6	0	0	0	0	0	0	17	1	0	0	0	0	0	'birthday card'
486	0	2	0	0	19	11	1	0	1	0	0	0	0	0	0	DVD
55	0	0	0	0	4	4	4	0	0	4	10	8	0	4	0	watering
110	0	0	0	0	0	0	3	0	6	0	0	0	0	0	0	phone
438	4	0	0	0	0	0	0	0	4	11	50	6	0	0	0	soup
103	0	0	0	4	0	4	3	0	1	0	0	0	8	0	0	outfit
125	1	0	1	0	0	0	0	0	0	1	13	0	0	0	0	medicines
439	0	1	0	0	0	0	0	0	9	1	0	0	0	0	0	'birthday card'
990	0	5	0	0	88	17	9	0	0	1	0	0	0	0	0	DVD
98	0	0	0	2	0	4	4	0	0	2	5	11	2	5	0	watering
166	0	1	0	0	2	8	11	0	0	0	0	0	0	0	0	phone
71	2	1	0	0	0	0	0	0	0	6	10	4	0	0	0	soup
169	0	2	0	6	7	6	4	0	0	0	0	0	5	0	0	outfit
167	0	3	0	0	0	4	4	0	4	7	10	26	0	7	0	kitchen
171	1	0	2	0	0	0	0	0	0	0	20	1	0	1	0	medicines
248	0	3	0	0	0	0	0	2	34	0	0	0	0	0	0	'birthday card'
472	0	3	0	0	26	21	3	0	1	0	0	0	0	0	0	DVD
55	0	0	0	0	0	4	4	0	0	5	12	6	0	5	0	watering
149	0	1	0	0	0	4	13	0	0	0	0	0	0	0	0	phone
555	6	3	0	0	0	0	0	0	0	7	63	6	0	4	0	soup
85	0	3	0	10	0	8	7	0	0	0	0	0	10	0	0	outfit
87	0	0	0	2	0	2	2	0	0	5	7	14	2	3	0	kitchen
199	1	0	2	0	0	0	0	0	1	2	26	0	0	0	0	medicines
200	0	1	0	0	0	0	0	0	19	0	0	0	0	0	0	'birthday card'
48	0	0	0	2	0	2	2	0	0	3	6	9	2	5	0	watering
542	6	0	0	0	0	0	0	0	0	5	35	4	0	0	0	soup
142	0	2	0	4	0	1	1	0	1	0	0	0	4	0	0	outfit
310	0	0	0	4	24	2	2	0	10	14	29	28	6	21	36	kitchen
166	0	0	0	0	0	0	0	0	0	2	23	0	0	0	22	medicines
276	0	0	0	0	0	0	0	0	33	0	0	0	0	0	19	'birthday card'
444	0	0	0	4	45	11	1	0	0	0	0	0	0	0	42	DVD
68	0	0	0	4	4	4	4	0	0	4	5	10	0	13	8	watering
276	0	0	0	0	0	0	0	4	13	0	0	0	0	0	26	phone
465	0	0	0	0	0	0	0	0	1	15	88	8	0	6	28	soup
40	0	0	0	4	0	2	4	0	0	0	0	0	4	0	6	outfit
305	0	0	0	4	8	6	6	2	13	4	7	14	4	9	0	kitchen
262	1	0	2	0	0	0	0	0	0	1	3	0	0	0	0	medicines
147	0	4	0	0	0	0	0	0	21	0	0	0	0	0	0	'birthday card'
466	0	0	0	0	21	8	1	0	1	0	0	0	0	0	0	DVD
54	0	2	0	0	0	0	0	0	5	5	8	9	0	5	0	watering
132	0	0	0	0	0	0	11	0	1	0	0	0	0	0	0	phone
528	4	1	0	0	0	0	0	0	4	11	64	6	0	6	0	soup
90	0	4	0	4	0	5	5	2	2	0	0	0	8	0	0	outfit
285	0	0	0	10	4	2	4	0	4	4	12	22	0	25	0	kitchen
135	1	0	4	0	0	0	0	0	0	1	5	0	0	0	0	medicines
415	0	0	0	0	23	6	2	0	1	0	0	0	0	0	0	DVD
62	0	0	0	0	0	2	4	0	0	5	10	10	0	7	0	watering
110	0	0	0	0	0	4	9	0	1	0	0	0	0	0	0	phone
534	4	0	0	0	0	0	0	0	0	8	55	4	0	2	0	soup
59	0	1	0	7	0	4	6	0	0	0	0	0	5	0	0	outfit
176	0	0	0	0	0	4	4	2	2	7	11	17	0	7	0	kitchen
131	1	0	2	0	0	0	0	0	0	1	5	0	0	0	0	medicines
182	0	0	0	0	0	0	0	0	17	0	0	0	0	0	0	'birthday card'
645	0	3	0	0	26	6	1	0	0	0	0	0	0	0	0	DVD
58	0	0	0	0	0	2	4	0	0	4	10	11	0	4	0	watering
103	0	0	0	0	0	0	5	0	0	0	0	0	0	0	0	phone
295	2	0	0	0	0	0	0	0	4	12	23	2	0	2	0	soup
35	0	0	0	8	0	5	3	0	1	0	0	0	8	0	0	outfit
311	0	0	0	2	4	6	4	0	11	8	10	21	0	11	0	kitchen
186	1	0	4	0	0	0	0	0	0	1	22	0	0	0	0	medicines
317	0	10	0	0	0	0	0	0	31	1	0	0	0	0	0	'birthday card'
437	0	0	0	0	9	25	1	0	1	0	0	0	0	0	0	DVD
64	0	0	0	0	0	0	0	0	4	4	10	10	0	7	0	watering
106	0	0	0	0	0	0	3	0	7	0	0	0	0	0	0	phone
579	6	0	0	0	0	0	0	0	3	18	65	4	0	2	0	soup
46	0	0	0	4	0	5	2	0	1	0	0	0	4	0	0	outfit
386	0	0	0	4	22	4	4	0	12	12	24	21	0	7	0	kitchen
250	1	0	4	0	0	0	0	0	0	1	11	0	0	0	0	medicines
174	0	0	0	0	0	0	0	0	31	0	0	0	0	0	0	'birthday card'
535	0	2	0	2	38	17	12	0	0	0	0	0	0	0	0	DVD
72	0	0	0	0	0	4	4	0	0	4	10	10	0	5	0	watering
120	0	0	0	0	0	0	9	0	16	0	0	0	0	0	0	phone
401	4	0	0	0	0	0	0	0	0	10	48	6	0	4	0	soup
42	0	0	0	4	0	5	6	0	0	0	0	0	4	0	0	outfit
274	0	0	0	6	4	4	4	0	2	8	14	18	0	9	0	kitchen
184	1	0	6	0	0	0	0	0	0	1	14	0	0	0	0	medicines
334	0	1	0	0	0	0	0	0	43	0	0	0	0	0	0	'birthday card'
599	0	2	0	0	38	10	1	0	0	0	0	0	0	0	0	DVD
59	0	1	0	0	0	4	4	0	0	4	12	10	0	5	0	watering
523	4	0	0	0	0	0	0	0	2	6	72	8	0	8	0	soup
122	0	1	0	4	0	7	2	0	0	0	0	0	2	0	0	outfit
308	0	0	0	4	4	4	6	4	6	8	16	16	0	9	0	kitchen
161	1	0	2	0	0	1	0	0	0	1	6	0	0	0	0	medicines
138	0	0	0	0	0	0	0	2	23	0	0	0	0	0	0	'birthday card'
595	0	4	0	0	34	14	1	0	0	0	0	0	0	0	0	DVD
51	0	0	0	0	1	4	4	0	0	5	10	8	0	5	0	watering
130	0	0	0	0	0	1	3	1	8	0	0	0	0	0	0	phone
366	4	0	0	0	1	1	0	0	0	6	42	6	0	0	0	soup
31	0	0	0	4	1	3	0	0	0	0	0	0	4	0	0	outfit
173	0	0	0	2	6	2	0	0	2	4	8	16	2	9	0	kitchen
207	1	0	2	0	0	0	0	0	1	1	5	0	0	0	0	medicines
209	0	0	0	0	0	0	0	0	29	0	0	0	0	0	0	'birthday card'
455	0	1	0	0	9	9	3	0	1	0	0	0	0	0	0	DVD
57	0	0	0	2	0	4	2	0	1	3	7	11	2	3	0	watering
110	0	0	0	0	0	4	5	0	2	0	0	0	0	0	0	phone
273	4	0	0	0	0	0	0	0	0	3	28	2	0	2	0	soup
67	0	0	0	7	0	3	6	0	2	0	0	0	7	0	0	outfit
222	0	0	0	2	8	2	4	0	4	7	8	12	0	7	0	kitchen
257	1	0	2	0	0	1	0	0	0	1	29	0	0	0	0	medicines
317	0	2	0	0	0	0	0	0	47	0	0	0	0	0	0	'birthday card'
590	0	3	0	0	28	19	8	0	0	0	0	0	0	0	0	DVD
81	0	0	0	0	0	2	4	0	0	5	10	13	0	5	0	watering
235	0	2	0	2	0	5	17	0	0	0	0	0	0	0	0	phone
292	6	0	0	0	0	0	0	0	1	2	33	6	0	6	0	soup
86	0	2	0	4	0	4	4	0	0	0	0	0	4	0	0	outfit
352	0	0	0	6	10	8	9	0	10	14	9	11	0	14	0	kitchen
288	1	0	4	0	0	0	0	0	0	1	12	0	0	0	0	medicines
324	0	0	0	0	0	0	0	0	29	0	0	0	0	0	0	'birthday card'
455	0	0	0	0	19	8	0	0	0	0	0	0	0	0	0	DVD
59	0	0	0	0	0	4	4	0	0	4	9	6	0	5	0	watering
69	0	0	0	2	3	5	5	0	4	7	6	6	2	2	0	phone
272	8	0	0	0	0	0	0	0	0	3	36	14	0	2	0	soup
30	0	0	0	4	2	1	0	0	0	0	0	0	4	0	0	outfit
520	0	0	0	4	10	4	2	2	2	13	30	24	4	9	0	kitchen
202	1	0	4	0	0	0	0	0	0	3	24	0	0	0	0	medicines
286	0	1	0	0	0	1	2	0	47	0	0	0	0	0	0	'birthday card'
568	0	1	0	3	17	23	2	0	0	0	0	0	0	0	0	DVD
87	0	0	0	0	2	4	4	0	0	5	10	10	0	7	0	watering
257	0	1	0	0	12	34	27	0	1	8	6	0	0	0	0	phone
496	2	0	0	0	0	0	0	0	0	10	65	2	0	0	0	soup
64	0	0	0	4	0	1	1	0	0	0	0	0	8	0	0	outfit
168	0	0	0	0	0	0	0	0	4	6	10	12	0	13	0	kitchen
284	1	0	5	0	0	0	0	0	0	1	32	0	0	0	0	medicines
442	0	4	0	0	0	0	1	0	28	1	1	0	0	0	0	'birthday card'
612	0	3	0	0	33	23	1	0	0	0	0	0	0	0	0	DVD
76	0	0	0	0	0	4	5	0	0	5	13	12	0	5	0	watering
124	0	0	0	0	0	2	4	0	2	0	0	0	0	0	0	phone
349	4	0	0	0	0	1	1	0	4	18	48	0	0	0	0	soup
129	0	2	0	14	0	15	10	2	0	0	0	0	12	0	0	outfit
321	0	0	0	2	4	8	4	0	2	6	16	23	0	9	0	kitchen
342	1	0	2	0	0	0	0	0	0	1	6	0	0	0	0	medicines
336	0	1	0	0	1	3	3	2	27	0	0	0	0	0	0	'birthday card'
607	0	3	0	0	33	8	1	0	1	0	0	0	0	0	0	DVD
100	0	0	0	0	4	4	4	0	0	4	10	12	0	5	0	watering
276	0	0	0	0	2	8	11	0	0	0	0	0	0	0	0	phone
623	8	1	0	0	0	0	0	0	4	9	63	4	0	2	0	soup
83	0	0	0	4	0	4	0	0	0	0	0	0	4	0	0	outfit
198	0	0	0	0	0	0	0	2	12	6	12	20	0	9	0	kitchen
144	1	0	2	0	0	0	0	0	1	1	15	0	0	0	0	medicines
220	0	1	0	0	0	0	0	0	21	0	0	0	0	0	0	'birthday card'
528	0	8	0	2	16	4	3	0	2	0	0	0	0	0	0	DVD
67	0	0	0	0	0	4	4	0	0	4	10	10	0	5	0	watering
129	0	1	0	0	0	6	17	0	2	0	0	0	0	0	0	phone
372	6	0	0	0	0	0	0	0	1	7	55	4	0	2	0	soup
52	0	0	0	7	0	4	2	0	1	0	0	0	8	0	0	outfit
327	0	0	0	12	16	14	8	6	14	11	22	35	2	26	92	kitchen
187	1	0	4	0	0	0	0	0	0	1	34	0	0	0	40	medicines
262	0	0	0	0	0	0	0	8	12	0	0	0	0	0	63	'birthday card'
610	0	0	0	9	67	31	1	8	0	0	0	0	6	0	161	DVD
64	0	0	0	0	0	4	4	0	0	4	8	12	0	9	16	watering
197	0	0	0	5	1	5	5	6	6	1	0	0	0	0	40	phone
265	4	0	0	0	0	0	0	0	1	11	45	4	0	2	101	soup
80	0	0	0	8	9	4	0	2	0	0	0	0	14	0	30	outfit
264	0	0	0	4	6	8	4	0	6	6	14	20	2	9	0	kitchen
310	1	0	2	0	0	0	0	0	0	1	21	0	0	0	0	medicines
243	0	0	0	0	0	0	1	0	0	0	0	0	0	0	0	'birthday card'
707	0	5	0	2	61	2	1	0	0	0	0	0	0	0	0	DVD
57	0	0	0	0	0	2	4	0	0	5	10	11	0	5	0	watering
387	4	0	0	0	0	0	0	0	0	1	39	8	0	2	0	soup
80	0	0	0	4	1	3	2	2	0	0	0	0	6	0	0	outfit
534	0	0	0	8	0	7	15	0	0	6	0	2	0	0	0	kitchen
431	1	2	2	0	0	0	4	0	12	0	0	0	0	0	0	medicines
31	0	0	0	0	0	0	1	0	4	0	0	0	0	0	0	'birthday card'
854	0	4	0	0	0	0	4	0	0	0	0	0	0	0	0	DVD
49	0	0	0	0	2	4	4	0	0	4	6	6	0	3	0	watering
171	0	0	0	0	4	4	5	0	0	0	0	0	0	0	0	phone
532	2	0	0	1	1	0	1	0	2	15	58	2	0	2	0	soup
112	0	2	0	8	9	4	4	0	0	0	0	0	8	0	0	outfit
299	0	0	0	6	6	6	6	0	6	4	12	14	2	9	0	kitchen
114	1	0	2	0	0	0	0	0	0	0	5	0	0	0	0	medicines
237	0	2	0	0	0	0	0	0	0	0	0	0	0	0	0	'birthday card'
495	0	2	0	0	29	13	3	0	0	0	0	0	0	0	0	DVD
52	0	0	0	0	0	2	2	0	0	5	8	10	0	5	0	watering
116	0	0	0	0	0	0	4	0	0	0	0	0	0	0	0	phone
338	6	0	0	0	0	0	0	0	0	8	35	2	0	0	0	soup
69	0	1	0	8	0	5	10	0	0	0	0	0	10	0	0	outfit
202	0	0	0	0	0	7	4	0	4	8	9	10	0	15	0	kitchen
171	1	0	2	0	0	0	0	0	0	1	28	0	0	0	0	medicines
142	0	0	0	0	0	0	0	0	11	0	0	0	0	0	0	'birthday card'
418	0	1	0	0	7	10	1	0	1	0	0	0	0	0	0	DVD
48	0	0	0	0	0	4	4	0	0	5	5	8	0	5	0	watering
140	0	0	0	0	0	0	9	0	2	0	0	0	0	0	0	phone
428	2	0	0	0	1	1	0	0	1	7	42	4	0	4	0	soup
52	0	0	0	8	1	7	1	4	0	0	0	0	8	0	0	outfit
66	0	0	0	0	0	0	0	0	0	1	7	11	0	3	0	kitchen
122	1	1	1	0	0	0	0	0	0	0	13	0	0	0	0	medicines
506	0	3	0	0	0	0	0	0	45	0	0	0	0	0	0	'birthday card'
625	0	6	0	0	37	6	1	0	0	0	0	0	0	0	0	DVD
130	0	0	0	0	0	4	4	0	0	5	15	14	0	7	0	watering
223	0	0	0	0	1	2	7	0	10	0	0	0	0	0	0	phone
421	2	8	0	0	0	0	0	0	0	2	46	0	0	0	0	soup
264	0	3	0	15	0	0	0	0	0	0	0	0	17	0	0	outfit
304	0	2	0	4	2	4	4	0	20	11	16	20	0	11	0	kitchen
140	1	0	4	0	0	1	0	0	0	1	6	0	0	0	0	medicines
256	0	0	0	0	1	1	1	0	29	0	0	0	0	0	0	'birthday card'
464	0	5	0	0	25	11	2	0	1	0	0	0	0	0	0	DVD
70	0	0	0	0	4	4	4	0	0	5	10	10	0	5	0	watering
179	0	1	0	0	2	7	5	0	0	2	0	0	0	0	0	phone
199	4	0	0	0	1	1	0	0	1	9	36	2	0	2	0	soup
160	0	1	0	20	1	20	15	0	1	0	0	0	24	0	0	outfit
233	0	0	0	2	8	4	4	0	4	6	10	14	0	5	0	kitchen
249	1	2	2	0	0	0	0	0	0	5	20	0	0	0	0	medicines
285	0	0	0	0	0	0	0	2	31	0	0	0	0	0	0	'birthday card'
401	0	0	0	0	13	4	1	0	1	0	0	0	0	0	0	DVD
94	0	0	0	0	0	4	4	0	0	2	9	12	0	9	0	watering
125	0	0	0	0	2	5	3	0	0	0	0	0	0	0	0	phone
419	2	1	0	0	0	1	0	0	3	11	35	8	0	4	0	soup
112	0	1	0	4	0	3	4	0	1	0	0	0	4	0	0	outfit
151	0	0	0	2	2	4	4	0	2	8	11	10	0	7	0	kitchen
122	1	0	2	0	0	0	0	0	0	1	20	0	0	0	0	medicines
116	0	1	0	0	0	0	0	2	13	0	0	0	0	0	0	'birthday card'
672	0	6	0	0	19	29	3	0	0	0	0	0	0	0	0	DVD
40	0	0	0	0	0	4	4	0	0	4	7	5	0	5	0	watering
291	0	0	0	0	0	0	13	0	2	0	0	0	0	0	0	phone
624	8	0	0	0	0	0	0	0	1	9	40	2	0	0	0	soup
72	0	0	0	6	0	5	5	0	0	0	0	0	8	0	0	outfit
190	0	0	0	4	6	6	4	0	5	6	11	11	0	5	0	kitchen
118	1	0	2	0	0	0	0	0	0	1	4	0	0	0	0	medicines
221	0	4	0	0	0	0	0	0	15	1	1	0	0	0	0	'birthday card'
408	0	0	0	0	7	8	1	0	1	0	0	0	0	0	0	DVD
61	0	1	0	0	0	4	4	0	0	3	12	11	0	7	0	watering
121	0	0	0	0	0	0	2	0	8	0	0	0	0	0	0	phone
469	4	0	0	0	0	0	0	0	1	6	57	10	0	8	0	soup
117	0	0	0	4	0	3	3	0	1	0	0	0	6	0	0	outfit
338	0	0	0	2	6	6	4	0	4	7	10	12	0	9	0	kitchen
158	1	0	2	0	0	0	0	0	1	1	7	0	0	0	0	medicines
241	0	1	0	0	0	0	0	0	21	0	0	0	0	0	0	'birthday card'
51	0	0	0	0	0	2	4	0	1	5	8	7	0	5	0	watering
127	0	0	0	0	2	4	5	0	2	0	0	0	0	0	0	phone
477	4	0	0	0	0	0	0	0	4	7	53	4	0	4	0	soup
56	0	0	0	3	0	3	1	0	1	0	0	0	4	0	0	outfit
207	0	0	0	6	10	0	6	0	2	7	9	0	4	18	38	kitchen
250	0	0	0	0	0	0	0	0	0	6	63	0	0	0	44	medicines
224	0	0	0	0	0	0	0	12	41	0	0	0	0	0	30	'birthday card'
831	0	0	0	6	89	0	4	6	0	0	0	0	0	0	118	DVD
60	0	0	0	0	0	0	4	0	0	4	11	0	0	7	8	watering
171	0	0	0	4	2	0	15	0	12	2	0	0	0	0	20	phone
292	0	0	0	0	0	0	0	0	1	9	76	0	0	0	36	soup
248	0	0	0	14	11	0	2	3	0	0	0	0	18	0	44	outfit
256	0	7	0	0	0	0	0	0	41	0	0	0	0	0	0	'birthday card'
407	0	1	0	0	0	0	0	0	11	0	0	0	0	0	0	DVD
240	0	0	0	0	0	0	0	0	11	0	0	0	0	0	0	phone
322	0	0	0	2	6	4	4	0	10	8	16	22	0	11	0	kitchen
206	1	0	2	0	0	0	0	0	1	1	6	0	0	0	0	medicines
488	0	0	0	0	15	7	1	0	1	0	0	0	0	0	0	DVD
51	0	0	0	0	0	4	4	0	0	5	8	10	0	5	0	watering
119	0	0	0	0	0	8	4	0	0	0	0	0	0	0	0	phone
457	2	0	0	0	0	0	0	0	0	8	47	8	0	0	0	soup
57	0	0	0	4	0	5	4	0	1	0	0	0	4	0	0	outfit
413	0	0	0	4	10	6	9	4	6	7	11	24	0	11	0	kitchen
204	1	0	2	0	0	0	0	0	0	0	12	0	0	0	0	medicines
279	0	1	0	0	0	0	0	0	41	0	0	0	0	0	0	'birthday card'
462	0	1	0	0	13	19	3	0	1	0	0	0	0	0	0	DVD
52	0	0	0	0	0	4	4	0	0	4	10	11	0	5	0	watering
171	0	0	0	0	0	0	3	0	0	0	0	0	0	0	0	phone
309	6	0	0	0	0	0	0	0	1	4	40	6	0	4	0	soup
88	0	1	0	4	0	4	3	0	0	0	0	0	8	0	0	outfit
283	0	0	0	0	0	0	0	0	0	5	17	30	0	17	0	kitchen
246	1	0	2	0	0	0	0	0	0	1	34	0	0	0	0	medicines
236	0	0	0	0	0	0	0	0	24	0	0	0	0	0	0	'birthday card'
518	0	2	0	0	32	6	0	0	0	0	0	0	0	0	0	DVD
76	0	0	0	0	0	2	4	0	0	5	10	10	0	5	0	watering
109	0	0	0	0	0	0	5	0	7	0	0	0	0	0	0	phone
350	6	0	0	0	0	0	0	0	0	12	39	0	0	0	0	soup
171	0	0	0	7	0	7	4	0	1	0	0	0	10	0	0	outfit
189	0	0	0	0	0	0	0	0	0	6	14	19	0	11	0	kitchen
200	1	0	4	0	0	0	0	0	1	1	13	0	0	0	0	medicines
369	0	10	0	0	0	0	0	2	32	1	0	0	0	0	0	'birthday card'
475	0	6	0	0	13	8	1	0	1	0	0	0	0	0	0	DVD
65	0	0	0	0	0	2	4	0	0	4	10	10	0	5	0	watering
125	0	0	0	0	0	9	11	0	0	0	0	0	0	0	0	phone
237	8	0	0	0	0	1	0	0	0	9	27	8	0	2	0	soup
105	0	0	0	4	0	3	3	0	1	0	0	0	4	0	0	outfit
178	0	0	0	0	0	4	4	2	4	7	16	12	0	9	0	kitchen
172	1	0	2	0	0	0	0	0	1	1	12	0	0	0	0	medicines
345	0	3	0	0	0	2	8	4	27	0	1	0	0	0	0	'birthday card'
541	0	2	0	0	22	23	3	0	1	1	1	0	0	0	0	DVD
61	0	0	0	0	2	4	4	0	0	5	8	10	0	5	0	watering
214	0	4	0	0	0	11	9	0	0	1	1	1	0	0	0	phone
527	6	0	0	0	0	1	1	0	1	9	57	10	0	6	0	soup
118	0	1	0	4	0	5	3	0	2	0	0	0	12	0	0	outfit
490	0	1	0	6	14	10	12	0	5	10	16	20	2	11	0	kitchen
149	1	0	2	0	0	0	0	0	0	1	22	0	0	0	0	medicines
297	0	2	0	0	0	0	0	1	4	0	0	0	0	0	0	'birthday card'
407	0	1	0	0	10	8	3	0	2	0	0	0	0	0	0	DVD
78	0	1	0	0	0	4	4	0	0	4	12	10	0	7	0	watering
180	0	2	0	0	0	6	3	0	1	0	0	0	0	0	0	phone
296	2	0	0	0	0	0	0	0	2	7	29	4	0	0	0	soup
127	0	2	0	5	0	5	4	0	1	0	0	0	5	0	0	outfit
190	0	0	0	2	2	6	4	2	6	5	12	12	0	13	0	kitchen
136	1	0	2	0	0	0	0	0	0	1	11	0	0	0	0	medicines
293	0	3	0	0	0	0	0	2	25	0	0	0	0	0	0	'birthday card'
542	0	4	0	0	21	6	1	0	1	0	0	0	0	0	0	DVD
88	0	0	0	0	0	5	5	0	0	6	13	11	0	7	0	watering
125	0	1	0	0	1	4	15	0	0	4	4	2	0	2	0	phone
340	4	0	0	0	0	1	0	0	0	5	43	6	0	6	0	soup
57	0	0	0	4	0	5	0	0	0	0	0	0	4	0	0	outfit
179	0	0	0	0	0	0	0	0	0	7	12	24	0	13	0	kitchen
181	1	0	2	0	0	0	0	0	0	1	5	0	0	0	0	medicines
173	0	0	0	0	0	0	0	0	21	0	0	0	0	0	0	'birthday card'
509	0	3	0	0	35	10	1	0	0	0	0	0	0	0	0	DVD
71	0	1	0	0	0	2	4	0	0	5	13	11	0	5	0	watering
105	0	0	0	0	0	4	5	0	1	0	0	0	0	0	0	phone
169	2	0	0	0	0	0	0	0	1	3	23	4	0	0	0	soup
52	0	1	0	4	0	4	4	0	0	0	0	0	4	0	0	outfit
72	0	0	0	0	0	0	0	0	0	4	6	10	0	11	0	kitchen
207	1	0	4	0	0	0	0	0	0	1	11	0	0	0	0	medicines
123	0	0	0	0	0	0	0	0	17	0	0	0	0	0	0	'birthday card'
755	0	3	0	0	53	9	1	0	0	0	0	0	0	0	0	DVD
41	0	0	0	0	0	2	2	0	0	5	8	8	0	5	0	watering
405	6	0	0	0	0	0	0	0	0	3	50	4	0	0	0	soup
73	0	0	0	4	0	2	6	0	0	0	0	0	4	0	0	outfit
474	0	0	0	8	14	4	4	4	12	7	14	18	0	7	0	kitchen
191	1	0	2	0	0	1	0	0	0	0	14	0	0	0	0	medicines
471	0	4	0	0	0	6	9	0	16	1	0	0	0	0	0	'birthday card'
697	0	2	0	0	56	15	12	0	0	1	0	0	0	0	0	DVD
71	0	0	0	0	0	4	4	0	0	4	12	10	0	5	0	watering
267	0	4	0	0	0	9	5	0	0	1	0	0	0	0	0	phone
360	4	2	0	1	0	6	5	0	2	4	39	4	0	0	0	soup
130	0	2	0	9	0	8	9	2	0	0	0	0	10	0	0	outfit
398	0	0	0	2	2	2	2	0	8	3	14	18	6	11	0	kitchen
182	1	0	2	0	0	0	0	0	1	1	30	0	0	0	0	medicines
568	0	4	0	0	0	0	0	0	55	1	1	0	0	0	0	'birthday card'
470	0	0	0	1	13	3	2	0	1	0	0	0	0	0	0	DVD
63	0	0	0	2	4	2	2	0	1	3	10	8	2	5	0	watering
137	0	0	0	0	0	0	0	0	8	0	0	0	0	0	0	phone
498	2	0	0	0	0	0	0	0	3	14	64	4	0	4	0	soup
106	0	0	0	7	0	9	6	2	1	0	0	0	12	0	0	outfit
183	0	2	0	4	2	4	4	0	3	7	14	13	0	5	0	kitchen
189	1	4	2	0	0	0	0	0	1	1	2	0	0	0	0	medicines
291	0	10	0	0	0	0	0	0	22	1	0	0	0	0	0	'birthday card'
393	0	0	0	0	11	13	1	0	1	0	0	0	0	0	0	DVD
59	0	0	0	0	0	4	4	0	0	4	10	10	0	5	0	watering
138	0	0	0	0	0	4	3	0	1	0	0	0	0	0	0	phone
348	5	6	0	0	0	0	0	0	3	20	42	6	0	6	0	soup
52	0	0	0	2	0	4	3	2	1	0	0	0	4	0	0	outfit
151	0	0	0	0	2	4	4	0	4	7	11	14	0	9	0	kitchen
159	1	0	2	0	0	0	0	0	1	1	4	0	0	0	0	medicines
181	0	0	0	0	0	0	0	0	15	0	0	0	0	0	0	'birthday card'
391	0	1	0	0	10	7	1	0	1	0	0	0	0	0	0	DVD
53	0	1	0	0	0	2	4	0	0	6	11	12	0	5	0	watering
98	0	0	0	0	0	4	3	0	2	0	0	0	0	0	0	phone
258	2	0	0	0	0	0	0	0	2	8	24	0	0	0	0	soup
44	0	0	0	4	0	5	5	2	1	0	0	0	10	0	0	outfit
388	0	2	0	13	8	2	4	0	0	7	14	29	6	9	0	kitchen
332	3	0	2	0	0	0	0	0	0	1	20	0	0	0	0	medicines
496	0	4	0	0	0	6	3	0	26	0	0	0	0	0	0	'birthday card'
495	0	2	0	0	26	11	2	0	0	0	0	0	0	0	0	DVD
73	0	0	0	2	0	5	2	0	0	1	8	11	2	10	0	watering
207	0	1	0	0	0	2	9	0	0	0	0	0	0	0	0	phone
785	6	2	0	0	4	6	4	0	0	17	94	6	0	2	0	soup
92	0	1	0	4	3	0	0	0	0	0	0	0	4	0	0	outfit
87	0	0	0	2	4	4	4	0	0	4	8	11	0	7	0	kitchen
177	3	1	3	0	0	0	0	0	0	0	0	0	0	0	0	medicines
117	0	1	0	0	0	0	1	0	8	0	0	0	0	0	0	'birthday card'
419	0	6	0	4	60	11	4	0	0	0	0	0	0	0	0	DVD
50	0	0	0	0	0	2	2	0	0	4	8	8	0	5	0	watering
682	6	3	0	0	0	4	4	0	0	7	54	6	0	0	0	soup
125	0	2	0	10	0	11	8	0	0	0	0	0	8	0	0	outfit
133	0	0	0	0	0	0	0	0	0	0	3	18	0	13	0	kitchen
274	1	0	1	0	0	0	0	0	1	2	21	0	0	0	0	medicines
338	0	2	0	0	0	0	0	0	31	0	0	0	0	0	0	'birthday card'
683	0	19	0	0	57	3	3	0	1	0	0	0	0	0	0	DVD
65	0	0	0	0	0	4	4	0	0	5	10	8	0	7	0	watering
176	0	0	0	0	0	0	13	0	1	0	0	0	0	0	0	phone
643	4	34	2	0	0	0	0	0	2	29	52	8	0	0	0	soup
164	0	0	0	7	0	6	2	0	1	0	0	0	7	0	0	outfit
432	0	4	0	2	8	6	4	2	18	8	12	14	0	11	0	kitchen
320	1	0	2	0	0	1	0	0	0	1	51	0	0	0	0	medicines
716	0	7	0	0	0	0	0	2	87	0	0	0	0	0	0	'birthday card'
716	0	3	0	0	64	11	3	0	1	0	0	0	0	0	0	DVD
60	0	0	0	0	0	2	4	0	0	5	10	10	0	5	0	watering
220	0	0	0	0	0	0	5	0	38	0	0	0	0	0	0	phone
569	8	2	0	0	4	4	4	0	5	23	55	4	0	0	0	soup
113	0	0	0	8	1	5	4	0	0	0	0	0	6	0	0	outfit
196	0	1	0	2	3	4	5	0	7	8	13	18	0	9	0	kitchen
173	0	0	2	0	1	0	0	0	0	1	5	0	0	0	0	medicines
150	0	0	0	0	1	0	0	0	13	0	0	0	0	0	0	'birthday card'
504	0	2	0	0	18	14	3	0	0	0	0	0	0	0	0	DVD
54	0	1	0	0	0	5	5	0	0	7	11	11	0	5	0	watering
198	0	1	0	0	9	6	13	0	0	0	0	0	0	0	0	phone
335	4	1	0	0	0	0	0	0	0	9	48	4	0	4	0	soup
21	0	1	0	4	2	1	0	0	0	0	0	0	4	0	0	outfit
153	0	0	0	0	2	4	4	6	4	10	13	38	0	23	32	kitchen
142	0	0	0	0	0	0	0	0	0	2	22	0	0	0	21	medicines
293	0	0	0	0	0	0	0	20	27	0	0	0	0	0	56	'birthday card'
583	0	0	0	4	79	47	1	0	0	0	0	0	0	0	82	DVD
58	0	0	0	0	0	4	4	0	0	4	8	10	0	9	8	watering
217	0	0	0	1	1	1	3	2	12	0	0	0	0	0	12	phone
312	0	0	0	0	0	0	1	0	3	16	88	4	0	2	53	soup
31	0	0	0	4	2	3	0	0	0	0	0	0	4	0	6	outfit
298	0	0	0	2	10	6	4	0	6	6	12	11	0	5	0	kitchen
154	0	0	3	0	0	0	0	0	0	3	2	0	0	0	0	medicines
218	0	0	0	0	0	0	1	0	19	0	0	0	0	0	0	'birthday card'
558	0	0	0	0	28	13	3	0	0	0	0	0	0	0	0	DVD
57	0	0	0	0	0	4	4	0	0	3	9	10	0	5	0	watering
179	0	0	0	0	0	11	5	0	0	1	0	0	0	0	0	phone
313	0	0	0	0	0	0	0	0	1	6	35	4	0	1	0	soup
82	0	0	0	5	0	4	3	0	0	0	0	0	5	0	0	outfit
151	0	0	0	2	2	4	4	0	4	4	8	13	0	7	0	kitchen
172	1	0	2	0	0	0	0	0	1	1	4	0	0	0	0	medicines
205	0	0	0	0	0	0	0	0	31	0	0	0	0	0	0	'birthday card'
538	0	6	0	0	25	6	1	0	1	0	0	0	0	0	0	DVD
58	0	0	0	0	2	2	2	0	0	2	6	8	2	7	0	watering
164	0	0	0	0	0	1	11	0	1	0	0	0	0	0	0	phone
507	2	0	0	0	0	0	0	0	1	3	41	0	0	0	0	soup
95	0	0	0	4	0	4	2	0	0	0	0	0	4	0	0	outfit
291	2	0	0	2	6	5	6	0	10	10	6	9	0	4	0	kitchen
750	1	19	1	0	0	0	0	0	0	2	34	0	0	0	0	medicines
192	0	6	0	0	0	0	0	0	11	0	0	0	0	0	0	'birthday card'
177	0	5	0	0	0	2	6	0	0	10	20	14	0	7	0	watering
941	1	37	0	0	0	0	4	0	1	23	48	2	0	0	0	soup
72	0	2	0	4	0	5	1	0	0	0	0	0	4	0	0	outfit
394	0	0	0	6	6	4	8	0	4	5	14	16	2	15	0	kitchen
163	1	0	4	0	0	0	0	0	0	1	9	0	0	0	0	medicines
439	0	5	0	0	0	0	0	4	53	0	0	0	0	0	0	'birthday card'
889	0	10	0	8	80	11	7	0	4	0	0	0	0	0	0	DVD
93	0	0	0	2	0	4	2	0	0	3	10	11	2	5	0	watering
190	0	1	0	0	0	10	11	0	0	0	0	0	0	0	0	phone
273	4	3	0	0	0	6	4	0	3	9	12	2	0	0	0	soup
105	0	1	0	10	0	7	10	0	0	0	0	0	10	0	0	outfit
216	0	0	0	0	0	0	0	0	0	2	13	20	0	23	0	kitchen
213	1	0	2	0	0	0	0	0	0	1	30	0	0	0	0	medicines
208	0	1	0	0	0	0	0	0	26	1	0	0	0	0	0	'birthday card'
586	0	7	0	0	24	33	9	0	0	1	0	0	0	0	0	DVD
101	0	0	0	0	0	2	4	0	6	4	10	10	0	5	0	watering
134	0	0	0	0	0	8	9	0	0	0	0	0	0	0	0	phone
133	2	1	0	0	0	0	0	0	0	4	13	0	0	0	0	soup
179	0	4	0	14	0	15	16	0	0	0	0	1	12	0	0	outfit
96	0	0	0	0	0	0	0	0	0	2	8	7	0	4	0	kitchen
133	1	0	2	0	0	0	0	0	0	1	25	0	0	0	0	medicines
245	0	0	0	0	0	0	0	0	16	0	0	0	0	0	0	'birthday card'
326	0	1	0	0	6	7	2	0	0	0	0	0	0	0	0	DVD
63	0	0	0	0	0	4	4	0	0	5	12	11	0	5	0	watering
158	0	1	0	0	0	4	5	0	0	0	0	0	0	0	0	phone
332	6	0	0	0	0	0	0	0	0	4	37	0	0	0	0	soup
66	0	0	0	5	0	6	3	0	0	0	0	0	7	0	0	outfit
281	0	0	0	4	2	4	4	0	4	7	12	14	0	9	0	kitchen
151	1	0	2	0	0	0	0	0	0	1	9	0	0	0	0	medicines
324	0	3	0	0	0	0	0	0	33	1	0	0	0	0	0	'birthday card'
428	0	0	0	2	10	6	2	0	1	0	0	0	0	0	0	DVD
52	0	0	0	4	4	0	0	0	0	2	9	8	4	5	0	watering
127	0	0	0	0	0	8	5	0	1	0	0	0	0	0	0	phone
418	4	1	0	0	0	0	0	0	1	4	41	8	0	8	0	soup
66	0	0	0	4	0	4	6	0	1	0	0	0	4	0	0	outfit
545	0	2	0	2	14	12	8	2	19	12	16	20	0	11	0	kitchen
265	1	0	2	0	0	0	0	0	0	0	28	1	0	0	0	medicines
473	0	4	0	0	0	0	0	1	31	1	1	0	0	0	0	'birthday card'
558	0	2	0	0	11	27	3	0	1	0	0	0	0	0	0	DVD
100	0	0	0	0	4	4	4	0	1	6	13	14	0	5	0	watering
166	0	0	0	0	0	4	5	2	1	0	0	0	0	0	0	phone
802	2	11	0	0	0	0	0	0	2	22	58	6	0	2	0	soup
240	0	4	0	12	0	12	6	8	0	0	0	0	12	0	0	outfit
191	0	0	0	0	0	0	0	0	0	3	7	19	0	9	0	kitchen
231	1	0	4	0	0	0	0	0	0	1	12	0	0	0	0	medicines
464	0	8	0	0	0	0	0	2	55	0	0	0	0	0	0	'birthday card'
756	0	5	0	2	59	7	1	0	0	0	0	0	0	0	0	DVD
61	0	1	0	0	0	4	4	0	0	6	8	10	0	5	0	watering
317	6	0	0	0	0	0	0	0	0	10	28	2	0	2	0	soup
56	0	1	0	4	0	3	4	0	0	0	0	0	6	0	0	outfit
344	0	0	0	4	4	4	6	2	6	8	11	18	0	13	0	kitchen
162	1	0	4	0	0	0	0	0	1	1	20	0	0	0	0	medicines
248	0	1	0	0	0	0	0	2	29	4	2	2	0	0	0	'birthday card'
513	0	4	0	0	49	4	2	0	2	0	0	0	0	0	0	DVD
81	0	0	0	0	4	4	4	0	2	6	15	13	0	5	0	watering
124	0	0	0	0	0	2	11	0	1	0	0	0	0	0	0	phone
482	6	1	0	0	0	0	0	0	1	5	54	12	0	6	0	soup
63	0	0	0	5	0	4	6	0	1	0	0	0	12	0	0	outfit
239	0	0	0	4	4	2	4	0	0	4	8	18	4	11	0	kitchen
278	1	0	2	0	0	0	0	0	0	1	13	0	0	0	0	medicines
399	0	4	0	0	0	0	0	0	29	1	0	0	0	0	0	'birthday card'
397	0	1	0	0	46	19	10	0	0	0	0	0	0	0	0	DVD
59	0	0	0	2	2	2	2	0	0	3	10	8	2	5	0	watering
710	4	0	0	0	0	0	0	0	1	9	54	6	0	4	0	soup
117	0	0	0	8	0	8	9	0	0	0	0	0	10	0	0	outfit
269	0	0	0	8	4	4	4	2	6	7	14	16	0	9	0	kitchen
211	1	0	2	0	0	0	0	0	1	1	42	0	0	0	0	medicines
244	0	1	0	0	0	0	0	4	27	0	0	0	0	0	0	'birthday card'
455	0	0	0	0	11	8	1	0	0	0	0	0	0	0	0	DVD
75	0	0	0	2	0	4	2	0	0	2	8	10	0	5	0	watering
135	0	1	0	0	0	14	3	0	0	0	0	0	0	0	0	phone
459	4	0	0	0	0	0	0	0	0	9	58	2	0	2	0	soup
54	0	1	0	4	0	4	1	0	0	0	0	0	8	0	0	outfit
246	0	0	0	2	4	4	4	0	2	8	10	18	0	7	0	kitchen
139	1	0	2	0	0	0	0	0	1	1	5	0	0	0	0	medicines
238	0	0	0	0	0	0	0	1	32	0	0	0	0	0	0	'birthday card'
373	0	0	0	0	7	7	2	0	1	0	0	0	0	0	0	DVD
40	0	0	0	0	0	2	4	0	0	1	10	6	0	3	0	watering
165	0	0	0	0	0	6	9	2	2	0	0	0	0	0	0	phone
423	2	0	0	0	0	0	0	0	8	12	35	6	0	4	0	soup
83	0	0	0	4	0	6	3	0	1	0	0	0	4	0	0	outfit
225	0	1	0	4	2	4	4	2	8	7	8	12	0	7	0	kitchen
175	1	0	2	0	0	0	0	0	1	1	9	0	0	0	0	medicines
372	0	3	0	0	0	0	0	4	43	0	0	0	0	0	0	'birthday card'
404	0	0	0	2	11	3	2	0	1	0	0	0	0	0	0	DVD
40	0	0	0	0	0	2	2	0	0	6	10	8	0	3	0	watering
78	0	0	0	0	0	0	7	0	2	0	0	0	0	0	0	phone
537	2	4	0	0	0	0	0	0	3	12	28	4	0	4	0	soup
65	0	0	0	7	0	5	2	0	1	0	0	0	5	0	0	outfit
161	0	0	0	0	0	0	2	0	4	8	10	21	0	9	0	kitchen
221	1	0	0	0	0	0	0	0	0	1	23	0	0	0	0	medicines
234	0	4	0	0	0	0	0	0	31	1	0	0	0	0	0	'birthday card'
458	0	2	0	0	23	3	2	0	1	0	0	0	0	0	0	DVD
68	0	0	0	2	0	4	2	0	0	3	8	10	2	7	0	watering
163	0	0	0	4	0	2	5	0	9	0	0	0	4	0	0	phone
386	2	0	0	0	0	0	0	0	0	6	30	2	0	2	0	soup
80	0	0	0	4	0	4	2	1	0	0	0	0	4	0	0	outfit
188	0	0	0	4	6	2	4	2	4	6	9	18	0	9	0	kitchen
189	1	0	2	0	0	0	0	0	0	0	24	1	0	0	0	medicines
233	0	2	0	0	0	0	0	0	27	1	1	0	0	0	0	'birthday card'
631	0	11	0	0	32	11	1	0	1	0	0	0	0	0	0	DVD
59	0	0	0	0	0	4	4	0	0	3	10	8	0	5	0	watering
88	0	0	0	0	0	4	3	0	1	0	0	0	0	0	0	phone
187	4	0	0	0	0	0	0	0	0	6	32	0	0	0	0	soup
50	0	0	0	5	0	5	1	0	1	0	0	0	7	0	0	outfit
222	0	0	0	2	4	4	4	0	0	4	16	18	0	7	0	kitchen
192	1	0	2	0	0	0	0	0	0	0	7	0	0	0	0	medicines
231	0	1	0	0	0	0	0	0	11	0	0	0	0	0	0	'birthday card'
431	0	0	0	0	19	7	3	8	1	0	0	0	0	0	0	DVD
69	0	0	0	0	0	4	2	0	0	6	11	10	0	7	0	watering
228	0	0	0	12	8	6	9	0	8	2	2	2	8	0	0	phone
396	4	0	0	0	0	0	0	0	2	8	55	6	0	0	0	soup
76	0	0	0	7	0	4	4	0	1	0	0	0	8	0	0	outfit
276	0	0	0	0	8	6	4	2	6	6	9	13	0	9	0	kitchen
155	1	0	2	0	0	0	0	0	0	1	7	0	0	0	0	medicines
279	0	6	0	0	0	0	0	0	21	0	0	0	0	0	0	'birthday card'
431	0	1	0	0	8	12	1	0	1	0	0	0	0	0	0	DVD
53	0	0	0	2	2	2	2	0	0	3	5	6	0	5	0	watering
95	0	0	0	0	0	4	3	0	0	0	0	0	0	0	0	phone
415	6	0	0	0	0	0	0	0	1	7	36	8	0	0	0	soup
66	0	0	0	4	0	1	2	0	0	0	0	0	6	0	0	outfit
262	0	0	0	2	6	4	6	0	4	8	9	10	0	5	0	kitchen
166	1	0	2	0	0	0	0	0	0	1	6	0	0	0	0	medicines
229	0	1	0	0	0	0	0	2	17	0	0	0	0	0	0	'birthday card'
440	0	1	0	0	15	11	2	2	1	0	0	0	0	0	0	DVD
63	0	0	0	0	0	2	4	0	0	5	10	9	0	5	0	watering
297	4	1	0	0	0	0	0	0	1	8	34	2	0	0	0	soup
66	0	0	0	4	0	2	1	0	0	0	0	0	8	0	0	outfit
305	0	0	0	2	4	6	4	0	4	5	17	16	0	7	0	kitchen
354	1	0	1	0	0	0	0	0	0	1	51	4	0	4	0	medicines
270	0	3	0	0	0	1	1	2	25	0	0	0	0	0	0	'birthday card'
317	0	16	0	4	23	9	5	0	4	0	0	0	0	0	0	DVD
60	0	0	0	0	0	4	4	0	0	5	10	10	0	5	0	watering
680	8	12	1	0	2	6	8	0	1	11	51	12	0	14	0	soup
40	0	2	0	4	0	1	2	0	0	0	0	0	10	0	0	outfit
162	0	1	0	2	6	8	10	0	0	11	10	7	2	4	0	kitchen
223	3	1	4	0	0	4	4	0	0	5	40	0	0	0	0	medicines
171	0	1	0	0	0	1	0	0	0	0	0	0	0	0	0	'birthday card'
367	0	2	0	0	48	11	2	0	0	0	0	0	0	0	0	DVD
73	2	0	0	0	4	4	5	0	0	5	9	1	0	2	0	watering
151	1	0	0	0	0	0	0	0	0	5	24	2	0	0	0	soup
62	0	1	0	10	0	7	4	0	0	0	0	0	11	0	0	outfit
168	0	1	0	0	0	0	0	0	1	3	11	11	0	5	0	kitchen
196	1	0	1	0	0	0	0	0	1	1	12	0	0	0	0	medicines
178	0	0	0	0	0	0	0	0	17	0	0	0	0	0	0	'birthday card'
422	0	0	0	0	9	7	3	0	2	0	0	0	0	0	0	DVD
76	0	1	0	2	0	4	2	0	1	4	11	12	2	5	0	watering
145	0	0	0	0	0	4	3	0	1	0	0	0	0	0	0	phone
171	4	0	0	0	0	0	0	0	2	7	24	2	0	0	0	soup
39	0	1	0	4	0	3	3	0	2	0	0	0	2	0	0	outfit
209	0	0	0	0	0	0	0	0	0	3	15	19	0	16	0	kitchen
417	1	0	4	0	0	0	0	0	0	1	20	0	0	0	0	medicines
776	0	12	0	2	43	19	2	0	1	0	0	0	0	0	0	DVD
69	0	0	0	0	0	4	4	0	0	5	8	9	0	5	0	watering
407	2	0	0	0	0	0	0	0	0	8	37	2	0	0	0	soup
93	0	0	0	6	0	11	6	0	1	0	0	0	6	0	0	outfit
200	0	0	0	4	4	8	6	0	4	5	10	13	0	15	0	kitchen
178	1	0	2	0	0	0	1	0	0	1	5	0	0	0	0	medicines
262	0	2	0	0	0	0	0	0	0	0	0	0	0	0	0	'birthday card'
402	0	1	0	2	7	7	2	0	0	0	0	0	0	0	0	DVD
50	0	0	0	0	0	4	4	0	0	4	6	10	0	5	0	watering
164	0	0	0	0	0	0	17	0	0	0	0	0	0	0	0	phone
298	4	0	0	0	0	0	0	0	1	11	40	6	0	4	0	soup
40	0	0	0	4	0	5	2	2	0	0	0	0	8	0	0	outfit
333	0	0	0	4	12	4	4	0	7	7	14	15	0	9	0	kitchen
232	0	0	2	0	0	0	0	0	0	1	2	0	0	0	0	medicines
212	0	0	0	0	0	1	2	0	8	0	0	0	0	0	0	'birthday card'
481	0	0	0	0	12	12	1	0	0	0	0	0	0	0	0	DVD
82	0	0	0	0	0	4	4	0	0	5	6	8	0	9	0	watering
206	0	0	0	0	0	10	9	0	0	0	0	0	0	0	0	phone
704	0	0	0	0	0	1	1	0	0	22	57	4	0	0	0	soup
100	0	0	0	9	0	8	0	2	0	0	0	0	8	0	0	outfit
118	0	0	0	0	0	2	2	0	0	5	8	17	0	9	0	kitchen
214	1	0	2	0	0	0	0	0	0	1	1	0	0	0	0	medicines
242	0	0	0	0	0	0	0	0	25	0	0	0	0	0	0	'birthday card'
404	0	0	0	0	12	11	3	0	2	0	0	0	0	0	0	DVD
75	0	0	0	0	4	4	4	0	0	5	12	10	0	5	0	watering
305	0	0	0	0	10	10	17	0	4	0	0	0	0	0	0	phone
507	4	0	0	0	6	4	4	0	2	16	38	4	0	6	0	soup
50	0	0	0	8	0	6	4	0	1	0	0	0	6	0	0	outfit
288	0	0	0	2	6	4	4	0	10	6	11	13	0	11	0	kitchen
383	1	0	6	0	0	0	0	0	0	3	30	0	0	0	0	medicines
281	0	2	0	0	0	0	0	0	39	0	0	0	0	0	0	'birthday card'
567	0	2	0	2	25	14	3	0	0	0	0	0	0	0	0	DVD
67	0	0	0	0	0	4	4	0	0	5	12	10	0	5	0	watering
514	4	0	0	0	0	0	0	0	0	2	52	6	0	2	0	soup
56	0	0	0	5	0	9	4	0	1	0	0	0	5	0	0	outfit
488	0	0	0	6	12	8	8	0	4	7	14	20	4	19	0	kitchen
267	1	0	2	0	0	1	1	0	0	1	14	0	0	0	0	medicines
318	0	1	0	0	0	0	0	0	31	0	0	0	0	0	0	'birthday card'
538	0	3	0	0	17	15	1	0	1	0	0	0	0	0	0	DVD
69	0	1	0	0	0	2	5	0	0	5	11	11	0	5	0	watering
157	0	1	0	0	0	7	15	0	0	0	0	0	0	0	0	phone
775	6	0	0	0	0	1	1	0	2	8	82	2	0	2	0	soup
44	0	0	0	4	1	3	1	0	0	0	0	0	6	0	0	outfit
504	0	0	0	2	8	4	6	6	2	20	22	21	2	11	0	kitchen
153	1	0	2	0	0	1	0	0	0	1	6	0	0	0	0	medicines
275	2	0	0	0	2	5	5	4	0	4	2	2	0	0	0	'birthday card'
522	0	3	0	0	19	7	1	0	0	0	0	0	0	0	0	DVD
64	0	0	0	0	0	2	4	0	0	5	12	11	0	5	0	watering
189	0	2	0	0	8	17	13	0	0	1	1	1	0	0	0	phone
512	4	0	0	0	4	8	4	0	2	12	36	4	0	4	0	soup
108	0	0	0	12	2	7	2	2	0	0	0	0	14	0	0	outfit
355	0	0	0	4	6	4	4	0	4	7	14	22	2	13	0	kitchen
183	1	0	5	0	0	0	0	0	0	1	5	2	0	2	0	medicines
206	0	0	0	0	0	0	0	0	20	0	0	0	0	0	0	'birthday card'
653	0	4	0	0	36	21	4	0	0	1	0	0	0	0	0	DVD
57	0	0	0	0	4	5	4	0	0	4	12	8	0	5	0	watering
131	0	0	0	0	1	2	9	0	0	0	0	0	0	0	0	phone
432	4	0	0	0	1	0	1	0	1	5	45	4	0	4	0	soup
80	0	1	0	8	2	7	6	0	0	0	0	0	14	0	0	outfit
224	0	0	0	4	4	6	4	0	4	6	15	21	0	13	0	kitchen
222	1	0	2	0	0	0	0	0	0	1	20	0	0	0	0	medicines
349	0	1	0	0	0	4	4	0	2	0	0	0	0	0	0	'birthday card'
747	0	3	0	0	72	9	1	0	0	0	0	0	0	0	0	DVD
67	0	1	0	0	2	4	5	0	0	5	9	13	0	7	0	watering
313	0	2	0	0	11	13	9	0	0	1	0	0	0	0	0	phone
318	4	0	0	0	0	0	0	0	0	10	22	2	0	0	0	soup
57	0	1	0	8	1	5	2	0	0	0	0	0	6	0	0	outfit
321	0	0	0	2	4	2	2	2	8	6	13	13	2	13	0	kitchen
189	1	0	2	0	0	0	0	0	1	1	32	0	0	0	0	medicines
371	0	0	0	0	0	0	0	0	44	0	0	0	0	0	0	'birthday card'
490	0	0	0	0	19	17	2	2	1	0	0	0	0	2	0	DVD
61	0	0	0	2	0	4	2	0	1	5	9	11	2	3	0	watering
138	0	0	0	0	0	4	3	0	1	0	0	0	0	2	0	phone
479	2	0	0	0	0	0	0	0	0	14	61	8	0	2	0	soup
76	0	0	0	5	0	6	1	0	1	0	0	0	7	2	0	outfit
412	0	0	0	4	6	6	4	0	5	7	19	21	0	11	0	kitchen
353	1	0	2	0	0	0	0	0	1	2	15	0	0	0	0	medicines
377	0	0	0	0	0	0	0	0	23	0	0	0	0	0	0	'birthday card'
450	0	1	0	0	18	11	2	0	1	0	0	0	0	0	0	DVD
59	0	0	0	0	2	4	4	0	0	3	10	10	0	5	0	watering
269	0	0	0	0	0	1	3	0	20	0	0	0	0	0	0	phone
654	2	0	0	0	0	0	0	0	1	6	72	4	0	2	0	soup
162	0	0	0	11	4	10	2	0	0	0	1	0	10	0	0	outfit
243	0	0	0	4	4	4	4	0	10	8	13	13	0	7	0	kitchen
214	1	0	4	0	0	0	0	0	1	3	26	0	0	0	0	medicines
290	0	2	0	0	0	0	0	0	29	0	0	0	0	0	0	'birthday card'
424	0	0	0	0	13	3	2	0	1	0	0	0	0	0	0	DVD
64	0	0	0	0	0	4	4	0	1	5	13	9	0	5	0	watering
72	0	0	0	0	0	5	5	0	1	0	0	0	0	0	0	phone
343	10	0	0	0	0	0	0	0	2	7	49	4	0	4	0	soup
122	0	0	0	7	0	4	4	0	1	0	0	0	14	0	0	outfit
960	0	6	0	16	28	4	8	10	22	12	13	21	0	9	0	kitchen
173	1	0	2	0	0	0	0	0	0	1	4	0	0	0	0	medicines
238	0	1	0	0	0	0	0	0	41	0	0	0	0	0	0	'birthday card'
479	0	0	0	0	20	13	4	1	1	0	0	0	0	0	0	DVD
67	0	0	0	0	0	4	4	0	0	5	12	11	0	7	0	watering
199	0	0	0	0	0	0	3	4	10	0	0	0	0	0	0	phone
433	2	1	0	0	0	0	0	0	5	27	60	16	0	6	0	soup
100	0	0	0	6	0	5	4	6	0	0	0	0	7	0	0	outfit
169	0	0	0	2	4	2	2	0	5	4	9	10	0	13	0	kitchen
155	1	0	2	0	0	0	0	0	1	1	1	0	0	0	0	medicines
138	0	0	0	0	0	0	0	0	21	0	0	0	0	0	0	'birthday card'
427	0	0	0	0	10	11	3	0	2	0	0	0	0	0	0	DVD
52	0	0	0	2	4	2	2	0	1	2	6	8	2	5	0	watering
102	0	0	0	0	0	0	1	0	9	0	0	0	0	0	0	phone
443	4	0	0	0	0	0	0	0	3	6	41	6	0	2	0	soup
47	0	0	0	4	0	6	4	0	1	0	0	0	6	0	0	outfit
223	0	0	0	0	14	6	4	6	14	4	9	22	0	17	56	kitchen
173	0	0	0	0	0	0	0	0	0	2	56	0	0	0	22	medicines
264	0	0	0	0	0	0	0	12	37	0	0	0	0	0	96	'birthday card'
541	0	0	0	4	65	22	5	10	0	0	0	0	0	0	146	DVD
53	0	0	0	0	0	4	4	0	0	4	5	10	0	11	9	watering
166	0	0	0	1	0	6	13	2	8	0	0	0	0	0	32	phone
318	0	0	0	1	0	1	1	0	0	13	68	2	0	2	72	soup
93	0	0	0	18	11	12	4	0	0	0	0	0	22	0	19	outfit
279	0	0	0	4	4	4	4	0	13	7	12	10	0	11	0	kitchen
301	1	0	2	0	0	0	0	0	0	0	11	0	0	0	0	medicines
329	0	1	0	0	0	0	0	0	27	0	0	0	0	0	0	'birthday card'
599	0	9	0	8	29	11	0	0	0	0	0	0	6	0	0	DVD
71	0	0	0	0	0	4	4	0	0	5	12	11	0	5	0	watering
214	0	1	0	0	13	4	3	0	1	0	0	0	0	0	0	phone
982	2	0	0	0	0	0	0	0	2	8	57	3	0	2	0	soup
43	0	0	0	4	0	2	2	0	0	0	0	0	6	0	0	outfit
339	0	0	0	4	6	8	4	0	12	8	13	19	0	17	0	kitchen
204	2	0	2	0	0	0	0	0	0	2	33	0	0	0	0	medicines
129	0	0	0	0	0	0	0	0	0	0	0	0	0	0	0	'birthday card'
426	0	0	0	1	13	13	1	0	0	0	0	0	0	0	0	DVD
87	0	0	0	0	4	4	6	0	0	5	14	10	0	5	0	watering
153	0	1	0	0	0	0	3	0	0	0	0	0	0	0	0	phone
351	4	0	0	0	0	0	0	0	0	4	51	10	0	0	0	soup
98	0	0	0	4	0	3	2	0	0	0	0	0	4	0	0	outfit
358	0	0	0	4	8	4	6	0	7	6	15	19	0	7	0	kitchen
228	1	0	2	0	0	0	0	0	1	1	6	0	0	0	0	medicines
197	0	2	0	0	0	0	0	0	19	0	0	0	0	0	0	'birthday card'
397	0	0	0	0	11	7	3	4	2	0	0	0	0	0	0	DVD
49	0	0	0	0	0	4	4	0	1	6	5	7	0	5	0	watering
116	0	0	0	0	0	4	3	0	2	0	0	0	0	0	0	phone
315	2	1	0	0	0	0	0	0	2	4	43	4	0	0	0	soup
47	0	0	0	4	0	3	3	0	2	0	0	0	2	0	0	outfit
301	0	0	0	6	10	2	2	0	4	5	12	17	6	7	0	kitchen
195	1	0	2	0	0	0	0	0	0	1	3	0	0	0	0	medicines
342	0	3	0	0	0	0	0	2	39	1	0	0	0	0	0	'birthday card'
462	0	0	0	0	15	10	1	0	1	0	0	0	0	0	0	DVD
84	0	0	0	0	0	4	4	0	0	4	10	8	0	7	0	watering
126	0	0	0	0	0	0	5	0	7	0	0	0	0	0	0	phone
377	4	0	0	0	0	0	0	0	2	12	32	2	0	0	0	soup
124	0	0	0	8	0	9	3	0	2	0	0	0	8	0	0	outfit
150	0	0	0	2	2	4	4	0	2	6	11	12	0	10	0	kitchen
166	1	0	2	0	0	0	0	0	0	1	19	0	0	0	0	medicines
117	0	0	0	0	0	0	0	0	13	0	0	0	0	0	0	'birthday card'
515	0	4	0	0	29	1	2	0	1	0	0	0	0	0	0	DVD
47	0	0	0	0	0	2	4	0	1	6	8	12	0	5	0	watering
101	0	0	0	0	0	0	9	0	1	0	0	0	0	0	0	phone
355	4	0	0	0	0	0	0	0	4	7	46	2	0	0	0	soup
53	0	0	0	10	0	7	9	0	1	0	0	0	9	0	0	outfit
80	0	1	0	2	2	4	2	0	4	4	4	7	2	3	0	kitchen
178	1	0	2	0	0	0	0	0	0	0	20	0	0	0	0	medicines
158	0	0	0	0	0	0	1	0	27	0	0	0	0	0	0	'birthday card'
541	0	7	0	0	29	27	3	0	0	0	0	0	0	0	0	DVD
51	0	2	0	0	0	2	5	0	0	6	11	9	0	3	0	watering
456	2	5	0	0	0	0	1	0	0	7	50	2	0	0	0	soup
72	0	0	0	8	0	5	4	0	1	0	0	0	8	0	0	outfit
174	0	0	0	0	0	0	0	0	7	10	14	12	0	7	0	kitchen
143	1	0	2	0	0	0	0	0	1	1	2	0	0	0	0	medicines
195	0	0	0	0	0	0	0	0	17	0	0	0	0	0	0	'birthday card'
423	0	0	0	0	8	14	3	0	1	0	0	0	0	0	0	DVD
72	0	0	0	0	2	8	8	0	1	10	10	8	0	4	0	watering
297	4	0	0	0	0	0	0	0	1	7	30	2	0	2	0	soup
51	0	0	0	5	0	3	2	0	1	0	0	0	8	0	0	outfit
323	0	0	0	0	0	0	0	0	4	12	15	14	0	7	0	kitchen
762	1	0	0	2	0	2	0	6	9	19	17	8	4	4	0	medicines
340	0	0	0	0	0	0	0	6	45	0	0	0	0	0	0	'birthday card'
214	0	0	0	0	0	4	4	0	2	6	13	16	0	13	0	watering
138	0	0	0	5	0	6	6	8	1	0	0	0	6	0	0	outfit
177	0	0	0	2	10	8	4	2	8	8	12	23	0	11	23	kitchen
153	0	0	0	0	0	0	0	0	0	6	35	0	0	0	22	medicines
346	0	0	0	0	0	0	0	4	45	0	0	0	0	0	71	'birthday card'
513	0	0	0	2	68	13	2	0	0	0	0	0	0	0	38	DVD
55	0	0	0	0	0	0	0	0	0	0	15	8	0	9	6	watering
242	0	0	0	0	0	12	4	0	13	1	0	0	0	0	36	phone
329	0	0	0	0	0	2	4	1	1	21	60	2	0	2	60	soup
148	0	0	0	18	2	6	3	4	0	0	0	0	16	0	26	outfit
349	0	0	0	0	0	0	0	4	5	7	21	23	0	8	0	kitchen
218	1	0	2	0	0	0	0	0	1	1	9	0	0	0	0	medicines
228	0	0	0	0	0	0	0	0	23	0	0	0	0	0	0	'birthday card'
544	0	2	0	0	21	11	2	0	1	0	0	0	0	0	0	DVD
62	0	0	0	0	0	4	4	0	1	4	7	9	0	5	0	watering
120	0	0	0	0	0	0	5	0	11	0	0	0	0	0	0	phone
278	4	0	0	0	0	0	0	0	3	7	24	2	0	2	0	soup
72	0	0	0	6	0	5	3	0	1	0	0	0	2	0	0	outfit
239	0	0	0	2	6	4	4	2	6	5	14	20	0	7	0	kitchen
176	1	0	2	0	0	0	0	0	1	1	18	0	0	0	0	medicines
338	0	3	0	0	0	0	0	6	37	1	1	0	0	0	0	'birthday card'
425	0	1	0	0	18	17	3	0	2	0	0	0	0	0	0	DVD
67	0	0	0	0	0	4	4	0	0	6	12	11	0	5	0	watering
231	0	2	0	0	6	8	7	0	2	0	0	0	0	0	0	phone
515	4	1	0	0	0	0	0	0	2	9	59	10	0	8	0	soup
82	0	0	0	8	0	4	2	0	2	0	0	0	8	0	0	outfit
122	0	0	0	0	2	4	4	0	3	9	13	14	0	7	0	kitchen
157	1	0	4	0	0	0	0	0	1	1	22	0	0	0	0	medicines
291	0	3	0	0	0	0	0	4	37	1	1	0	0	0	0	'birthday card'
405	0	0	0	0	9	21	3	0	2	0	0	0	0	0	0	DVD
73	0	0	0	0	0	1	1	0	1	3	13	7	0	8	0	watering
152	0	0	0	0	0	0	5	0	13	0	0	0	0	0	0	phone
287	4	0	0	0	0	0	0	0	2	5	35	8	0	4	0	soup
90	0	0	0	9	0	7	2	0	1	0	0	0	21	0	0	outfit
115	0	0	0	2	4	4	6	0	4	4	6	6	0	3	0	kitchen
29	0	0	0	0	0	0	1	0	0	3	4	0	0	0	0	medicines
244	0	0	0	0	8	5	5	0	0	0	0	0	0	0	0	'birthday card'
134	0	0	0	2	10	3	2	0	0	0	0	0	0	0	0	DVD
167	0	0	0	0	0	11	11	0	0	9	12	4	0	2	0	watering
292	0	0	0	0	0	0	1	0	4	9	28	8	0	0	0	soup
98	0	0	0	5	4	6	6	2	0	0	0	0	6	0	0	outfit
338	0	0	0	6	10	8	8	2	12	6	12	12	0	11	0	kitchen
231	1	0	4	0	0	0	0	0	1	1	10	0	0	0	0	medicines
247	0	2	0	0	0	0	0	0	45	1	1	0	0	0	0	'birthday card'
815	0	5	0	0	19	14	1	0	0	0	0	0	0	0	0	DVD
63	0	0	0	0	0	4	4	0	0	5	10	11	0	5	0	watering
120	0	0	0	0	0	0	3	0	6	0	0	0	0	0	0	phone
355	6	2	0	0	0	0	0	0	3	12	48	2	0	2	0	soup
68	0	0	0	11	0	8	6	0	1	0	0	0	13	0	0	outfit
195	0	18	0	0	0	0	0	0	0	10	17	17	0	7	0	kitchen
349	1	0	4	0	0	0	0	0	0	3	39	0	0	0	0	medicines
467	0	3	0	0	0	0	0	2	43	2	0	0	0	0	0	'birthday card'
554	0	1	0	0	30	5	3	0	2	0	0	0	0	0	0	DVD
110	0	0	0	2	4	4	4	0	0	2	10	13	4	7	0	watering
281	0	0	0	2	2	6	15	0	12	3	2	2	2	0	0	phone
394	2	1	0	0	0	0	0	0	5	23	52	10	0	4	0	soup
210	0	1	0	4	0	4	1	0	1	0	0	0	10	0	0	outfit
189	0	0	0	2	10	4	4	0	8	9	10	13	0	7	0	kitchen
130	1	0	4	0	0	0	0	0	0	1	4	0	0	0	0	medicines
193	0	1	0	0	0	0	0	0	21	0	0	0	0	0	0	'birthday card'
428	0	1	0	0	17	11	6	4	0	0	0	0	0	0	0	DVD
67	0	1	0	0	0	4	4	0	0	6	12	8	0	5	0	watering
104	0	0	0	0	0	6	3	2	0	0	0	0	0	0	0	phone
307	2	5	0	0	0	0	0	0	1	15	48	4	0	4	0	soup
74	0	3	0	7	0	5	8	0	0	0	0	0	8	0	0	outfit
366	0	0	0	2	8	8	10	0	16	9	14	17	0	11	0	kitchen
187	1	0	2	0	0	1	0	0	0	1	15	0	0	0	0	medicines
241	0	1	0	0	0	1	1	0	33	0	0	0	0	0	0	'birthday card'
445	0	2	0	0	14	11	5	0	1	0	0	0	0	0	0	DVD
64	0	0	0	0	0	5	4	0	0	5	8	9	0	7	0	watering
139	0	0	0	0	1	3	3	0	0	0	0	0	0	0	0	phone
253	6	1	0	0	0	0	0	0	0	17	31	2	0	2	0	soup
71	0	0	0	9	0	7	0	0	0	0	0	0	10	0	0	outfit
262	0	0	0	0	10	4	4	0	4	7	16	18	0	13	0	kitchen
217	1	2	4	0	0	0	0	0	0	1	14	0	0	0	0	medicines
461	0	4	0	0	0	0	1	0	40	1	0	0	0	0	0	'birthday card'
944	0	3	0	0	103	13	8	0	0	0	0	0	0	0	0	DVD
67	0	1	0	0	0	2	4	0	0	4	8	12	0	7	0	watering
237	0	1	0	0	4	12	11	0	0	1	0	0	0	0	0	phone
680	2	0	0	0	0	0	0	0	0	6	56	0	0	0	0	soup
67	0	1	0	4	0	4	4	2	0	0	0	0	6	0	0	outfit
457	0	0	0	2	6	4	2	0	4	13	24	24	2	11	0	kitchen
235	1	0	0	0	0	0	0	0	0	1	22	0	0	0	0	medicines
479	0	0	0	6	0	6	6	32	3	4	2	4	4	2	0	'birthday card'
547	0	5	0	0	41	11	2	0	0	0	0	0	0	0	0	DVD
110	0	0	0	0	2	4	4	0	0	4	12	10	0	5	0	watering
233	0	1	0	2	2	7	9	0	1	0	0	0	2	0	0	phone
122	0	0	0	4	0	4	1	0	0	0	0	0	8	0	0	outfit
148	0	0	0	2	2	2	2	0	0	6	10	13	2	5	0	kitchen
216	1	0	2	0	0	0	1	0	0	0	6	0	0	0	0	medicines
161	0	1	0	0	0	0	1	2	25	0	0	0	0	0	0	'birthday card'
516	0	3	0	0	40	7	2	0	1	1	0	0	0	0	0	DVD
54	0	0	0	2	0	4	2	0	0	4	6	10	2	5	0	watering
224	0	8	0	0	2	11	9	0	0	2	1	1	0	0	0	phone
298	4	0	0	0	0	2	1	0	1	7	39	12	0	4	0	soup
61	0	0	0	4	2	3	0	4	0	0	0	0	4	0	0	outfit
473	0	0	0	4	20	6	6	0	10	4	12	18	0	9	0	kitchen
219	1	0	2	0	0	0	0	0	0	1	6	0	0	0	0	medicines
552	0	1	0	0	0	0	0	0	37	0	0	0	0	0	0	'birthday card'
720	0	7	0	0	52	13	3	0	1	1	0	0	0	0	0	DVD
77	0	0	0	0	0	4	4	0	0	4	8	8	0	5	0	watering
180	0	2	0	1	0	3	7	0	8	0	0	0	1	0	0	phone
247	4	0	0	0	0	0	0	0	1	9	23	2	0	0	0	soup
129	0	0	0	7	0	6	3	0	1	0	0	0	8	0	0	outfit
530	0	0	0	20	48	8	8	4	22	11	16	31	8	12	32	kitchen
185	0	0	0	0	0	0	0	0	0	2	67	0	0	0	12	medicines
607	0	0	0	0	0	0	0	6	63	0	0	0	0	0	64	'birthday card'
452	0	0	0	0	65	26	1	6	0	0	0	0	0	0	62	DVD
70	0	0	0	0	4	4	4	0	0	4	12	12	0	13	10	watering
248	0	0	0	0	0	0	0	0	17	0	0	0	0	0	24	phone
470	0	0	0	0	0	0	0	0	0	11	118	6	0	6	66	soup
180	0	0	0	8	2	5	6	8	0	0	0	0	18	0	13	outfit
378	0	1	0	4	10	6	6	0	6	11	10	16	0	17	0	kitchen
169	1	0	4	0	0	0	0	0	0	1	2	0	0	0	0	medicines
331	0	2	0	0	0	0	0	0	29	1	0	0	0	0	0	'birthday card'
608	0	9	0	0	34	13	3	4	0	0	0	0	0	0	0	DVD
59	0	0	0	0	0	4	4	0	0	5	6	11	0	5	0	watering
187	0	0	0	0	4	12	7	4	0	0	0	0	0	0	0	phone
437	4	2	0	0	0	0	0	0	1	8	46	6	0	6	0	soup
71	0	0	0	9	0	6	5	0	0	0	0	0	13	0	0	outfit
362	0	0	0	2	8	2	2	2	12	9	16	22	2	9	0	kitchen
162	1	0	2	0	0	0	0	0	0	1	13	0	0	0	0	medicines
336	0	2	0	0	0	0	0	4	19	0	0	0	0	0	0	'birthday card'
517	0	4	0	0	21	14	1	0	1	0	0	0	0	0	0	DVD
49	0	0	0	0	0	2	4	0	0	4	12	10	0	5	0	watering
110	0	0	0	0	0	0	3	0	5	12	12	6	0	2	0	phone
360	4	0	0	0	0	0	0	0	2	6	43	8	0	6	0	soup
66	0	0	0	5	0	7	2	0	1	0	0	0	7	0	0	outfit
82	0	0	0	0	2	2	4	0	0	5	8	8	0	5	0	kitchen
281	1	0	4	0	0	0	0	0	0	1	22	0	0	0	0	medicines
413	0	2	0	0	0	0	0	0	51	0	0	0	0	0	0	'birthday card'
514	0	4	0	0	31	13	3	0	2	0	0	0	0	0	0	DVD
132	0	0	0	0	0	4	4	0	0	5	15	17	0	7	0	watering
169	0	0	0	0	0	4	3	0	1	0	0	0	0	0	0	phone
620	4	9	0	0	0	0	0	0	1	17	71	2	0	0	0	soup
135	0	0	0	4	0	4	3	0	0	0	0	0	4	0	0	outfit
302	0	0	0	2	8	4	4	4	12	7	16	18	0	19	0	kitchen
188	1	0	2	0	0	1	0	0	0	1	5	0	0	0	0	medicines
330	0	1	0	0	0	0	1	2	33	0	0	0	0	0	0	'birthday card'
498	0	2	0	2	12	9	1	0	0	0	0	0	2	0	0	DVD
68	0	0	0	0	0	5	4	0	0	5	10	10	0	5	0	watering
112	0	1	0	0	0	6	3	0	0	0	0	0	0	0	0	phone
484	6	0	0	0	0	2	1	0	5	11	59	10	0	8	0	soup
85	0	1	0	8	0	6	0	2	0	0	0	0	8	0	0	outfit
214	0	0	0	2	6	8	8	2	6	5	10	13	0	7	0	kitchen
167	1	0	2	0	0	0	0	0	1	1	20	0	0	0	0	medicines
238	0	3	0	0	0	0	0	0	26	0	0	0	0	0	0	'birthday card'
409	0	0	0	0	12	8	3	0	2	0	0	0	0	0	0	DVD
58	0	0	0	0	2	2	2	0	0	1	8	8	0	5	0	watering
81	0	0	0	0	0	4	5	0	2	0	0	0	0	0	0	phone
288	2	0	0	0	0	0	0	0	1	5	47	4	0	0	0	soup
47	0	0	0	4	0	3	2	0	1	0	0	0	4	0	0	outfit
89	0	0	0	0	0	0	0	0	0	3	9	13	0	5	0	kitchen
197	3	3	0	0	0	1	0	0	0	2	20	0	0	0	0	medicines
136	0	0	0	0	0	0	0	0	29	0	0	0	0	0	0	'birthday card'
586	0	3	0	0	22	21	3	0	0	2	1	0	0	0	0	DVD
62	0	1	0	0	0	4	5	0	0	5	13	11	0	5	0	watering
218	0	1	0	0	2	13	17	0	0	0	0	0	0	0	0	phone
420	4	0	0	0	1	0	1	0	1	2	50	8	0	6	0	soup
63	0	1	0	4	1	6	3	0	0	0	0	0	4	0	0	outfit
144	0	2	0	4	6	4	4	0	8	3	4	9	2	3	0	kitchen
237	1	0	2	0	0	0	0	0	1	0	2	0	0	0	0	medicines
216	0	4	0	0	0	0	0	0	27	0	0	0	0	0	0	'birthday card'
472	0	0	0	0	11	8	1	0	0	0	0	0	0	0	0	DVD
37	0	0	0	0	0	0	0	0	0	1	9	3	0	5	0	watering
130	0	0	0	0	0	2	2	0	15	0	0	0	0	0	0	phone
345	2	4	0	0	0	0	0	0	2	12	32	2	0	2	0	soup
58	0	0	0	6	0	4	4	0	0	0	0	0	8	0	0	outfit
194	0	0	0	2	6	4	4	0	4	6	10	12	0	7	0	kitchen
127	1	0	2	0	0	0	0	0	1	0	6	0	0	0	0	medicines
282	0	12	0	0	0	0	0	2	29	0	0	0	0	0	0	'birthday card'
427	0	0	0	0	14	7	1	0	1	0	0	0	0	0	0	DVD
62	0	0	0	2	0	4	2	0	0	3	8	11	2	5	0	watering
290	0	0	0	2	0	28	37	0	1	0	0	0	0	0	0	phone
453	6	0	0	0	0	0	0	0	0	6	44	10	0	6	0	soup
40	0	0	0	5	0	5	1	0	1	0	0	0	7	0	0	outfit
132	0	0	0	2	4	2	2	0	1	5	9	11	2	7	0	kitchen
124	1	0	2	0	0	0	0	0	1	1	10	0	0	0	0	medicines
151	0	0	0	0	0	0	0	2	27	0	0	0	0	0	0	'birthday card'
437	0	0	0	0	6	9	3	0	1	0	0	0	0	0	0	DVD
52	0	0	0	0	0	4	4	0	0	5	8	8	0	5	0	watering
93	0	1	0	0	0	4	3	0	1	0	0	0	0	0	0	phone
473	4	0	0	0	0	0	0	0	4	11	41	8	0	4	0	soup
34	0	0	0	4	0	3	2	0	1	0	0	0	6	0	0	outfit
258	0	0	0	6	4	2	2	2	2	5	10	21	2	7	0	kitchen
214	1	0	2	0	0	0	0	0	0	0	2	0	0	0	0	medicines
170	0	0	0	0	0	0	0	0	21	0	0	0	0	0	0	'birthday card'
518	0	1	0	0	20	10	3	0	0	0	0	0	0	0	0	DVD
67	0	0	0	0	0	4	4	0	0	3	9	11	0	5	0	watering
209	0	2	0	2	0	2	5	0	10	0	0	0	2	0	0	phone
653	12	0	0	0	0	0	0	0	2	13	78	16	0	0	0	soup
77	0	0	0	10	0	5	5	0	0	0	0	0	9	0	0	outfit
292	1	0	1	0	0	0	0	0	0	0	11	4	0	0	0	medicines
323	0	3	0	2	0	0	2	0	6	0	0	0	4	0	0	'birthday card'
86	0	0	0	0	0	0	0	0	0	0	5	7	0	8	0	watering
51	0	0	0	4	2	2	1	0	0	0	0	0	4	0	0	outfit
130	0	0	0	0	2	4	4	0	0	5	6	7	0	5	0	kitchen
715	9	4	3	0	6	8	8	0	0	5	48	0	0	0	0	medicines
851	0	0	0	0	0	1	2	2	111	0	0	0	0	0	0	'birthday card'
829	0	14	0	1	75	19	8	0	0	0	0	0	0	0	0	DVD
183	0	2	0	0	0	6	4	0	0	9	17	8	0	4	0	watering
253	0	2	0	0	8	5	13	0	0	11	5	5	0	2	0	phone
247	2	1	4	0	8	5	5	0	0	6	9	2	0	0	0	soup
64	0	1	0	4	0	4	0	0	0	0	0	0	6	0	0	outfit
188	0	0	0	14	6	0	11	2	4	5	8	0	14	8	4	kitchen
325	1	0	2	0	0	0	0	0	0	1	66	0	0	0	34	medicines
258	0	0	0	6	2	0	4	16	39	0	0	0	0	0	35	'birthday card'
498	0	0	0	8	57	0	6	0	0	0	0	0	0	0	68	DVD
116	0	0	0	12	8	0	6	0	0	6	9	0	2	13	22	watering
115	0	0	0	2	0	0	5	2	0	4	2	0	0	0	6	phone
614	4	0	0	16	22	0	27	2	8	39	125	0	0	2	98	soup
130	0	0	0	19	10	0	5	2	0	0	0	0	20	0	18	outfit
327	0	0	0	4	16	4	4	2	10	7	14	15	0	11	0	kitchen
139	1	0	0	0	0	0	0	0	0	1	28	0	0	0	0	medicines
289	0	3	0	0	0	0	0	0	29	0	0	0	0	0	0	'birthday card'
551	0	3	0	0	19	3	2	0	1	0	0	0	0	0	0	DVD
67	0	0	0	0	0	4	4	0	1	6	12	11	0	9	0	watering
141	0	0	0	0	0	0	5	0	2	0	0	0	0	0	0	phone
555	8	0	0	0	0	0	0	0	3	11	52	10	0	8	0	soup
73	0	0	0	4	0	5	4	0	1	0	0	0	4	0	0	outfit
154	0	0	0	4	0	2	2	0	0	2	10	14	6	5	0	kitchen
244	2	1	1	0	0	0	0	0	0	2	32	0	0	0	0	medicines
217	0	4	0	0	0	0	0	0	21	0	0	0	0	0	0	'birthday card'
572	0	20	0	4	36	13	5	0	0	0	0	0	4	0	0	DVD
140	0	4	0	4	0	4	4	0	0	6	5	13	6	8	0	watering
162	0	0	0	0	1	2	11	0	0	0	0	0	0	0	0	phone
136	4	0	0	0	0	0	0	0	2	10	15	5	0	0	0	soup
75	0	1	0	4	0	2	2	0	0	0	0	0	4	0	0	outfit
260	0	0	0	4	8	2	4	2	4	7	18	20	2	9	0	kitchen
177	1	0	2	0	0	0	0	0	1	1	8	0	0	0	0	medicines
469	0	2	0	6	0	4	4	6	55	1	1	0	6	0	0	'birthday card'
657	0	5	0	0	47	7	1	0	1	0	0	0	0	0	0	DVD
76	0	0	0	0	0	4	4	0	0	6	11	11	0	8	0	watering
217	0	0	0	0	0	0	5	0	29	0	0	0	0	0	0	phone
513	4	0	0	0	0	0	0	0	4	14	37	8	0	6	0	soup
77	0	0	0	6	0	5	1	0	0	0	1	1	10	0	0	outfit
598	0	0	0	6	10	10	8	4	18	9	16	15	0	13	0	kitchen
235	1	2	6	0	1	1	0	0	2	13	35	0	0	0	0	medicines
245	0	0	0	0	1	1	1	6	2	0	0	0	0	0	0	'birthday card'
471	0	2	0	0	10	11	0	0	0	0	0	0	0	0	0	DVD
71	0	0	0	0	0	5	5	0	0	7	13	10	0	5	0	watering
134	0	0	0	0	6	6	13	0	0	0	0	0	0	0	0	phone
468	2	0	0	0	4	6	6	0	4	20	60	4	0	4	0	soup
75	0	0	0	9	3	5	0	4	0	0	0	0	16	0	0	outfit
188	0	0	0	4	12	4	4	2	4	11	19	25	0	14	43	kitchen
202	1	0	2	0	0	0	0	0	0	1	30	0	0	0	26	medicines
303	0	0	0	0	0	0	0	6	53	0	0	0	0	0	71	'birthday card'
461	0	0	0	0	43	6	1	0	0	0	0	0	0	0	105	DVD
67	0	0	0	2	6	4	2	0	0	2	10	10	2	11	8	watering
21	0	0	0	0	2	10	7	0	0	0	0	0	0	0	9	phone
494	6	0	0	0	0	0	0	0	4	23	82	6	0	4	126	soup
129	0	0	0	13	6	14	5	0	0	0	0	0	19	0	23	outfit
116	1	0	0	0	0	0	0	0	0	4	17	3	0	3	0	kitchen
46	0	0	3	1	0	1	1	0	0	3	3	0	1	0	0	medicines
4	0	33	0	0	0	0	1	0	2	0	0	0	0	0	0	'birthday card'
457	0	200	0	14	9	14	13	8	12	0	0	0	2	0	0	DVD
263	3	1	2	0	0	0	1	0	0	2	34	2	0	2	0	soup
95	0	183	0	4	2	4	4	0	4	0	0	0	0	0	0	outfit
340	0	0	0	4	4	2	4	0	10	7	11	12	0	7	0	kitchen
258	1	0	1	0	0	0	0	0	0	1	33	0	0	0	0	medicines
334	0	1	0	0	0	0	0	0	37	0	0	0	0	0	0	'birthday card'
462	0	0	0	0	21	8	1	0	1	0	0	0	0	0	0	DVD
57	0	1	0	0	0	2	4	0	0	3	9	9	0	5	0	watering
150	0	0	0	0	0	0	11	0	1	0	0	0	0	0	0	phone
586	2	7	0	0	0	0	0	0	0	11	31	2	0	0	0	soup
111	0	0	0	8	0	6	3	2	1	0	0	0	6	0	0	outfit
422	0	0	0	4	10	4	3	4	10	7	17	21	0	11	0	kitchen
299	1	1	4	0	0	0	0	0	0	1	10	0	0	0	0	medicines
223	0	0	0	0	0	0	0	0	25	0	0	0	0	0	0	'birthday card'
566	0	10	0	0	31	16	1	0	1	0	0	0	0	0	0	DVD
56	0	1	0	2	0	4	2	0	0	3	10	8	2	5	0	watering
122	0	0	0	0	8	5	5	0	0	0	0	0	0	0	0	phone
438	6	0	0	0	0	0	0	0	0	3	56	6	0	6	0	soup
32	0	0	0	4	0	5	2	0	0	0	0	0	6	0	0	outfit
192	0	3	0	0	2	4	6	0	1	9	24	14	0	9	0	kitchen
155	1	0	1	0	0	0	0	0	0	1	28	0	0	0	0	medicines
228	0	2	0	0	0	0	0	2	14	0	0	0	0	0	0	'birthday card'
458	0	2	0	0	18	9	1	0	1	0	0	0	0	0	0	DVD
68	0	1	0	0	0	5	4	0	0	5	12	11	0	5	0	watering
108	0	0	0	0	0	6	3	0	0	0	0	0	0	0	0	phone
253	2	1	0	0	0	0	0	0	0	3	23	2	0	2	0	soup
36	0	1	0	4	0	2	2	0	0	0	0	0	4	0	0	outfit
588	0	0	0	2	12	6	4	0	2	11	21	21	0	18	0	kitchen
503	1	0	2	0	0	0	0	0	0	1	3	0	0	0	0	medicines
368	0	1	0	0	0	0	0	6	19	0	0	0	0	0	0	'birthday card'
656	0	4	0	0	25	18	1	0	0	0	0	0	0	0	0	DVD
96	0	0	0	0	0	4	4	0	0	6	12	12	0	5	0	watering
244	0	0	0	0	0	0	2	0	0	0	0	0	0	0	0	phone
855	4	1	0	0	0	0	0	0	1	3	58	4	0	4	0	soup
125	0	1	0	8	0	11	4	0	0	0	0	0	8	0	0	outfit
222	0	0	0	4	10	6	4	0	10	6	24	28	0	17	35	kitchen
189	0	0	0	0	0	0	0	0	0	2	46	0	0	0	14	medicines
295	0	0	0	0	0	0	0	4	43	0	0	0	0	0	16	'birthday card'
447	0	0	0	3	33	25	2	14	0	0	0	0	0	0	85	DVD
67	0	0	0	2	0	4	4	0	0	4	10	10	0	9	7	watering
186	0	0	0	0	0	0	0	2	19	0	0	0	0	0	14	phone
321	0	0	0	0	0	0	0	1	1	14	76	4	0	2	46	soup
116	0	0	0	8	0	11	4	6	0	0	0	0	28	0	17	outfit
319	0	0	0	2	4	4	4	0	12	7	11	13	0	5	0	kitchen
173	1	0	2	0	0	0	0	0	0	1	6	0	0	0	0	medicines
330	0	0	0	0	0	0	0	0	23	0	0	0	0	0	0	'birthday card'
430	0	0	0	0	15	10	2	0	2	0	0	0	0	0	0	DVD
61	0	0	0	2	0	2	2	0	0	2	10	8	2	5	0	watering
108	0	0	0	0	4	4	5	0	2	0	0	0	0	0	0	phone
666	2	0	0	0	0	0	2	0	3	15	51	6	0	4	0	soup
131	0	0	0	9	0	6	2	2	1	0	0	0	14	0	0	outfit
273	0	0	0	2	10	6	4	2	4	4	12	18	0	7	0	kitchen
274	1	0	4	0	0	0	0	0	0	1	20	0	0	0	0	medicines
500	0	1	0	0	0	0	0	2	44	0	0	0	0	0	0	'birthday card'
723	0	10	0	1	40	5	1	0	1	0	0	0	0	0	0	DVD
94	0	0	0	0	0	4	4	0	0	4	12	10	0	7	0	watering
1031	4	15	0	0	0	0	0	0	0	4	101	6	0	0	0	soup
63	0	2	0	4	1	2	1	0	0	0	0	0	6	0	0	outfit
497	0	0	0	10	10	2	4	2	10	6	13	14	2	5	0	kitchen
183	1	0	2	0	0	0	0	0	1	1	2	0	0	0	0	medicines
180	0	0	0	0	0	0	0	0	19	0	0	0	0	0	0	'birthday card'
499	0	0	0	0	21	10	1	0	1	0	0	0	0	0	0	DVD
61	0	0	0	0	0	4	4	0	0	5	8	7	0	5	0	watering
125	0	0	0	0	0	0	3	0	9	0	0	0	0	0	0	phone
593	4	0	0	0	0	0	0	0	1	1	44	2	0	2	0	soup
258	0	0	0	8	0	4	4	0	0	0	0	0	6	0	0	outfit
293	0	3	0	2	2	4	4	0	8	6	10	16	0	7	0	kitchen
200	2	3	0	0	0	0	0	0	2	3	3	0	0	0	0	medicines
262	0	0	0	0	0	0	0	0	26	0	0	0	0	0	0	'birthday card'
489	0	3	0	0	12	10	4	4	4	0	0	0	0	0	0	DVD
67	0	0	0	4	0	4	0	0	3	4	10	14	4	6	0	watering
158	0	0	0	0	2	4	8	0	20	0	0	0	0	0	0	phone
633	2	2	0	0	0	0	0	0	5	13	50	12	0	8	0	soup
196	0	4	0	4	0	4	6	0	3	0	0	0	6	0	0	outfit
249	0	0	0	0	6	8	4	4	9	5	13	9	0	5	0	kitchen
156	1	0	2	0	0	0	0	0	1	1	2	0	0	0	0	medicines
289	0	4	0	0	0	0	0	1	27	1	0	0	0	0	0	'birthday card'
641	0	4	0	6	47	10	1	0	1	0	0	0	4	0	0	DVD
66	0	0	0	0	0	2	4	0	0	5	8	10	0	5	0	watering
152	0	0	0	0	0	4	7	0	0	0	0	0	0	0	0	phone
338	6	0	0	0	0	0	0	0	0	8	38	2	0	2	0	soup
51	0	0	0	4	0	4	1	3	1	0	0	0	4	0	0	outfit
177	0	0	0	0	4	4	4	0	7	7	14	17	0	9	0	kitchen
196	1	0	2	0	0	0	0	0	0	1	15	0	0	0	0	medicines
186	0	0	0	0	0	0	0	0	21	0	0	0	0	0	0	'birthday card'
496	0	2	0	0	22	7	3	4	1	0	0	0	0	0	0	DVD
60	0	0	0	0	0	4	2	0	1	6	10	10	0	3	0	watering
124	0	0	0	0	0	4	3	0	1	0	0	0	0	0	0	phone
647	4	1	0	0	0	0	0	0	3	8	57	12	0	8	0	soup
58	0	0	0	4	0	5	3	0	1	0	0	0	6	0	0	outfit
179	0	0	0	0	2	4	4	0	0	9	13	12	0	5	0	kitchen
164	1	0	2	0	0	0	0	0	1	1	4	0	0	0	0	medicines
216	0	0	0	0	0	0	0	0	21	0	0	0	0	0	0	'birthday card'
418	0	0	0	0	16	8	3	0	2	0	0	0	0	0	0	DVD
73	0	0	0	0	0	2	2	0	0	5	10	11	0	5	0	watering
76	0	0	0	0	0	6	11	0	0	0	0	0	0	0	0	phone
454	4	0	0	0	0	0	0	0	0	2	30	4	0	0	0	soup
56	0	0	0	4	0	5	3	0	1	0	0	0	4	0	0	outfit
132	0	0	0	2	2	2	2	0	1	3	8	13	2	7	0	kitchen
163	1	0	2	0	0	0	0	0	1	1	21	0	0	0	0	medicines
141	0	0	0	0	0	0	0	0	19	0	0	0	0	0	0	'birthday card'
522	0	6	0	0	21	7	2	0	1	0	0	0	0	0	0	DVD
57	0	0	0	0	0	2	2	0	0	5	8	5	0	5	0	watering
173	0	2	0	0	4	2	9	0	18	0	0	0	0	0	0	phone
465	4	2	0	0	0	0	0	0	0	3	57	0	0	0	0	soup
23	0	0	0	4	0	3	2	0	1	0	0	0	4	0	0	outfit
366	0	0	0	6	4	2	2	0	4	3	14	13	1	7	0	kitchen
197	1	0	2	0	0	0	0	0	0	1	2	0	0	0	0	medicines
375	0	2	0	0	0	0	0	0	27	0	0	0	0	0	0	'birthday card'
441	0	0	0	2	10	10	3	0	1	0	0	0	0	0	0	DVD
51	0	0	0	0	0	4	4	0	0	6	7	9	0	5	0	watering
131	0	1	0	0	11	6	5	0	1	0	0	0	0	0	0	phone
594	4	2	0	0	0	0	1	0	5	7	38	4	0	4	0	soup
83	0	1	0	8	0	9	7	0	0	0	0	0	15	0	0	outfit
141	0	0	0	2	8	0	4	2	6	6	16	0	0	20	20	kitchen
243	0	0	0	0	0	0	0	6	12	0	0	0	0	0	48	'birthday card'
43	0	0	0	2	4	0	4	0	0	4	6	0	0	5	6	watering
142	0	0	0	3	2	0	3	0	4	0	0	0	0	0	10	phone
475	0	0	0	0	0	0	1	0	0	19	89	0	0	8	79	soup
66	0	0	0	12	3	0	0	0	0	0	0	0	19	0	8	outfit
178	0	3	0	6	4	6	8	0	0	4	8	6	6	3	0	kitchen
560	1	0	1	0	0	0	0	0	0	2	48	0	0	0	0	medicines
150	0	0	0	0	1	1	1	0	2	0	0	0	0	0	0	'birthday card'
708	0	21	0	0	70	2	2	0	0	0	0	0	0	0	0	DVD
89	0	0	0	0	0	4	4	0	0	4	12	10	0	5	0	watering
185	0	1	0	0	7	6	5	0	0	0	0	0	0	0	0	phone
963	3	36	0	0	0	0	4	0	0	21	98	6	0	0	0	soup
67	0	5	0	8	6	1	1	0	0	0	0	0	8	0	0	outfit
115	0	0	0	2	6	2	2	0	0	2	5	12	2	5	0	kitchen
194	1	0	2	0	0	0	0	0	1	1	18	0	0	0	0	medicines
271	0	4	0	4	0	4	4	4	33	0	0	0	4	0	0	'birthday card'
538	0	6	0	0	14	66	3	0	1	0	0	0	0	0	0	DVD
46	0	0	0	0	0	4	3	0	0	3	9	11	0	5	0	watering
146	0	0	0	0	0	0	1	0	12	6	2	2	0	0	0	phone
241	4	0	0	0	0	0	0	0	2	5	25	6	0	4	0	soup
47	0	0	0	5	0	5	4	0	1	0	0	0	10	0	0	outfit
318	0	0	0	2	2	4	4	0	6	12	13	9	0	11	0	kitchen
302	1	0	2	0	0	0	0	0	0	1	4	0	0	0	0	medicines
333	0	4	0	0	0	0	0	0	51	0	0	0	0	0	0	'birthday card'
623	0	3	0	0	39	9	1	0	1	0	0	0	0	0	0	DVD
62	0	0	0	0	0	4	4	0	0	4	10	10	0	5	0	watering
214	0	2	0	0	0	12	18	0	0	0	0	0	0	0	0	phone
312	2	2	0	0	0	0	0	0	0	13	29	4	0	0	0	soup
53	0	0	0	4	0	3	4	0	0	0	0	0	4	0	0	outfit
451	0	0	0	6	6	10	8	2	10	7	17	17	0	17	0	kitchen
191	1	0	2	0	0	0	0	0	0	1	3	0	0	0	0	medicines
373	0	2	0	0	0	0	0	0	46	1	0	0	0	0	0	'birthday card'
898	0	11	0	4	63	11	1	0	0	0	0	0	2	0	0	DVD
73	0	0	0	0	0	4	4	0	0	5	12	10	0	5	0	watering
330	2	0	0	0	0	0	0	0	0	4	31	4	0	4	0	soup
109	0	0	0	3	0	4	2	0	0	0	0	0	4	0	0	outfit
146	0	0	0	4	4	4	4	0	4	7	10	12	0	7	0	kitchen
180	1	0	2	0	0	0	0	0	1	1	7	0	0	0	0	medicines
133	0	0	0	0	0	0	0	0	17	0	0	0	0	0	0	'birthday card'
439	0	0	0	0	23	2	2	0	1	0	0	0	0	0	0	DVD
47	0	0	0	0	0	4	4	0	0	2	8	7	0	5	0	watering
128	0	0	0	0	0	4	3	0	1	0	0	0	0	0	0	phone
326	2	0	0	0	0	0	0	0	1	6	24	4	0	2	0	soup
49	0	0	0	4	0	3	2	0	1	0	0	0	4	0	0	outfit
149	0	0	0	2	4	6	4	0	0	7	14	15	0	7	0	kitchen
169	1	0	2	0	0	0	0	0	0	1	47	0	0	0	0	medicines
178	0	1	0	0	0	0	0	0	3	0	0	0	0	0	0	'birthday card'
462	0	0	0	0	34	7	2	0	0	0	0	0	0	0	0	DVD
62	0	0	0	0	2	4	4	0	0	5	12	11	0	5	0	watering
62	0	2	0	0	0	0	2	0	2	0	0	0	0	0	0	phone
468	6	0	0	0	0	0	0	0	1	5	54	6	0	5	0	soup
56	0	0	0	5	0	3	4	1	0	0	0	0	4	0	0	outfit
261	0	0	0	0	8	6	4	0	10	8	13	14	0	7	0	kitchen
165	1	0	2	0	0	0	0	0	0	1	2	0	0	0	0	medicines
212	0	0	0	0	0	0	0	0	43	0	0	0	0	0	0	'birthday card'
456	0	0	0	0	15	8	3	2	1	0	0	0	0	0	0	DVD
57	0	0	0	0	0	4	4	0	0	4	8	11	0	5	0	watering
196	0	0	0	0	0	4	3	0	2	0	0	0	0	0	0	phone
336	4	0	0	0	0	0	0	0	1	6	34	2	0	2	0	soup
50	0	0	0	5	0	7	4	0	1	0	0	0	5	0	0	outfit
265	0	0	0	0	0	0	0	0	0	6	13	24	0	11	0	kitchen
298	1	2	2	0	0	4	4	0	0	5	9	0	0	0	0	medicines
216	0	0	0	0	1	1	1	0	13	0	0	0	0	0	0	'birthday card'
445	0	0	0	0	14	7	3	0	1	0	0	0	0	0	0	DVD
71	0	0	0	0	0	2	2	0	0	4	8	8	0	7	0	watering
139	0	0	0	0	0	11	3	0	0	0	0	0	0	0	0	phone
407	4	4	0	0	0	8	12	0	1	14	46	14	0	8	0	soup
245	0	2	0	10	0	11	8	2	0	0	0	0	16	0	0	outfit
302	0	0	0	2	8	4	4	4	12	7	16	18	0	19	0	kitchen
188	1	0	2	0	0	1	0	0	0	1	5	0	0	0	0	medicines
330	0	1	0	0	0	0	1	2	33	0	0	0	0	0	0	'birthday card'
507	0	2	0	4	12	11	2	0	0	0	0	0	2	0	0	DVD
68	0	0	0	0	0	5	4	0	0	5	10	10	0	5	0	watering
165	0	3	0	0	0	19	5	0	0	0	0	0	0	0	0	phone
473	6	0	0	0	0	1	1	0	3	12	60	10	0	8	0	soup
105	0	1	0	8	0	11	1	2	0	0	0	0	8	0	0	outfit
369	0	2	0	6	19	16	15	2	8	6	13	15	0	4	0	kitchen
299	1	0	2	0	0	1	0	0	0	1	1	0	0	0	0	medicines
319	0	2	0	0	0	1	2	0	12	0	0	0	0	0	0	'birthday card'
515	0	2	0	0	22	17	8	0	0	0	0	0	0	0	0	DVD
52	0	0	0	0	0	2	4	0	0	4	10	8	0	5	0	watering
258	0	2	0	0	4	9	7	0	2	1	1	1	0	0	0	phone
478	6	1	0	0	0	0	1	0	3	10	59	10	0	6	0	soup
102	0	1	0	12	2	7	5	0	0	0	0	0	14	0	0	outfit
185	0	0	0	0	4	4	4	0	8	6	15	14	0	5	0	kitchen
250	1	0	2	0	0	0	0	0	1	1	8	0	0	0	0	medicines
328	0	2	0	0	0	0	0	0	35	1	0	0	0	0	0	'birthday card'
484	0	0	0	0	15	13	2	0	1	0	0	0	0	0	0	DVD
90	0	0	0	0	0	4	4	0	0	5	12	8	0	5	0	watering
163	0	0	0	0	0	0	4	0	10	0	0	0	0	0	0	phone
678	8	2	0	0	0	2	6	0	10	15	71	4	0	4	0	soup
117	0	0	0	4	0	5	2	0	1	0	0	0	4	0	0	outfit
210	0	0	0	0	0	0	0	0	0	5	12	24	0	21	0	kitchen
248	1	0	10	0	0	0	0	0	0	1	6	0	0	0	0	medicines
242	0	0	0	0	0	0	0	0	33	0	0	0	0	0	0	'birthday card'
709	0	3	0	0	60	9	6	0	0	1	0	0	0	0	0	DVD
77	0	0	0	0	0	4	8	0	0	6	8	13	0	5	0	watering
141	0	0	0	0	0	12	3	0	0	0	0	0	0	0	0	phone
245	8	0	0	0	0	0	0	0	1	7	32	2	0	2	0	soup
133	0	0	0	4	0	6	17	0	0	0	1	1	3	0	0	outfit
220	0	0	0	4	6	4	4	2	8	5	8	7	0	3	0	kitchen
182	1	0	2	0	0	1	0	0	0	0	10	0	0	0	0	medicines
353	0	9	0	0	2	5	5	0	23	1	0	0	0	0	0	'birthday card'
486	0	1	0	0	22	5	4	0	4	0	0	0	0	0	0	DVD
58	0	0	0	0	4	2	2	0	0	2	9	8	2	5	0	watering
144	0	2	0	0	4	5	11	0	0	0	0	0	0	0	0	phone
319	4	0	0	0	0	1	0	0	1	6	29	4	0	0	0	soup
80	0	3	0	9	0	10	5	0	0	0	0	0	7	0	0	outfit
212	0	0	0	6	10	6	4	0	4	14	6	10	0	16	41	kitchen
232	0	0	0	0	0	0	0	0	0	2	60	0	0	0	32	medicines
378	0	0	0	0	0	0	0	4	41	0	0	0	0	0	52	'birthday card'
952	0	0	0	22	119	27	22	0	20	0	0	0	6	0	159	DVD
73	0	0	0	0	0	4	4	0	0	4	9	12	0	13	20	watering
279	0	0	0	0	0	0	0	0	17	0	0	0	0	0	37	phone
641	0	0	0	0	0	0	0	0	1	18	138	12	0	12	50	soup
226	0	0	0	24	0	14	14	0	0	0	0	0	36	0	33	outfit
204	0	0	0	2	6	4	2	0	4	5	12	18	2	11	0	kitchen
352	1	2	2	0	0	10	6	0	0	4	4	0	0	0	0	medicines
188	0	1	0	0	0	0	0	0	15	0	0	0	0	0	0	'birthday card'
408	0	6	0	0	62	4	1	0	0	0	0	0	0	0	0	DVD
57	0	0	0	0	0	2	4	0	0	4	6	8	0	5	0	watering
173	0	0	0	0	0	0	2	0	0	0	0	0	0	0	0	phone
554	4	0	0	0	0	0	0	0	0	6	76	6	0	0	0	soup
65	0	0	0	4	0	7	4	0	0	0	0	0	4	0	0	outfit
222	0	0	0	0	0	0	0	0	0	6	13	0	0	37	11	kitchen
289	0	0	0	4	0	0	4	2	15	0	0	0	4	0	18	'birthday card'
76	0	0	0	0	0	0	4	0	0	4	4	0	0	13	12	watering
347	0	0	0	0	0	0	0	0	27	0	0	0	0	0	48	phone
219	0	0	0	0	0	0	0	0	0	2	14	0	0	0	19	soup
61	0	0	0	6	0	0	6	0	0	0	0	0	6	0	10	outfit
177	0	0	0	0	2	4	4	0	4	6	11	18	0	7	0	kitchen
158	1	0	2	0	0	0	0	0	0	1	5	0	0	0	0	medicines
259	0	0	0	1	1	1	2	0	34	0	0	0	0	0	0	'birthday card'
620	0	4	0	0	33	15	5	0	0	1	1	0	0	0	0	DVD
62	0	0	0	4	0	4	0	0	0	1	7	12	4	5	0	watering
124	0	0	0	0	1	6	3	2	0	0	0	0	0	0	0	phone
360	2	1	0	0	0	1	1	0	0	11	37	5	0	4	0	soup
63	0	1	0	6	2	2	0	2	0	0	0	0	4	0	0	outfit
294	0	0	0	0	0	0	0	0	1	9	22	26	0	13	0	kitchen
332	1	0	4	0	0	0	0	0	0	1	54	0	0	0	0	medicines
170	0	0	0	0	1	1	1	0	31	0	0	0	0	0	0	'birthday card'
562	0	5	0	2	21	13	5	2	1	0	0	0	0	0	0	DVD
61	0	1	0	0	0	1	0	0	4	6	8	11	0	7	0	watering
753	8	2	0	0	0	2	2	0	0	21	72	20	0	4	0	soup
67	0	1	0	6	1	3	0	0	0	0	0	0	6	0	0	outfit
175	0	0	0	0	0	0	0	0	0	8	12	27	0	17	0	kitchen
128	1	0	1	0	0	0	0	0	0	1	3	0	0	0	0	medicines
127	0	0	0	0	0	0	0	0	18	0	0	0	0	0	0	'birthday card'
422	0	1	0	0	10	11	5	4	0	0	0	0	0	0	0	DVD
54	0	1	0	0	0	4	4	0	0	5	9	11	0	5	0	watering
95	0	0	0	0	0	5	3	0	0	0	0	0	0	0	0	phone
326	4	0	0	4	6	4	2	0	4	15	42	8	2	0	0	soup
69	0	0	0	8	0	7	6	0	0	0	0	0	8	0	0	outfit
221	0	0	0	2	6	4	4	0	6	4	8	18	0	7	0	kitchen
216	1	0	1	0	0	0	0	0	0	1	24	0	0	0	0	medicines
471	0	6	0	0	0	0	0	0	49	1	0	0	0	0	0	'birthday card'
791	0	12	0	0	51	19	2	0	1	0	0	0	0	0	0	DVD
67	0	0	0	0	0	4	4	0	0	4	10	10	0	7	0	watering
208	0	0	0	0	0	0	3	0	2	0	0	0	0	0	0	phone
507	6	2	0	0	0	0	0	0	0	14	26	8	0	4	0	soup
31	0	0	0	4	0	5	1	0	1	0	0	0	4	0	0	outfit
212	0	0	0	2	2	4	4	0	2	6	14	12	0	9	0	kitchen
270	1	2	4	0	0	0	0	0	1	5	34	0	0	0	0	medicines
162	0	1	0	0	0	0	0	0	21	0	0	0	0	0	0	'birthday card'
597	0	19	0	2	32	15	5	0	0	0	0	0	0	0	0	DVD
60	0	0	0	0	2	4	4	0	0	5	10	10	0	5	0	watering
113	0	1	0	1	0	2	3	0	4	0	0	0	1	0	0	phone
532	6	2	0	0	0	0	0	0	1	9	56	0	0	0	0	soup
64	0	1	0	7	0	6	6	0	3	0	0	0	8	0	0	outfit
249	0	0	0	2	6	2	4	2	5	8	15	16	0	5	0	kitchen
146	1	0	2	0	1	1	0	0	0	1	10	0	0	0	0	medicines
252	0	0	0	0	1	1	1	6	23	0	0	0	0	0	0	'birthday card'
496	0	3	0	0	31	2	0	0	0	0	0	0	0	0	0	DVD
57	0	0	0	2	2	2	3	0	0	3	7	11	2	5	0	watering
145	0	0	0	0	1	2	3	0	10	0	0	0	0	0	0	phone
238	4	0	0	0	0	0	0	0	0	10	24	4	0	2	0	soup
56	0	0	0	4	1	3	0	0	0	0	0	0	8	0	0	outfit
431	0	0	0	14	46	0	8	4	20	8	20	0	10	18	64	kitchen
149	1	0	2	0	0	0	0	0	0	1	56	0	0	0	39	medicines
385	0	0	0	0	0	0	0	10	65	0	0	0	0	0	50	'birthday card'
425	0	0	0	2	34	0	3	0	0	0	0	0	0	0	81	DVD
50	0	0	0	0	0	0	4	0	0	4	10	0	0	7	3	watering
168	0	0	0	0	0	0	0	2	17	0	0	0	0	0	38	phone
552	4	0	0	0	0	0	0	0	7	16	103	0	0	8	156	soup
96	0	0	0	16	2	0	4	2	0	0	0	0	21	0	11	outfit
336	0	0	0	4	8	2	4	6	8	4	10	21	0	7	0	kitchen
153	1	0	2	0	0	0	0	0	0	1	11	0	0	0	0	medicines
224	0	2	0	0	0	0	0	4	18	0	1	0	0	0	0	'birthday card'
398	0	0	0	0	5	8	1	0	1	0	0	0	0	0	0	DVD
102	0	0	0	0	0	4	4	0	0	6	10	10	0	7	0	watering
166	0	0	0	0	0	0	2	0	6	0	0	0	0	0	0	phone
313	4	0	0	0	0	0	0	0	0	4	25	2	0	2	0	soup
80	0	0	0	4	0	2	2	0	2	0	0	0	6	0	0	outfit
250	0	0	0	4	6	4	4	0	9	6	20	19	0	11	0	kitchen
165	1	0	2	0	0	0	0	0	0	1	5	0	0	0	0	medicines
208	0	0	0	0	0	0	0	2	37	0	0	0	0	0	0	'birthday card'
477	0	0	0	0	26	11	3	0	2	0	0	0	0	0	0	DVD
56	0	0	0	0	2	4	4	0	0	5	12	10	0	5	0	watering
127	0	0	0	0	0	0	3	0	8	0	0	0	0	0	0	phone
484	4	1	0	0	0	0	0	0	2	7	59	4	0	4	0	soup
110	0	0	0	4	0	4	2	0	1	0	0	0	6	0	0	outfit
269	0	0	0	0	0	0	0	0	33	0	0	0	0	0	0	'birthday card'
417	0	0	0	0	17	11	1	0	1	0	0	0	0	0	0	DVD
76	0	0	0	0	0	4	4	0	0	6	12	10	0	9	0	watering
116	0	0	0	0	8	12	21	0	1	0	0	0	0	0	0	phone
451	2	0	0	0	0	0	2	0	1	10	40	6	0	6	0	soup
115	0	0	0	7	0	5	4	0	1	0	0	0	14	0	0	outfit
77	0	0	0	0	2	4	4	0	4	6	10	10	0	5	0	kitchen
162	1	0	2	0	0	0	0	0	0	1	11	0	0	0	0	medicines
316	0	4	0	0	0	0	1	0	39	1	1	0	0	0	0	'birthday card'
468	0	1	0	0	18	2	2	0	0	0	0	0	0	0	0	DVD
52	0	1	0	0	0	2	2	0	0	4	10	10	0	5	0	watering
2	0	0	0	0	0	0	1	0	0	0	0	0	0	0	0	phone
532	4	1	0	0	0	0	0	0	1	7	26	4	0	0	0	soup
68	0	1	0	4	0	6	4	0	1	0	0	0	4	0	0	outfit
300	0	0	0	2	10	4	4	4	8	7	14	24	0	7	0	kitchen
205	1	0	0	0	0	6	4	0	1	5	9	0	0	0	0	medicines
288	0	0	0	0	0	1	1	4	24	0	0	0	0	0	0	'birthday card'
632	0	0	0	0	41	9	2	0	0	0	0	0	0	0	0	DVD
72	0	0	0	0	0	4	5	0	0	5	13	11	0	5	0	watering
51	0	0	0	0	0	4	7	0	0	0	0	0	0	0	0	phone
349	4	0	0	0	0	0	0	0	4	7	44	10	0	6	0	soup
60	0	0	0	6	0	5	0	2	0	0	0	0	6	0	0	outfit
214	0	1	0	0	4	4	4	2	2	8	13	17	0	9	0	kitchen
154	1	0	2	0	0	0	0	0	0	1	16	0	0	0	0	medicines
364	0	3	0	0	0	0	0	4	51	1	0	0	0	0	0	'birthday card'
373	0	1	0	0	4	8	2	0	2	0	0	0	0	0	0	DVD
75	0	0	0	0	0	4	4	0	0	5	10	10	0	5	0	watering
97	0	0	0	0	0	4	3	0	1	0	0	0	0	0	0	phone
257	2	0	0	0	0	0	0	0	6	10	31	2	0	0	0	soup
101	0	0	0	8	0	7	7	0	2	0	0	0	12	0	0	outfit
96	0	0	0	0	0	0	0	0	1	5	10	11	0	5	0	kitchen
160	1	0	2	0	0	0	0	0	1	1	24	0	0	0	0	medicines
218	0	2	0	0	0	0	0	2	19	0	0	0	0	0	0	'birthday card'
400	0	0	0	0	8	11	3	0	2	0	0	0	0	0	0	DVD
76	0	0	0	0	0	4	4	0	1	3	12	9	0	5	0	watering
94	0	0	0	0	0	0	3	0	12	0	0	0	0	0	0	phone
275	4	1	0	0	0	0	0	0	2	5	34	2	0	2	0	soup
48	0	0	0	4	0	3	5	0	1	0	0	0	4	0	0	outfit
233	0	0	0	4	4	6	8	0	6	4	12	15	0	9	0	kitchen
203	7	2	4	0	0	0	0	0	4	3	0	0	0	0	0	medicines
229	0	2	0	0	0	0	0	2	23	1	0	0	0	0	0	'birthday card'
591	0	2	0	4	39	14	2	0	1	0	0	0	4	0	0	DVD
42	0	0	0	0	0	4	4	0	0	3	7	9	0	5	0	watering
125	0	0	0	0	0	6	5	0	0	0	0	0	0	0	0	phone
281	6	0	0	0	0	1	0	0	2	9	26	4	0	0	0	soup
28	0	0	0	4	0	3	0	0	0	0	0	0	4	0	0	outfit
314	0	0	0	6	20	0	4	6	16	8	27	0	4	24	62	kitchen
150	1	0	2	0	0	0	0	0	0	1	25	0	0	0	26	medicines
325	0	0	0	0	0	0	0	2	12	0	0	0	0	0	65	'birthday card'
66	0	0	0	2	0	0	4	0	0	4	6	0	0	13	11	watering
109	0	0	0	1	1	0	7	0	0	2	0	0	0	0	11	phone
434	12	0	0	0	0	0	0	0	0	1	95	0	0	2	74	soup
103	0	0	0	4	5	0	1	2	0	0	0	0	14	0	18	outfit
423	1	11	2	0	0	0	0	0	2	10	21	0	0	0	0	medicines
126	0	2	0	0	0	0	0	2	15	0	0	0	0	0	0	'birthday card'
142	0	2	0	0	0	2	4	0	0	4	12	10	0	5	0	watering
205	0	5	0	13	2	3	1	0	0	0	0	0	10	0	0	outfit
198	0	0	0	2	4	4	5	0	0	9	14	14	0	15	0	kitchen
380	1	2	2	0	6	4	4	0	0	5	13	0	0	0	0	medicines
178	0	0	0	0	0	0	0	0	0	0	0	0	0	0	0	'birthday card'
421	0	1	0	0	14	13	0	2	0	0	0	0	0	0	0	DVD
73	0	0	0	2	2	2	2	0	0	2	7	11	2	7	0	watering
133	0	0	0	0	1	6	7	0	0	0	0	0	0	0	0	phone
465	6	2	0	0	8	4	4	0	1	14	47	6	0	0	0	soup
34	0	1	0	6	2	2	4	0	0	0	0	0	5	0	0	outfit
248	0	0	0	2	4	4	4	2	2	5	11	13	0	7	0	kitchen
195	1	0	2	0	0	0	0	0	1	1	4	0	0	0	0	medicines
207	0	0	0	0	0	0	0	0	15	0	0	0	0	0	0	'birthday card'
510	0	1	0	0	27	9	2	0	1	0	0	0	0	0	0	DVD
73	0	0	0	0	0	4	4	0	0	4	8	9	0	5	0	watering
111	0	0	0	0	0	4	3	0	1	0	0	0	0	0	0	phone
565	2	0	0	0	0	0	0	0	1	9	42	4	0	2	0	soup
64	0	0	0	4	0	5	3	4	1	0	0	0	4	0	0	outfit
483	0	2	0	10	18	18	16	2	20	3	11	14	4	11	0	kitchen
141	1	0	4	0	0	0	0	0	0	1	6	0	0	0	0	medicines
320	0	2	0	0	0	0	0	0	23	0	0	0	0	0	0	'birthday card'
502	0	0	0	2	23	20	2	0	2	0	0	0	0	0	0	DVD
58	0	0	0	0	0	4	4	0	0	4	10	8	0	5	0	watering
203	0	0	0	0	0	0	5	0	1	0	0	0	0	0	0	phone
682	4	0	0	0	0	0	0	0	3	11	48	8	0	6	0	soup
29	0	0	0	4	0	3	3	0	1	0	0	0	4	0	0	outfit
368	0	2	0	2	10	4	6	2	12	10	25	16	0	7	0	kitchen
131	1	0	2	0	0	0	0	0	0	0	11	2	0	2	0	medicines
197	0	0	0	0	0	1	1	0	19	0	0	0	0	0	0	'birthday card'
501	0	2	0	0	42	2	1	0	0	0	0	0	0	0	0	DVD
55	0	0	0	0	0	2	5	0	0	4	9	10	0	5	0	watering
199	0	0	0	0	1	2	5	0	14	0	0	0	0	0	0	phone
301	6	1	0	0	0	0	0	0	5	11	28	4	0	0	0	soup
33	0	1	0	4	0	3	0	2	0	0	0	0	4	0	0	outfit
379	0	0	0	4	12	7	4	0	8	13	16	22	4	15	0	kitchen
151	1	0	2	0	0	0	0	0	0	1	27	0	0	0	0	medicines
220	0	0	0	0	0	0	0	8	8	0	0	0	0	0	0	'birthday card'
638	0	1	0	0	24	25	1	2	0	0	0	0	0	0	0	DVD
65	0	0	0	0	0	0	0	0	4	6	12	11	0	5	0	watering
112	0	1	0	0	0	0	3	0	2	0	0	0	0	0	0	phone
216	4	0	0	0	0	1	0	0	3	15	20	0	0	0	0	soup
73	0	1	0	4	0	4	2	0	0	0	0	0	17	0	0	outfit
220	0	0	0	2	10	0	4	4	12	10	12	0	2	22	28	kitchen
194	0	0	0	0	0	0	1	0	0	2	38	0	0	0	22	medicines
194	0	0	0	0	0	0	0	3	22	0	0	0	0	0	47	'birthday card'
547	0	0	0	2	89	0	2	4	0	0	0	0	0	0	61	DVD
52	0	0	0	0	0	0	4	0	0	4	8	0	0	7	6	watering
129	0	0	0	2	4	0	7	8	6	0	0	0	0	0	20	phone
274	0	0	0	0	0	0	0	0	3	11	68	0	0	2	34	soup
99	0	0	0	15	6	0	0	0	0	0	0	0	21	0	5	outfit
302	0	0	0	6	8	4	4	0	4	8	15	14	0	7	0	kitchen
192	1	2	2	0	0	0	2	0	1	5	18	0	0	0	0	medicines
283	0	1	0	0	0	0	0	0	43	0	0	0	0	0	0	'birthday card'
483	0	2	0	0	17	12	2	0	1	0	0	0	0	0	0	DVD
60	0	0	0	0	0	2	4	0	1	6	12	11	0	5	0	watering
257	0	0	0	0	0	18	9	0	2	0	0	0	0	0	0	phone
370	8	0	0	0	0	0	0	0	2	4	35	6	0	8	0	soup
112	0	1	0	5	0	7	2	0	1	0	0	0	8	0	0	outfit
213	0	0	0	2	2	6	4	0	4	8	13	15	0	7	0	kitchen
215	1	2	2	0	0	0	0	0	0	5	45	0	0	0	0	medicines
233	0	4	0	0	0	0	0	0	33	1	1	0	0	0	0	'birthday card'
512	0	5	0	0	17	11	1	14	1	0	0	0	0	0	0	DVD
75	0	0	0	0	4	4	4	0	0	6	9	11	0	5	0	watering
227	0	0	0	0	0	0	5	0	33	0	0	0	0	0	0	phone
333	2	2	0	0	0	0	6	0	8	24	49	4	0	2	0	soup
35	0	2	0	6	0	3	4	0	0	0	0	0	6	0	0	outfit
183	0	0	0	2	2	4	4	0	6	3	8	10	0	7	0	kitchen
229	1	2	2	0	0	0	0	0	0	1	3	0	0	0	0	medicines
249	0	0	0	0	0	0	0	0	17	0	0	0	0	0	0	'birthday card'
450	0	0	0	0	15	2	1	0	1	0	0	0	0	0	0	DVD
51	0	0	0	0	0	2	3	0	0	6	10	10	0	5	0	watering
175	0	1	0	0	2	6	5	0	0	0	0	0	0	0	0	phone
363	4	2	0	0	5	5	4	0	3	10	35	8	0	6	0	soup
320	0	3	0	18	6	9	10	0	0	0	0	0	20	0	0	outfit
211	0	0	0	4	2	8	7	0	4	5	9	12	2	7	0	kitchen
294	1	5	1	0	0	0	1	0	0	2	41	4	0	0	0	medicines
297	1	0	0	2	0	3	6	0	27	2	2	2	2	0	0	'birthday card'
794	0	16	0	12	49	2	0	0	0	0	0	0	6	0	0	DVD
93	0	2	0	0	0	7	4	0	0	5	10	11	0	5	0	watering
226	0	0	0	0	0	4	23	0	0	0	0	0	0	0	0	phone
457	3	0	0	0	0	1	1	0	1	2	28	0	0	0	0	soup
80	0	0	0	4	1	2	2	0	0	0	0	0	6	0	0	outfit
115	0	0	0	0	0	0	2	0	4	5	9	10	0	5	0	kitchen
236	1	0	2	0	0	0	0	0	0	1	5	2	0	0	0	medicines
149	0	0	0	0	0	1	2	0	7	0	0	0	0	0	0	'birthday card'
509	0	0	0	0	23	10	1	0	0	0	0	0	0	0	0	DVD
62	0	0	0	0	1	5	4	0	0	5	10	8	0	5	0	watering
149	0	0	0	0	0	8	9	0	0	0	0	0	0	0	0	phone
304	4	0	0	0	0	0	0	0	0	1	26	6	0	2	0	soup
68	0	0	0	8	1	2	2	0	0	0	0	0	8	0	0	outfit
403	0	0	0	4	12	4	2	0	12	8	23	24	2	9	0	kitchen
159	1	0	4	0	0	0	0	0	1	1	6	0	0	0	0	medicines
155	0	1	0	0	0	0	0	0	15	0	0	0	0	0	0	'birthday card'
443	0	0	0	0	11	6	2	0	2	0	0	0	0	0	0	DVD
53	0	0	0	2	0	4	2	0	0	3	10	11	2	5	0	watering
81	0	0	0	0	0	0	3	0	6	0	0	0	0	0	0	phone
256	4	0	0	0	0	0	0	0	2	7	35	2	0	2	0	soup
61	0	0	0	4	0	4	3	0	2	0	0	0	4	0	0	outfit
296	0	0	0	12	14	6	4	0	0	8	13	32	10	27	40	kitchen
186	0	0	0	0	0	0	0	0	0	1	40	0	0	0	31	medicines
339	0	0	0	0	0	0	0	8	53	0	0	0	0	0	29	'birthday card'
587	0	0	0	4	78	7	2	0	0	0	0	0	0	0	27	DVD
71	0	0	0	2	2	4	2	0	0	2	3	16	2	13	13	watering
176	0	0	0	0	0	0	0	4	11	0	0	0	0	0	8	phone
480	0	0	0	0	0	0	0	0	1	12	48	4	0	2	58	soup
106	0	0	0	10	0	5	8	0	0	0	0	0	23	0	17	outfit
356	0	0	0	4	4	2	2	0	8	6	10	28	2	15	0	kitchen
228	1	0	2	0	0	0	0	0	0	1	32	0	0	0	0	medicines
248	0	0	0	0	0	0	0	1	40	0	0	0	0	0	0	'birthday card'
616	0	9	0	0	49	11	1	0	0	0	0	0	0	0	0	DVD
73	0	0	0	0	0	4	4	0	0	4	10	11	0	5	0	watering
150	0	0	0	0	0	6	11	0	0	0	0	0	0	0	0	phone
324	4	2	0	0	0	0	0	0	1	13	30	2	0	2	0	soup
93	0	1	0	4	0	8	6	0	0	0	0	0	6	0	0	outfit
261	0	0	0	4	2	2	4	0	8	4	12	19	0	11	0	kitchen
188	1	0	2	0	0	0	0	0	0	1	3	0	0	0	0	medicines
212	0	0	0	0	0	0	0	0	0	0	0	0	0	0	0	'birthday card'
727	0	7	0	0	53	10	1	0	0	0	0	0	0	0	0	DVD
58	0	0	0	0	4	4	4	0	0	5	8	8	0	5	0	watering
620	6	0	0	0	0	0	0	0	2	6	43	2	0	0	0	soup
34	0	0	0	4	0	1	2	0	0	0	0	0	4	0	0	outfit
153	0	0	0	0	4	4	4	0	7	5	10	12	0	5	0	kitchen
165	1	0	2	0	0	0	0	0	0	1	12	0	0	0	0	medicines
162	0	0	0	0	0	0	0	0	15	0	0	0	0	0	0	'birthday card'
401	0	1	0	0	7	11	2	0	0	0	0	0	0	0	0	DVD
60	0	0	0	0	0	2	4	0	0	4	12	10	0	5	0	watering
77	0	0	0	0	0	0	3	0	10	0	0	0	0	0	0	phone
254	4	0	0	0	0	0	0	0	1	9	19	2	0	0	0	soup
31	0	0	0	4	0	1	2	0	0	0	0	0	4	0	0	outfit
393	0	4	0	0	0	0	2	0	10	8	22	14	0	7	0	kitchen
354	1	5	4	0	0	0	0	0	0	1	17	0	0	0	0	medicines
356	0	1	0	0	0	0	0	0	39	0	0	0	0	0	0	'birthday card'
655	0	5	0	0	38	11	3	0	0	0	0	0	0	0	0	DVD
88	0	0	0	0	0	4	4	0	0	4	6	6	0	3	0	watering
280	0	3	0	0	2	4	11	0	1	0	0	0	0	0	0	phone
483	6	2	0	0	0	0	0	0	3	16	36	2	0	0	0	soup
139	0	1	0	9	0	6	2	2	0	0	0	0	9	0	0	outfit
362	0	0	0	4	6	4	4	2	4	7	14	23	0	11	0	kitchen
225	1	0	4	0	0	0	0	0	0	1	14	2	0	0	0	medicines
314	0	0	0	0	1	0	0	0	24	0	0	0	0	0	0	'birthday card'
563	0	1	0	0	45	5	1	0	0	0	0	0	0	0	0	DVD
64	0	1	0	0	0	0	0	0	4	5	10	10	0	5	0	watering
112	0	1	0	0	1	6	3	0	0	0	0	0	0	0	0	phone
299	2	0	0	0	0	1	1	0	0	10	52	4	0	4	0	soup
26	0	0	0	3	1	1	1	0	0	0	0	0	3	0	0	outfit
343	0	0	0	2	12	4	4	0	12	8	10	12	0	17	0	kitchen
217	1	0	2	0	0	0	0	0	0	1	20	0	0	0	0	medicines
154	0	0	0	0	0	2	2	4	2	0	0	0	0	0	0	'birthday card'
676	0	12	0	0	38	6	1	0	0	0	0	0	0	0	0	DVD
55	0	0	0	0	4	4	4	0	0	5	12	11	0	5	0	watering
295	2	0	0	0	0	0	0	0	0	6	31	14	0	4	0	soup
59	0	0	0	8	0	7	0	0	0	0	0	0	8	0	0	outfit
169	0	0	0	2	4	4	4	0	4	7	13	12	0	7	0	kitchen
188	3	0	2	0	0	0	0	0	1	1	14	0	0	0	0	medicines
144	0	1	0	0	0	0	0	2	13	0	0	0	0	0	0	'birthday card'
402	0	1	0	0	11	17	2	0	2	0	0	0	0	0	0	DVD
66	0	0	0	0	2	4	4	0	0	6	10	11	0	5	0	watering
85	0	0	0	0	0	0	9	0	1	0	0	0	0	0	0	phone
312	2	0	0	0	0	0	0	0	2	12	29	4	0	0	0	soup
70	0	0	0	4	0	3	2	0	1	0	0	0	4	0	0	outfit
215	0	2	0	2	4	4	2	0	4	16	16	18	0	7	0	kitchen
209	1	0	2	0	0	0	0	0	1	1	3	0	0	0	0	medicines
316	0	1	0	0	0	0	0	2	31	0	0	0	0	0	0	'birthday card'
366	0	0	0	0	5	10	1	0	1	0	0	0	0	0	0	DVD
71	0	0	0	0	0	4	2	0	0	6	12	12	0	7	0	watering
97	0	0	0	0	0	4	3	0	1	0	0	0	0	0	0	phone
298	4	0	0	0	0	0	0	0	2	3	35	4	0	0	0	soup
47	0	0	0	4	0	5	1	0	1	0	0	0	2	0	0	outfit
241	0	0	0	2	4	4	4	0	4	10	12	20	0	9	0	kitchen
151	1	0	2	0	0	0	0	0	0	1	38	0	0	0	0	medicines
252	0	2	0	0	0	0	0	0	25	1	1	0	0	0	0	'birthday card'
476	0	0	0	2	31	11	1	0	0	0	0	0	0	0	0	DVD
78	0	0	0	0	0	4	4	0	0	6	8	10	0	7	0	watering
110	0	0	0	0	0	6	3	2	0	0	0	0	0	0	0	phone
449	4	0	0	0	0	0	0	0	0	8	76	2	0	2	0	soup
47	0	0	0	4	0	3	6	0	0	0	0	0	4	0	0	outfit
401	0	0	0	4	10	4	4	0	18	16	28	42	6	32	57	kitchen
134	0	0	0	0	0	0	0	0	0	2	27	0	0	0	24	medicines
227	0	0	0	0	0	0	0	4	29	0	0	0	0	0	66	'birthday card'
708	0	0	0	8	88	11	1	0	0	0	0	0	4	0	115	DVD
60	0	0	0	0	0	4	4	0	0	4	9	12	0	9	12	watering
232	0	0	0	4	8	8	7	14	3	0	0	0	0	0	28	phone
246	0	0	0	0	0	0	0	0	1	7	64	6	0	2	55	soup
79	0	0	0	8	2	3	0	2	0	0	0	0	8	0	19	outfit
324	0	0	0	4	8	4	4	2	10	8	14	16	0	5	0	kitchen
141	1	0	2	0	0	0	0	0	0	0	7	0	0	0	0	medicines
443	0	0	0	0	0	0	0	2	21	0	0	0	0	0	0	'birthday card'
430	0	0	0	0	5	7	1	2	1	0	0	0	0	0	0	DVD
73	0	0	0	0	4	4	5	0	0	5	11	11	0	5	0	watering
134	0	0	0	0	0	6	3	0	0	0	0	0	0	0	0	phone
311	4	4	0	0	4	4	4	0	2	10	35	0	0	0	0	soup
79	0	1	0	5	0	4	1	0	1	0	0	0	7	0	0	outfit
435	0	4	0	4	8	4	4	2	8	15	26	20	0	9	0	kitchen
207	1	4	2	0	0	0	0	0	0	1	20	0	0	0	0	medicines
174	0	0	0	0	0	0	0	0	28	0	0	0	0	0	0	'birthday card'
550	0	6	0	0	18	18	2	0	2	0	0	0	0	0	0	DVD
53	0	2	0	0	0	4	4	0	1	5	9	7	0	5	0	watering
182	0	0	0	6	22	26	15	2	1	0	0	0	0	0	0	phone
298	4	0	0	0	0	0	0	0	1	2	29	8	0	2	0	soup
63	0	0	0	8	0	7	3	0	1	0	0	0	8	0	0	outfit
95	0	0	0	0	4	4	4	0	0	5	6	6	0	5	0	kitchen
267	1	0	1	0	0	0	0	0	0	2	1	0	0	0	0	medicines
292	0	0	0	0	0	0	0	0	39	0	0	0	0	0	0	'birthday card'
607	0	2	0	0	29	11	6	0	1	0	0	0	0	0	0	DVD
70	1	0	0	0	0	4	4	0	0	4	12	10	0	5	0	watering
195	0	0	0	0	6	14	21	0	0	0	0	0	0	0	0	phone
467	2	0	0	0	0	0	0	0	8	15	42	4	0	0	0	soup
132	0	0	0	8	0	8	4	0	0	0	0	0	12	0	0	outfit
220	0	0	0	0	0	0	0	0	2	12	19	21	0	15	0	kitchen
162	1	0	2	0	0	0	0	0	0	1	10	0	0	0	0	medicines
356	0	3	0	0	0	0	0	2	37	0	0	0	0	0	0	'birthday card'
465	0	0	0	0	19	13	1	0	1	0	0	0	0	0	0	DVD
[truncated: 669 more rows]
