# Supplementary material for: Toward explainable AI-empowered cognitive health assessment
Source: Front Public Health. 2023 Mar 9;11:1024195. doi: 10.3389/fpubh.2023.1024195 (PMC10033697; doi:10.3389/fpubh.2023.1024195)
Supplement: Supplementary file 10 [file Data_Sheet_10.CSV]

Duration	A003	D007	M001	M002	M007	M013	M014	M016	M017	M019	M051	Activity
136	0	0	6	4	0	0	0	6	9	8	17	kitchen
413	0	0	0	0	0	0	0	0	0	0	0	'birthday card'
605	0	0	0	80	0	0	0	0	0	0	0	DVD
75	0	0	0	0	0	0	0	4	7	0	11	watering
234	0	0	0	0	0	0	0	1	0	0	0	phone
122	0	0	8	0	0	0	0	0	0	0	0	outfit
304	0	0	4	2	4	20	17	11	16	2	11	kitchen
140	0	1	0	0	1	0	0	1	6	0	0	medicines
256	0	0	0	1	1	29	4	0	0	0	0	'birthday card'
464	0	0	0	25	11	1	2	0	0	0	0	DVD
70	4	0	0	4	4	0	0	5	10	0	5	watering
179	0	0	0	2	7	0	0	2	0	0	0	phone
199	0	4	0	1	1	1	1	9	36	0	2	soup
160	0	0	20	1	20	1	1	0	0	0	0	outfit
151	0	0	2	2	4	2	7	8	11	2	7	kitchen
122	0	1	0	0	0	0	0	1	20	0	0	medicines
116	0	0	0	0	0	13	0	0	0	0	0	'birthday card'
672	0	0	0	19	29	0	0	0	0	0	0	DVD
40	2	0	0	0	4	0	1	4	7	0	5	watering
291	0	0	0	0	0	2	1	0	0	0	0	phone
624	8	8	0	0	0	1	4	9	40	0	0	soup
72	0	0	6	0	5	0	0	0	0	0	0	outfit
96	0	0	0	0	0	0	3	2	8	1	4	kitchen
133	0	1	0	0	0	0	0	1	25	0	0	medicines
245	0	0	0	0	0	16	13	0	0	0	0	'birthday card'
326	0	0	0	6	7	0	1	0	0	0	0	DVD
63	4	0	0	0	4	0	0	5	12	0	5	watering
158	0	0	0	0	4	0	1	0	0	0	0	phone
332	4	6	0	0	0	0	2	4	37	0	0	soup
66	0	0	5	0	6	0	1	0	0	0	0	outfit
281	0	0	4	2	4	4	10	7	12	2	9	kitchen
151	0	1	0	0	0	0	0	1	9	0	0	medicines
324	0	0	0	0	0	33	1	1	0	0	0	'birthday card'
428	0	0	2	10	6	1	2	0	0	0	0	DVD
52	0	0	4	4	0	0	1	2	9	4	5	watering
127	0	0	0	0	8	1	2	0	0	0	0	phone
418	0	4	0	0	0	1	2	4	41	0	8	soup
66	0	0	4	0	4	1	2	0	0	0	0	outfit
545	0	0	2	14	12	19	20	12	16	2	11	kitchen
265	0	1	0	0	0	0	0	0	28	0	0	medicines
473	0	0	0	0	0	31	3	1	1	0	0	'birthday card'
558	0	0	0	11	27	1	1	0	0	0	0	DVD
100	5	0	0	4	4	1	1	6	13	0	5	watering
166	0	0	0	0	4	1	2	0	0	0	0	phone
802	3	2	0	0	0	2	11	22	58	2	2	soup
240	0	0	12	0	12	0	0	0	0	0	0	outfit
200	0	0	4	4	8	4	8	5	10	2	15	kitchen
178	0	1	0	0	0	0	0	1	5	0	0	medicines
262	0	0	0	0	0	0	4	0	0	0	0	'birthday card'
402	0	0	2	7	7	0	0	0	0	0	0	DVD
50	0	0	0	0	4	0	0	4	6	0	5	watering
164	0	0	0	0	0	0	0	0	0	0	0	phone
298	0	4	0	0	0	1	0	11	40	0	4	soup
40	0	0	4	0	5	0	0	0	0	0	0	outfit
122	0	0	0	2	4	3	5	9	13	2	7	kitchen
157	0	1	0	0	0	1	0	1	22	0	0	medicines
291	0	0	0	0	0	37	1	1	1	0	0	'birthday card'
405	0	0	0	9	21	2	2	0	0	0	0	DVD
73	0	0	0	0	1	1	1	3	13	2	8	watering
152	0	0	0	0	0	13	7	0	0	0	0	phone
287	0	4	0	0	0	2	2	5	35	0	4	soup
90	0	0	9	0	7	1	2	0	0	0	0	outfit
366	0	0	2	8	8	16	18	9	14	2	11	kitchen
187	0	1	0	0	1	0	0	1	15	0	0	medicines
241	0	0	0	0	1	33	2	0	0	0	0	'birthday card'
445	0	0	0	14	11	1	0	0	0	0	0	DVD
64	0	0	0	0	5	0	0	5	8	0	7	watering
139	0	0	0	1	3	0	0	0	0	0	0	phone
253	5	6	0	0	0	0	9	17	31	0	2	soup
71	0	0	9	0	7	0	0	0	0	0	0	outfit
154	0	0	4	0	2	0	0	2	10	4	5	kitchen
244	0	2	0	0	0	0	0	2	32	0	0	medicines
217	0	0	0	0	0	21	2	0	0	0	0	'birthday card'
572	0	0	4	36	13	0	0	0	0	0	0	DVD
140	0	0	4	0	4	0	0	6	5	4	8	watering
162	0	0	0	1	2	0	0	0	0	0	0	phone
136	0	4	0	0	0	2	6	10	15	0	0	soup
75	0	0	4	0	2	0	0	0	0	0	0	outfit
260	0	0	4	8	2	4	4	7	18	2	9	kitchen
177	0	1	0	0	0	1	0	1	8	0	0	medicines
469	0	0	6	0	4	55	6	1	1	0	0	'birthday card'
657	0	0	0	47	7	1	1	0	0	0	0	DVD
76	0	0	0	0	4	0	1	6	11	0	8	watering
217	0	0	0	0	0	29	5	0	0	0	0	phone
513	0	4	0	0	0	4	6	14	37	0	6	soup
77	0	0	6	0	5	0	0	0	1	1	0	outfit
116	0	1	0	0	0	0	2	4	17	1	3	kitchen
46	0	0	1	0	1	0	1	3	3	0	0	medicines
4	0	0	0	0	0	2	1	0	0	0	0	'birthday card'
457	0	0	14	9	14	12	12	0	0	0	0	DVD
263	0	3	0	0	0	0	0	2	34	0	2	soup
95	0	0	4	2	4	4	4	0	0	0	0	outfit
319	0	0	2	4	4	12	9	7	11	2	5	kitchen
173	0	1	0	0	0	0	0	1	6	0	0	medicines
330	0	0	0	0	0	23	0	0	0	0	0	'birthday card'
430	0	0	0	15	10	2	2	0	0	0	0	DVD
61	0	0	2	0	2	0	0	2	10	2	5	watering
108	0	0	0	4	4	2	2	0	0	0	0	phone
666	7	2	0	0	0	3	5	15	51	0	4	soup
131	0	0	9	0	6	1	1	0	0	0	0	outfit
179	0	0	0	2	4	0	3	9	13	2	5	kitchen
164	0	1	0	0	0	1	1	1	4	0	0	medicines
216	0	0	0	0	0	21	0	0	0	0	0	'birthday card'
418	0	0	0	16	8	2	1	0	0	0	0	DVD
73	3	0	0	0	2	0	0	5	10	0	5	watering
76	0	0	0	0	6	0	1	0	0	0	0	phone
454	3	4	0	0	0	0	1	2	30	0	0	soup
56	0	0	4	0	5	1	1	0	0	0	0	outfit
149	0	0	2	4	6	0	1	7	14	6	7	kitchen
169	0	1	0	0	0	0	0	1	47	0	0	medicines
178	0	0	0	0	0	3	6	0	0	0	0	'birthday card'
462	0	0	0	34	7	0	1	0	0	0	0	DVD
62	4	0	0	2	4	0	0	5	12	0	5	watering
62	0	0	0	0	0	2	5	0	0	0	0	phone
468	4	6	0	0	0	1	1	5	54	0	5	soup
56	0	0	5	0	3	0	0	0	0	0	0	outfit
265	0	0	0	0	0	0	0	6	13	9	11	kitchen
298	0	1	0	0	4	0	0	5	9	0	0	medicines
216	0	0	0	1	1	13	2	0	0	0	0	'birthday card'
445	0	0	0	14	7	1	1	0	0	0	0	DVD
71	0	0	0	0	2	0	0	4	8	0	7	watering
139	0	0	0	0	11	0	0	0	0	0	0	phone
407	0	4	0	0	8	1	2	14	46	0	8	soup
245	0	0	10	0	11	0	0	0	0	2	0	outfit
379	0	0	4	12	7	8	10	13	16	3	15	kitchen
151	0	1	0	0	0	0	0	1	27	0	0	medicines
220	0	0	0	0	0	8	2	0	0	0	0	'birthday card'
638	0	0	0	24	25	0	0	0	0	0	0	DVD
65	3	0	0	0	0	4	4	6	12	0	5	watering
112	0	0	0	0	0	2	7	0	0	0	0	phone
216	3	4	0	0	1	3	3	15	20	0	0	soup
73	0	0	4	0	4	0	0	0	0	0	0	outfit
245	0	0	2	6	4	6	9	8	10	4	11	kitchen
243	0	1	0	0	0	0	0	1	9	0	0	medicines
261	0	0	0	0	0	26	0	0	0	0	0	'birthday card'
593	0	0	0	27	15	1	1	0	0	0	0	DVD
85	0	0	0	0	4	0	1	6	7	0	5	watering
143	0	0	0	0	0	1	1	0	0	0	0	phone
368	0	4	0	0	0	0	1	8	31	0	2	soup
92	0	0	4	0	4	1	0	0	0	0	0	outfit
102	0	0	0	0	0	0	0	1	3	1	5	kitchen
294	0	1	0	0	0	1	1	2	31	0	0	medicines
612	0	2	0	0	0	39	8	4	0	0	0	'birthday card'
666	0	0	0	51	10	0	0	0	0	0	0	DVD
98	3	0	0	2	4	0	0	4	12	0	5	watering
246	0	0	0	6	4	1	2	0	0	0	0	phone
488	6	2	0	0	0	0	2	7	38	2	6	soup
65	0	0	3	0	3	0	0	0	0	0	0	outfit
161	0	0	4	2	4	0	0	4	13	2	7	kitchen
154	0	1	0	0	0	1	0	0	12	0	0	medicines
147	0	0	0	0	0	13	2	0	0	0	0	'birthday card'
442	0	0	0	13	9	1	2	0	0	0	0	DVD
53	2	0	0	0	4	0	0	5	12	0	5	watering
79	0	0	0	0	4	1	1	0	0	0	0	phone
285	0	4	0	0	0	2	3	6	31	2	2	soup
64	0	0	4	0	4	2	2	0	0	0	0	outfit
342	0	0	2	22	0	12	0	18	31	4	22	kitchen
198	0	1	0	0	0	0	0	1	50	0	0	medicines
368	0	0	0	0	0	37	0	0	0	0	0	'birthday card'
599	0	0	0	61	0	0	0	0	0	0	0	DVD
72	0	0	0	4	0	0	0	4	10	0	13	watering
98	0	0	10	6	0	6	0	0	0	0	0	phone
602	0	2	0	0	0	5	0	15	117	0	2	soup
87	0	0	7	2	0	0	0	0	0	0	0	outfit
